# Supplementary material for: Novel Avian Influenza Virus (H5N1) Clade 2.3.4.4b Reassortants in Migratory Birds, China
Source: Emerg Infect Dis. 2023 Jun;29(6):1244–9. doi: 10.3201/eid2906.221723 (PMC10202878; doi:10.3201/eid2906.221723)
Supplement: Appendix 1 — GISAID sequences used in study of novel avian influenza virus (H5N1) clade 2.3.4.4b reassortants in migratory birds, China. [file 22-1723-Techapp-s1.xlsx]

## Sheet: Figure 1-HA phylogeny
Article DOI: https://doi.org/10.3201/eid2906.221723
Novel Clade 2.3.4.4b H5N1 Avian Influenza Virus Reassortants in Migratory Birds, China
Appendix 1
Appendix 1 Table. Acknowledgements and details of avian influenza virus sequences obtained from GISAID in this study
We acknowledge the authors, originating and submitting laboratories of the sequences from GISAID’s EpiFlu™ Database on which this research is based. The list is detailed below. All submitters of data may be contacted directly via the GISAID website www.gisaid.org
Isolate_Id	HA.Segment_Id	Isolate_Name	Subtype	Location	Host	Submitting_Lab	Authors	Originating_Lab	Collection_Date
EPI_ISL_98897	EPI341819|A/peregrine falcon/Kyoto/2602A009/2011	A/peregrine falcon/Kyoto/2602A009/2011	A / H5N1	Asia / Japan	Falco peregrinus	NA	Mimura,W.; Soda,K.; Usui,T.; Ito,H.; Ito,T.	NA	2011-02-16
EPI_ISL_98896	EPI341910|A/peregrine falcon/Aichi/2302O017/2011	A/peregrine falcon/Aichi/2302O017/2011	A / H5N1	Asia / Japan	Falco peregrinus	NA	Mimura,W.; Soda,K.; Usui,T.; Ito,H.; Ito,T.	NA	2011-02-17
EPI_ISL_7733645	EPI1944485|IZSLT-21VIR10273_HA	A/goose/Italy/IZSLT-21VIR10273/2021	A / H5N1	Europe / Italy / Roma	Goose	Istituto Zooprofilattico Sperimentale Delle Venezie	Zecchin, B.; Fusaro, A.; Schivo, A.; Salviato, A.; Palumbo, E.; Milani, A.; Giussani, E.; Pastori, A.; Monne, I.; Terregino, C.	Istituto Zooprofilattico Sperimentale del Lazio e della Toscana \M. Aleandri\	2021-11-22
EPI_ISL_525462	EPI1800183|A/domestic_goose/Poland/274/2020(H5N8)_HA	A/domestic_goose/Poland/274/2020	A / H5N8	Europe / Poland	Goose	National Veterinary Research Institut Poland, PIWet-PIB	Swieton, E.; Smietanka, K.	National Veterinary Research Institut Poland, PIWet-PIB	2020-03-01
EPI_ISL_295793	EPI1161286|A/goose/Vietnam/HU8-1596/2017	A/goose/Vietnam/HU8-1596/2017	A / H5N1	Asia / Vietnam	Goose	NA	Nguyen,L.T.; Chu,D.H.; Okamatsu,M.; Matsuno,K.; Sakoda,Y.; Jizou,M.	NA	2017-08-21
EPI_ISL_295143	EPI1158776|A/goose/Guangdong/YJD/2014	A/goose/Guangdong/YJD/2014	A / H5N6	Asia / China	Goose	NA	Li,J.; Gu,M.; Sun,W.; Liu,K.; Gao,R.; Liu,D.; Hu,J.; Wang,X.; Hu,S.; Liu,X.	NA	2014-04-03
EPI_ISL_295142	EPI1158768|A/goose/Yangzhou/0403/2014	A/goose/Yangzhou/0403/2014	A / H5N1	Asia / China	Goose	NA	Li,J.; Gu,M.; Sun,W.; Liu,K.; Gao,R.; Liu,D.; Hu,J.; Wang,X.; Hu,S.; Liu,X.	NA	2014-04-03
EPI_ISL_66202	EPI231131|A/goose/Wien/1966/2006	A/goose/Wien/1966/2006	A / H5N1	Europe / Austria	Goose	NA	Fink,M.; Revilla-Fernandez,S.; Koefer,J.	NA	2006-04-03
EPI_ISL_1152	EPI4983|A/Goose/Hong_Kong/w355/97	A/Goose/Hong Kong/w355/97	A / H5N1	Asia / Hong Kong (SAR)	Goose	NA	NA	NA	1997
EPI_ISL_295492	EPI1159809|A/Anser cygnoides/Hubei/FW44/2016	A/Anser cygnoides/Hubei/FW44/2016	A / H5N8	Asia / China	Anser cygnoides	NA	Ma,L.; Zhao,L.; Wang,R.; Chen,Q.	NA	2016-12-13
EPI_ISL_291	EPI1250|A/bar-headed_goose/Mongolia/1/05	A/bar-headed goose/Mongolia/1/05	A / H5N1	Asia / Mongolia	Anser indicus	NA	Sakoda,Y.; Sugar,S.; Batchluun,D.; Erdene-Ochir,T.O.; Okamatsu,M.; Isoda,N.; Soda,K.; Takakuwa,H.; Tsuda,Y.; Yamamoto,N.; Kishida,N.; Matsuno,K.; Nakayama,E.; Kajihara,M.; Yokoyama,A.; Takada,A.; Sodnomdarjaa,R.; Kida,H.; Onishi,S.	NA	2005
EPI_ISL_885149	EPI1843154|A/Grey-Headed Gull/Uganda/200144/2017	A/Grey-Headed Gull/Uganda/200144/2017	A / H5N8	Africa / Uganda	Gull	Li Ka Shing Faculty of Medicine, The University of Hong Kong	Bui, Christine HT; Kuok, Denise IT; Yeung, Hin Wo; Ng, Ka-Chun; Chu, Daniel KW; Webby, Richard J; Nicholls, John M; Peiris, JS Malik; Hui, Kenrie PY; Chan, Michael CW	St Jude Children's Research Hospital	2017
EPI_ISL_1110	EPI4801|A/gull/Pennsylvania/4175/83	A/gull/Pennsylvania/4175/83	A / H5N1	North America / United States / Pennsylvania	Gull	NA	NA	NA	1983
EPI_ISL_99540	EPI345436|Influenza A virus A/Larus argentatus/Belgium/02936cls9/2010 (H5N2), segment 4, partial coding sequence	A/Larus argentatus/Belgium/02936cls9/2010	A / H5N2	Europe / Belgium / West-Vlaanderen	Larus argentatus	Veterinary and Agrochemical Research Centre CODA-CERVA	Van Borm,S.; Rosseel,T.; Lambrecht,B.; Vangeluwe,D.; Vandenbussche,F.; van den Berg,T.	Veterinary and Agrochemical Research Centre CODA-CERVA	2010-01-27
EPI_ISL_295752	EPI1161149|A/black-headed gull/Hyogo/2801E009/2017	A/black-headed gull/Hyogo/2801E009/2017	A / H5N6	Asia / Japan / Hyogo	Larus ridibundus	NA	Soda,K.; Usui,T.; Ito,H.; Ozaki,H.; Yamaguchi,T.; Ito,T.	NA	2017-01-18
EPI_ISL_295702	EPI1161008|A/black-headed gull/Ibaraki/0803-194/2016	A/black-headed gull/Ibaraki/0803-194/2016	A / H5N6	Asia / Japan / Ibaraki	Larus ridibundus	NA	Soda,K.; Usui,T.; Ito,H.; Ozaki,H.; Yamaguchi,T.; Ito,T.	NA	2016-12-05
EPI_ISL_4031467	EPI1890436|A/pheasant/Denmark/12106-03/2018	A/pheasant/Denmark/12106-03/2018	A / H5N6	Europe / Denmark	Pheasant	NA	Liang,Y.; Krog,J.S.; Ryt-Hansen,P.; Pedersen,A.G.; Kvisgaard,L.K.; Holm,E.; Nielsen,P.D.; Hammer,A.S.; Madsen,J.J.; Thorup,K.; Larsen,L.E.; Hjulsager,C.K.; Yuan,L.	NA	2018-08-27
EPI_ISL_328437	EPI1304525|A/pheasant/New York/08-000170-002/2008	A/pheasant/New York/08-000170-002/2008	A / H5N2	North America / United States / New York	Pheasant	NA	Li,L.; Bowman,A.; DeLiberto,T.; Killian,M.; Krauss,S.; Nolting,J.; Kim Torchetti,M.; Ramey,A.; Reeves,A.; Stallknecht,D.; Webby,R.; Wan,X.-F.	NA	2008-01-17
EPI_ISL_328436	EPI1304517|A/pheasant/Idaho/08-002590-63/2008	A/pheasant/Idaho/08-002590-63/2008	A / H5N8	North America / United States	Pheasant	NA	Li,L.; Bowman,A.; DeLiberto,T.; Killian,M.; Krauss,S.; Nolting,J.; Kim Torchetti,M.; Ramey,A.; Reeves,A.; Stallknecht,D.; Webby,R.; Wan,X.-F.	NA	2008-09-03
EPI_ISL_66232	EPI231254|A/swan/Ybbs/1106/2006	A/swan/Ybbs/1106/2006	A / H5N1	Europe / Austria	Swan	NA	Fink,M.; Revilla-Fernandez,S.; Koefer,J.	NA	2006-03-10
EPI_ISL_66231	EPI231252|A/swan/Wien/2323/2006	A/swan/Wien/2323/2006	A / H5N1	Europe / Austria	Swan	NA	Fink,M.; Revilla-Fernandez,S.; Koefer,J.	NA	2006-04-13
EPI_ISL_66230	EPI231250|A/swan/Wien/1410/2006	A/swan/Wien/1410/2006	A / H5N1	Europe / Austria	Swan	NA	Fink,M.; Revilla-Fernandez,S.; Koefer,J.	NA	2006-03-16
EPI_ISL_66229	EPI231248|A/swan/Voecklabruck/1484/2006	A/swan/Voecklabruck/1484/2006	A / H5N1	Europe / Austria	Swan	NA	Fink,M.; Revilla-Fernandez,S.; Koefer,J.	NA	2006-03-20
EPI_ISL_66228	EPI231246|A/swan/Schwechat/2538/2006	A/swan/Schwechat/2538/2006	A / H5N1	Europe / Austria	Swan	NA	Fink,M.; Revilla-Fernandez,S.; Koefer,J.	NA	2006-04-20
EPI_ISL_66227	EPI231244|A/swan/Schaerding/1806/2006	A/swan/Schaerding/1806/2006	A / H5N1	Europe / Austria	Swan	NA	Fink,M.; Revilla-Fernandez,S.; Koefer,J.	NA	2006-03-29
EPI_ISL_66226	EPI231242|A/swan/Schaerding/1499/2006	A/swan/Schaerding/1499/2006	A / H5N1	Europe / Austria	Swan	NA	Fink,M.; Revilla-Fernandez,S.; Koefer,J.	NA	2006-03-21
EPI_ISL_66225	EPI231240|A/swan/Perg/1358/2006	A/swan/Perg/1358/2006	A / H5N1	Europe / Austria	Swan	NA	Fink,M.; Revilla-Fernandez,S.; Koefer,J.	NA	2006-03-23
EPI_ISL_66223	EPI231237|A/swan/Mellach/215/2006	A/swan/Mellach/215/2006	A / H5N1	Europe / Austria	Swan	NA	Fink,M.; Revilla-Fernandez,S.; Koefer,J.	NA	2006-02-13
EPI_ISL_66222	EPI231235|A/swan/Laakirchen/2703/2006	A/swan/Laakirchen/2703/2006	A / H5N1	Europe / Austria	Swan	NA	Fink,M.; Revilla-Fernandez,S.; Koefer,J.	NA	2006-04-26
EPI_ISL_66221	EPI231233|A/swan/Krems/2675/2006	A/swan/Krems/2675/2006	A / H5N1	Europe / Austria	Swan	NA	Fink,M.; Revilla-Fernandez,S.; Koefer,J.	NA	2006-04-26
EPI_ISL_66220	EPI231231|A/swan/Krems/2547/2006	A/swan/Krems/2547/2006	A / H5N1	Europe / Austria	Swan	NA	Fink,M.; Revilla-Fernandez,S.; Koefer,J.	NA	2006-04-21
EPI_ISL_66219	EPI231229|A/swan/Krems/2354/2006	A/swan/Krems/2354/2006	A / H5N1	Europe / Austria	Swan	NA	Fink,M.; Revilla-Fernandez,S.; Koefer,J.	NA	2006-04-14
EPI_ISL_66218	EPI231227|A/swan/Hoeflein/2048/2006	A/swan/Hoeflein/2048/2006	A / H5N1	Europe / Austria	Swan	NA	Fink,M.; Revilla-Fernandez,S.; Koefer,J.	NA	2006-04-05
EPI_ISL_66217	EPI231225|A/swan/Hainburg/2172/2006	A/swan/Hainburg/2172/2006	A / H5N1	Europe / Austria	Swan	NA	Fink,M.; Revilla-Fernandez,S.; Koefer,J.	NA	2006-04-10
EPI_ISL_66216	EPI231223|A/swan/Gmunden/2126/2006	A/swan/Gmunden/2126/2006	A / H5N1	Europe / Austria	Swan	NA	Fink,M.; Revilla-Fernandez,S.; Koefer,J.	NA	2006-04-04
EPI_ISL_66215	EPI231222|A/swan/ArcheNoah/403/2006	A/swan/ArcheNoah/403/2006	A / H5N1	Europe / Austria	Swan	NA	Fink,M.; Revilla-Fernandez,S.; Koefer,J.	NA	2006-02-20
EPI_ISL_301	EPI160650|A/swan/Hokkaido/67/1996	A/swan/Hokkaido/67/1996	A / H5N3	Asia / Japan / Hokkaido	Swan	NA	NA	NA	1996
EPI_ISL_300	EPI1334|A/swan/Hokkaido/51/1996	A/swan/Hokkaido/51/1996	A / H5N3	Asia / Japan / Hokkaido	Swan	NA	NA	NA	1996
EPI_ISL_299	EPI1332|A/swan/Hokkaido/4/1996	A/swan/Hokkaido/4/1996	A / H5N3	Asia / Japan / Hokkaido	Swan	NA	NA	NA	1996
EPI_ISL_295494	EPI1159825|A/Cygnus atratus/Hubei/HF-1/2016	A/Cygnus atratus/Hubei/HF-1/2016	A / H5N8	Asia / China	Cygnus atratus	NA	Ma,L.; Zhao,L.; Wang,R.; Chen,Q.	NA	2016-12-20
EPI_ISL_295493	EPI1159817|A/Cygnus atratus/Hubei/2Z2-O/2016	A/Cygnus atratus/Hubei/2Z2-O/2016	A / H5N8	Asia / China	Cygnus atratus	NA	Ma,L.; Zhao,L.; Wang,R.; Chen,Q.	NA	2016-12-28
EPI_ISL_131235	EPI401562|A/black swan/Yamaguchi/1/2011	A/black swan/Yamaguchi/1/2011	A / H5N1	Asia / Japan / Yamaguchi	Cygnus atratus	NA	Uchida,Y.; Suzuki,Y.; Shirakura,M.; Kawaguchi,A.; Nobusawa,E.; Tanikawa,T.; Hikono,H.; Takemae,N.; Mase,M.; Kanehira,K.; Hayashi,T.; Tagawa,Y.; Tashiro,M.; Saito,T.	NA	2011-02-01
EPI_ISL_2556113	EPI1873123|A/Cygnus columbianus/Hubei/49/2020	A/Cygnus columbianus/Hubei/49/2020	A / H5N8	Asia / China / Jiangxi Province	Cygnus columbianus	Wuhan Institute of Virology, CAS	Jiason Xiong, Hao Zhou and Quanjiao Chen	State Key Laboratory of Virology and Wuhan Institute of Virology, Chinese Academy of Sciences	2020-11-12
EPI_ISL_98895	EPI341909|A/tundra swan/Tottori/12-002/2010	A/tundra swan/Tottori/12-002/2010	A / H5N1	Asia / Japan	Cygnus columbianus	NA	Mimura,W.; Soda,K.; Usui,T.; Ito,H.; Ito,T.	NA	2010-12-04
EPI_ISL_295701	EPI1161000|A/whooper swan/Ibaraki/28-309/2016	A/whooper swan/Ibaraki/28-309/2016	A / H5N6	Asia / Japan / Ibaraki	Cygnus cygnus	NA	Soda,K.; Usui,T.; Ito,H.; Ozaki,H.; Yamaguchi,T.; Ito,T.	NA	2016-11-29
EPI_ISL_294	EPI1256|A/whooper_swan/Mongolia/6/05	A/whooper swan/Mongolia/6/05	A / H5N1	Asia / Mongolia	Cygnus cygnus	NA	NA	NA	2005
EPI_ISL_293	EPI1254|A/whooper_swan/Mongolia/4/05	A/whooper swan/Mongolia/4/05	A / H5N1	Asia / Mongolia	Cygnus cygnus	NA	NA	NA	2005
EPI_ISL_292	EPI1252|A/whooper_swan/Mongolia/3/05	A/whooper swan/Mongolia/3/05	A / H5N1	Asia / Mongolia	Cygnus cygnus	NA	NA	NA	2005
EPI_ISL_7570462	EPI1942302|A/mute swan/Croatia/104/2021	A/mute swan/Croatia/104/2021	A / H5N1	Europe / Croatia / Medimurska Zupanija / Gornji Kursanec (46掳 19' 27.3鈥 N; 16掳 22' 45鈥 E)	Cygnus olor	Croatian Veterinary Institute	Savić, Vladimir	Croatian Veterinary Institute, Poultry Centre	2021-11-19
EPI_ISL_1279262	EPI1850962|A/mute swan/Croatia/14/2021	A/mute swan/Croatia/14/2021	A / H5N8	Europe / Croatia / Vukovarsko-Srijemska Zupanija / River Bosut, Podgra膽e	Cygnus olor	Croatian Veterinary Institute	Savić, Vladimir	Croatian Veterinary Institute, Poultry Centre	2021-03-01
EPI_ISL_1180234	EPI1850128|A/mute swan/Czech Republic/1656-1/2021	A/mute swan/Czech Republic/1656-1/2021	A / H5N8	Europe / Czech Republic / Jihocesky Kraj / Okres Ceske Budejovice / Haklovy Dvory, Starohaklovsky pond	Cygnus olor	State Veterinary Institute Prague	Nagy,A; Cernikova,L; Stara,M	State Veterinary Institute Prague	2021-01-24
EPI_ISL_1114754	EPI1848734|210224_52_H5N8_HA_Seg4	A/mute swan/North Ossetia-Alania/325-03/2020	A / H5N8	Europe / Russian Federation / Republic of North Ossetia?Alania	Cygnus olor	State Research Center of Virology and Biotechnology (VECTOR)	Natalia,Goncharova; Ivan,Susloparov; Natalia,Kolosova; Alexey,Danilenko; Juliya,Bulanovich; Vasiliy,Marchenko; Alexander,Ryzhikov	State Research Center of Virology and Biotechnology (VECTOR)	2020-12-31
EPI_ISL_1114753	EPI1848726|210224_51_H5N8_HA_Seg4	A/mute swan/North Ossetia-Alania/325-02/2020	A / H5N8	Europe / Russian Federation / Republic of North Ossetia?Alania	Cygnus olor	State Research Center of Virology and Biotechnology (VECTOR)	Natalia,Goncharova; Ivan,Susloparov; Natalia,Kolosova; Alexey,Danilenko; Juliya,Bulanovich; Vasiliy,Marchenko; Alexander,Ryzhikov	State Research Center of Virology and Biotechnology (VECTOR)	2020-12-31
EPI_ISL_1114752	EPI1848718|210224_50_H5N8_HA_Seg4	A/mute swan/North Ossetia-Alania/325-01/2020	A / H5N8	Europe / Russian Federation / Republic of North Ossetia?Alania	Cygnus olor	State Research Center of Virology and Biotechnology (VECTOR)	Natalia,Goncharova; Ivan,Susloparov; Natalia,Kolosova; Alexey,Danilenko; Juliya,Bulanovich; Vasiliy,Marchenko; Alexander,Ryzhikov	State Research Center of Virology and Biotechnology (VECTOR)	2020-12-31
EPI_ISL_591075	EPI1806859|A/mute swan/Netherlands/20015931-001/2020	A/mute swan/Netherlands/20015931-001/2020	A / H5N8	Europe / Netherlands / Provincie Utrecht / Kockengen	Cygnus olor	Wageningen Bioveterinary Research	Beerens, Nancy; Harders, Frank; Verschuren-Pritz, Sylvia; Roose, Marit; Germeraad, Evelien; Engelsma, Marc; Bossers, Alex; Heutink, Rene	Wageningen Bioveterinary Research	2020-10-17
EPI_ISL_295705	EPI1161032|A/mute swan/Ibaraki/0803-214/2016	A/mute swan/Ibaraki/0803-214/2016	A / H5N6	Asia / Japan / Ibaraki	Cygnus olor	NA	Soda,K.; Usui,T.; Ito,H.; Ozaki,H.; Yamaguchi,T.; Ito,T.	NA	2016-12-13
EPI_ISL_295704	EPI1161024|A/mute swan/Ibaraki/0803-208/2016	A/mute swan/Ibaraki/0803-208/2016	A / H5N6	Asia / Japan / Ibaraki	Cygnus olor	NA	Soda,K.; Usui,T.; Ito,H.; Ozaki,H.; Yamaguchi,T.; Ito,T.	NA	2016-12-10
EPI_ISL_295703	EPI1161016|A/mute swan/Ibaraki/0803-201/2016	A/mute swan/Ibaraki/0803-201/2016	A / H5N6	Asia / Japan / Ibaraki	Cygnus olor	NA	Soda,K.; Usui,T.; Ito,H.; Ozaki,H.; Yamaguchi,T.; Ito,T.	NA	2016-12-08
EPI_ISL_131215	EPI401514|A/mute swan/Toyama/1/2010	A/mute swan/Toyama/1/2010	A / H5N1	Asia / Japan / Toyama	Cygnus olor	NA	Uchida,Y.; Suzuki,Y.; Shirakura,M.; Kawaguchi,A.; Nobusawa,E.; Tanikawa,T.; Hikono,H.; Takemae,N.; Mase,M.; Kanehira,K.; Hayashi,T.; Tagawa,Y.; Tashiro,M.; Saito,T.	NA	2010-12-01
EPI_ISL_7733648	EPI1944501|21VIR8817-1_HA	A/turkey/Italy/21VIR8817-1/2021	A / H5N1	Europe / Italy / VR	Turkey	Istituto Zooprofilattico Sperimentale Delle Venezie	Zecchin, B.; Fusaro, A.; Schivo, A.; Salviato, A.; Palumbo, E.; Milani, A.; Giussani, E.; Pastori, A.; Monne, I.; Terregino, C.	Istituto Zooprofilattico Sperimentale del Lazio e della Toscana \M. Aleandri\	2021-10-25
EPI_ISL_7733647	EPI1944493|21VIR9210-1_HA	A/turkey/Italy/21VIR9210-1/2021	A / H5N1	Europe / Italy / VR	Turkey	Istituto Zooprofilattico Sperimentale Delle Venezie	Zecchin, B.; Fusaro, A.; Schivo, A.; Salviato, A.; Palumbo, E.; Milani, A.; Giussani, E.; Pastori, A.; Monne, I.; Terregino, C.	Istituto Zooprofilattico Sperimentale del Lazio e della Toscana \M. Aleandri\	2021-11-05
EPI_ISL_7733643	EPI1944469|21VIR9649-2_HA	A/turkey/Italy/21VIR9649-2/2021	A / H5N1	Europe / Italy / VR	Turkey	Istituto Zooprofilattico Sperimentale Delle Venezie	Zecchin, B.; Fusaro, A.; Schivo, A.; Salviato, A.; Palumbo, E.; Milani, A.; Giussani, E.; Pastori, A.; Monne, I.; Terregino, C.	Istituto Zooprofilattico Sperimentale delle Venezie, EU/OIE/Reference Laboratory and FAO Reference Centre for AI and ND	2021-11-15
EPI_ISL_7733638	EPI1944445|21VIR9768-8_HA	A/turkey/Italy/21VIR9768-8/2021	A / H5N1	Europe / Italy / VR	Turkey	Istituto Zooprofilattico Sperimentale Delle Venezie	Zecchin, B.; Fusaro, A.; Schivo, A.; Salviato, A.; Palumbo, E.; Milani, A.; Giussani, E.; Pastori, A.; Monne, I.; Terregino, C.	Istituto Zooprofilattico Sperimentale delle Venezie, EU/OIE/Reference Laboratory and FAO Reference Centre for AI and ND	2021-11-17
EPI_ISL_7733635	EPI1944437|21VIR9510-1_HA	A/turkey/Italy/21VIR9510-1/2021	A / H5N1	Europe / Italy / VR	Turkey	Istituto Zooprofilattico Sperimentale Delle Venezie	Zecchin, B.; Fusaro, A.; Schivo, A.; Salviato, A.; Palumbo, E.; Milani, A.; Giussani, E.; Pastori, A.; Monne, I.; Terregino, C.	Istituto Zooprofilattico Sperimentale delle Venezie, EU/OIE/Reference Laboratory and FAO Reference Centre for AI and ND	2021-11-11
EPI_ISL_7733633	EPI1944421|21VIR9143-2_HA	A/turkey/Italy/21VIR9143-2/2021	A / H5N1	Europe / Italy / VR	Turkey	Istituto Zooprofilattico Sperimentale Delle Venezie	Zecchin, B.; Fusaro, A.; Schivo, A.; Salviato, A.; Palumbo, E.; Milani, A.; Giussani, E.; Pastori, A.; Monne, I.; Terregino, C.	Istituto Zooprofilattico Sperimentale delle Venezie, EU/OIE/Reference Laboratory and FAO Reference Centre for AI and ND	2021-11-03
EPI_ISL_7733632	EPI1944413|21VIR9512-1_HA	A/turkey/Italy/21VIR9512-1/2021	A / H5N1	Europe / Italy / VR	Turkey	Istituto Zooprofilattico Sperimentale Delle Venezie	Zecchin, B.; Fusaro, A.; Schivo, A.; Salviato, A.; Palumbo, E.; Milani, A.; Giussani, E.; Pastori, A.; Monne, I.; Terregino, C.	Istituto Zooprofilattico Sperimentale delle Venezie, EU/OIE/Reference Laboratory and FAO Reference Centre for AI and ND	2021-11-11
EPI_ISL_7733629	EPI1944397|21VIR9652-2_HA	A/turkey/Italy/21VIR9652-2/2021	A / H5N1	Europe / Italy / VR	Turkey	Istituto Zooprofilattico Sperimentale Delle Venezie	Zecchin, B.; Fusaro, A.; Schivo, A.; Salviato, A.; Palumbo, E.; Milani, A.; Giussani, E.; Pastori, A.; Monne, I.; Terregino, C.	Istituto Zooprofilattico Sperimentale delle Venezie, EU/OIE/Reference Laboratory and FAO Reference Centre for AI and ND	2021-11-15
EPI_ISL_7733628	EPI1944389|21VIR10251_HA	A/turkey/Italy/21VIR10251/2021	A / H5N1	Europe / Italy / VR	Turkey	Istituto Zooprofilattico Sperimentale Delle Venezie	Zecchin, B.; Fusaro, A.; Schivo, A.; Salviato, A.; Palumbo, E.; Milani, A.; Giussani, E.; Pastori, A.; Monne, I.; Terregino, C.	Istituto Zooprofilattico Sperimentale delle Venezie, EU/OIE/Reference Laboratory and FAO Reference Centre for AI and ND	2021-11-25
EPI_ISL_7733624	EPI1944381|21VIR9767-3_HA	A/turkey/Italy/21VIR9767-3/2021	A / H5N1	Europe / Italy / VR	Turkey	Istituto Zooprofilattico Sperimentale Delle Venezie	Zecchin, B.; Fusaro, A.; Schivo, A.; Salviato, A.; Palumbo, E.; Milani, A.; Giussani, E.; Pastori, A.; Monne, I.; Terregino, C.	Istituto Zooprofilattico Sperimentale delle Venezie, EU/OIE/Reference Laboratory and FAO Reference Centre for AI and ND	2021-11-17
EPI_ISL_7733613	EPI1944357|21VIR10456_HA	A/turkey/Italy/21VIR10456/2021	A / H5N1	Europe / Italy / VI	Turkey	Istituto Zooprofilattico Sperimentale Delle Venezie	Zecchin, B.; Fusaro, A.; Schivo, A.; Salviato, A.; Palumbo, E.; Milani, A.; Giussani, E.; Pastori, A.; Monne, I.; Terregino, C.	Istituto Zooprofilattico Sperimentale delle Venezie, EU/OIE/Reference Laboratory and FAO Reference Centre for AI and ND	2021-12-01
EPI_ISL_7733598	EPI1944296|21VIR9816-1_HA	A/turkey/Italy/21VIR9816-1/2021	A / H5N1	Europe / Italy / MN	Turkey	Istituto Zooprofilattico Sperimentale Delle Venezie	Zecchin, B.; Fusaro, A.; Schivo, A.; Salviato, A.; Palumbo, E.; Milani, A.; Giussani, E.; Pastori, A.; Monne, I.; Terregino, C.	Istituto Zooprofilattico Speriment. Lombardia, Emilia Ro. IZSLER	2021-11-19
EPI_ISL_7733597	EPI1944288|21VIR10340_HA	A/turkey/Italy/21VIR10340/2021	A / H5N1	Europe / Italy / CR	Turkey	Istituto Zooprofilattico Sperimentale Delle Venezie	Zecchin, B.; Fusaro, A.; Schivo, A.; Salviato, A.; Palumbo, E.; Milani, A.; Giussani, E.; Pastori, A.; Monne, I.; Terregino, C.	Istituto Zooprofilattico Speriment. Lombardia, Emilia Ro. IZSLER	2021-11-29
EPI_ISL_7733587	EPI1944264|21VIR9618-7_HA	A/turkey/Italy/21VIR9618-7/2021	A / H5N1	Europe / Italy / BS	Turkey	Istituto Zooprofilattico Sperimentale Delle Venezie	Zecchin, B.; Fusaro, A.; Schivo, A.; Salviato, A.; Palumbo, E.; Milani, A.; Giussani, E.; Pastori, A.; Monne, I.; Terregino, C.	Istituto Zooprofilattico Speriment. Lombardia, Emilia Ro. IZSLER	2021-11-18
EPI_ISL_4064508	EPI1900169|A/turkey/France/170278/2017	A/turkey/France/170278/2017	A / H5N8	Europe / France	Turkey	NA	Briand,F.-X.; Niqueux,E.; Schmitz,A.; Martenot,C.; Cherbonnel,M.; Kerbrat,F.; Chatel,M.; Quenault,H.; Beven,V.; Leroux,A.; Hirchaud,E.; Lucas,P.; Blanchard,Y.; Grasland,B.	NA	2017-01-11
EPI_ISL_3769273	EPI1887774|A/turkey/Bangladesh/2184/2019 (H5N1)	A/turkey/Bangladesh/2184/2019 (H5N1)	A / H5N1	Asia / Bangladesh	Turkey	St. Jude Children's Research Hospital	Islam,Ariful; Islam,Shariful; Flora,Meerjady S.; Rahman,Md Ziaur; Epstein,Jonathan H; Hassan, Mohammad M.; Klaassen,Marcel; Woodard,Karlie; Webb,Ashley ; Webby, Richard J.; El Zowalaty, Mohamed Ezzat	Chattogram Veterinary and Animal Sciences University	2019-06-12
EPI_ISL_525461	EPI1800179|A/turkey/Poland/366/2020(H5N8)_HA	A/turkey/Poland/366/2020	A / H5N8	Europe / Poland	Turkey	National Veterinary Research Institut Poland, PIWet-PIB	Swieton, E.; Smietanka, K.	National Veterinary Research Institut Poland, PIWet-PIB	2020-03-23
EPI_ISL_525448	EPI1800082|A/turkey/Poland/182/2020(H5N8)_HA	A/turkey/Poland/182/2020	A / H5N8	Europe / Poland	Turkey	National Veterinary Research Institut Poland, PIWet-PIB	Swieton, E.; Smietanka, K.	National Veterinary Research Institut Poland, PIWet-PIB	2020-02-07
EPI_ISL_525447	EPI1800074|A/turkey/Poland/096/2020(H5N8)_HA	A/turkey/Poland/096/2020	A / H5N8	Europe / Poland	Turkey	National Veterinary Research Institut Poland, PIWet-PIB	Swieton, E.; Smietanka, K.	National Veterinary Research Institut Poland, PIWet-PIB	2020-01-28
EPI_ISL_525445	EPI1800058|A/turkey/Poland/079/2020(H5N8)_HA	A/turkey/Poland/079/2020	A / H5N8	Europe / Poland	Turkey	National Veterinary Research Institut Poland, PIWet-PIB	Swieton, E.; Smietanka, K.	National Veterinary Research Institut Poland, PIWet-PIB	2020-01-25
EPI_ISL_525442	EPI1800034|A/turkey/Poland/027/2020(H5N8)_HA	A/turkey/Poland/027/2020	A / H5N8	Europe / Poland	Turkey	National Veterinary Research Institut Poland, PIWet-PIB	Swieton, E.; Smietanka, K.	National Veterinary Research Institut Poland, PIWet-PIB	2020-01-09
EPI_ISL_328435	EPI1304504|A/turkey/Wisconsin/17-007319-3/2017	A/turkey/Wisconsin/17-007319-3/2017	A / H5N2	North America / United States	Turkey	NA	Li,L.; Bowman,A.; DeLiberto,T.; Killian,M.; Krauss,S.; Nolting,J.; Kim Torchetti,M.; Ramey,A.; Reeves,A.; Stallknecht,D.; Webby,R.; Wan,X.-F.	NA	2017-03-03
EPI_ISL_328434	EPI1304496|A/turkey/Wisconsin/17-007146-2/2017	A/turkey/Wisconsin/17-007146-2/2017	A / H5N2	North America / United States	Turkey	NA	Li,L.; Bowman,A.; DeLiberto,T.; Killian,M.; Krauss,S.; Nolting,J.; Kim Torchetti,M.; Ramey,A.; Reeves,A.; Stallknecht,D.; Webby,R.; Wan,X.-F.	NA	2017-03-02
EPI_ISL_328433	EPI1304488|A/turkey/Wisconsin/17-007146-1/2017	A/turkey/Wisconsin/17-007146-1/2017	A / H5N2	North America / United States	Turkey	NA	Li,L.; Bowman,A.; DeLiberto,T.; Killian,M.; Krauss,S.; Nolting,J.; Kim Torchetti,M.; Ramey,A.; Reeves,A.; Stallknecht,D.; Webby,R.; Wan,X.-F.	NA	2017-03-02
EPI_ISL_328414	EPI1304512|A/turkey/Wisconsin/17-007981-6/2017	A/turkey/Wisconsin/17-007981-6/2017	A / H5N2	North America / United States	Turkey	NA	Li,L.; Bowman,A.; DeLiberto,T.; Killian,M.; Krauss,S.; Nolting,J.; Kim Torchetti,M.; Ramey,A.; Reeves,A.; Stallknecht,D.; Webby,R.; Wan,X.-F.	NA	2017-03-09
EPI_ISL_295754	EPI1161234|A/cackling goose/Aichi/2312T020/2016	A/cackling goose/Aichi/2312T020/2016	A / H5N6	Asia / Japan / Aichi	Other avian	NA	Soda,K.; Usui,T.; Ito,H.; Ozaki,H.; Yamaguchi,T.; Ito,T.	NA	2016-12-17
EPI_ISL_295501	EPI1159881|A/Great Crested Grebe/Ningxia/482-26/2015	A/Great Crested Grebe/Ningxia/482-26/2015	A / H5N6	Asia / China	Other avian	NA	Lu,S.; Zhao,Z.; Zhang,J.; Wang,W.; He,X.; Yu,M.; Zhang,C.; Li,X.; Guo,Z.; Yang,X.; Liu,L.; Zhi,M.; Fu,T.; Lv,X.; Ma,W.; Liao,M.; Chai,H.; Qian,J.; Ma,J.; Jin,H.; Hua,Y.	NA	2015-11-11
EPI_ISL_65649	EPI229441|A/quail/Yogjakarta/UT1075/2004	A/quail/Yogjakarta/UT1075/2004	A / H5N1	Asia / Indonesia	Other avian	NA	Tankano,R.	NA	2004-05-25
EPI_ISL_65648	EPI229440|A/quail/Yogjakarta/UT1023/2004	A/quail/Yogjakarta/UT1023/2004	A / H5N1	Asia / Indonesia	Other avian	NA	Tankano,R.	NA	2004-01-15
EPI_ISL_266	EPI1135|A/crow/Osaka/102/2004	A/crow/Osaka/102/2004	A / H5N1	Asia / Japan	Other avian	NA	NA	NA	2004
EPI_ISL_265	EPI1117|A/crow/Kyoto/53/2004	A/crow/Kyoto/53/2004	A / H5N1	Asia / Japan / Kyoto / Kyoto	Other avian	NA	NA	NA	2004
EPI_ISL_393329	EPI1600724|A/swine/Zhejiang/SW57/2015	A/swine/Zhejiang/SW57/2015	A / H5N1	Asia / China	Swine	NA	Wu,H.; Wu,N.	NA	2015-01-01
EPI_ISL_6816057	EPI1933075|A/environment sample/China/TZ001/2021	A/environment sample/China/TZ001/2021	A / H5N8	Asia / China	Environment	NA	Cui,S.; Zou,L.; Liu,Y.; Zhao,J.; Peng,X.; Lu,G.; Shi,W.	NA	2021
EPI_ISL_327782	EPI1302488|A/environment/Cambodia/Z2EP1e3W7M1/2015	A/environment/Cambodia/Z2EP1e3W7M1/2015	A / H5N1	Asia / Cambodia	Environment	NA	Monamele,C.M.; Y,P.; Karlsson,E.A.; Vernet,M.-A.; Wade,A.; Okomo,M.-C.A.; Abah,A.S.; Yann,S.; Etoundi,G.A.; Mohamadou,N.R.; Feussom,J.M.; Horm,V.S.; Horwood,P.F.; Ly,S.; Njouom,R.; Dussart,P.	NA	2015-02-01
EPI_ISL_66118	EPI230658|A/environment/Maryland/1192/2006	A/environment/Maryland/1192/2006	A / H5N1	North America / United States / Maryland	Environment	NA	The NIAID Influenza Genome Sequencing Consortium	NA	2006
EPI_ISL_65666	EPI229533|A/environment/Viet Nam/1203/2004	A/environment/Viet Nam/1203/2004	A / H5N1	Asia / Vietnam	Environment	NA	Kim,L.M.; Scott,M.A.; Suarez,D.L.; Spackman,E.; Swayne,D.E.; Afonso,C.L.	NA	2004
EPI_ISL_885144	EPI1843131|A/environment/Hong Kong/WCRB-01/2018	A/environment/Hong Kong/WCRB-01/2018	A / H5N6	Asia / Hong Kong (SAR)	Surface swab	Li Ka Shing Faculty of Medicine, The University of Hong Kong	Bui, Christine HT; Kuok, Denise IT; Yeung, Hin Wo; Ng, Ka-Chun; Chu, Daniel KW; Webby, Richard J; Nicholls, John M; Peiris, JS Malik; Hui, Kenrie PY; Chan, Michael CW	Center of Influenza Research, School of Public Health, Li Ka Shing Faculty of Medicine, the University of Hong Kong	2018-01-09
EPI_ISL_270	EPI1191|A/blow_fly/Kyoto/93/2004	A/blow fly/Kyoto/93/2004	A / H5N1	Asia / Japan / Kyoto / Kyoto	Insect	NA	NA	NA	2004
EPI_ISL_164613	EPI537680|A/Environment/East Java/LBM-LM13/2012	A/Environment/East Java/LBM-LM13/2012	A / H5N1	Asia / Indonesia / East Java	Other environment	BBalitvet	Dharmayanti,Ni Luh Putu Indi; Hartawan, Risza	BBalitvet	2012-11-08
EPI_ISL_164612	EPI537677|A/Environment/West Java/Bksi34/2013	A/Environment/West Java/Bksi34/2013	A / H5N1	Asia / Indonesia / West Java	Other environment	BBalitvet	Dharmayanti, NiLuh Putu Indi; Hartawan, R; Hewajuli, D	BBalitvet	2013-06-25
EPI_ISL_65684	EPI229655|A/unknown/Prachinburi Thailand/6231/2004	A/unknown/Prachinburi Thailand/6231/2004	A / H5N1	Asia / Thailand	Unknown	NA	Kim,L.M.; Scott,M.A.; Suarez,D.L.; Spackman,E.; Swayne,D.E.; Afonso,C.L.	NA	2004
EPI_ISL_1081370	EPI1848299|A/Anhui/2021-00011/2020	A/Anhui/2021-00011/2020	A / H5N6	Asia / China / Anhui Province	Human	WHO Chinese National Influenza Center	NA	Anhui Provincial Center for Disease Control and Prevention	2020-12-22
EPI_ISL_1081369	EPI1848291|A/Chongqing/00013/2021	A/Chongqing/00013/2021	A / H5N6	Asia / China / Chongqinq Municipality	Human	WHO Chinese National Influenza Center	NA	Chongqing Municipal Center for Disease Control and Prevention	2021-01-02
EPI_ISL_262572	EPI993793|3000093897_262843_v1_4	A/Egypt/N04915/2014	A / H5N1	Africa / Egypt	Human	Centers for Disease Control and Prevention	NA	Ministry of Health and Population	2014-11-12
EPI_ISL_164611	EPI537675|A/Cambodia/X1108306/2013	A/Cambodia/X1108306/2013	A / H5N1	Asia / Cambodia / Khett Kampong Spoe / Veal vong, Sendey, Samrong tang	Human	Institut Pasteur du Cambodia	Horm, S-V; Rith, S; Buchy, P.	Institut Pasteur du Cambodia	2013-11-08
EPI_ISL_164600	EPI537657|A/Cambodia/X1107305/2013	A/Cambodia/X1107305/2013	A / H5N1	Asia / Cambodia / Khett Kampot / district Dorng tong	Human	Institut Pasteur du Cambodia	Horm, S-V; Rith, S; Buchy, P.	Institut Pasteur du Cambodia	2013-11-07
EPI_ISL_164599	EPI537656|A/Cambodia/X0401302/2013	A/Cambodia/X0401302/2013	A / H5N1	Asia / Cambodia / Khett Kampot	Human	Institut Pasteur du Cambodia	Horm, S-V; Rith, S; Buchy, P.	Institut Pasteur du Cambodia	2013-03-31
EPI_ISL_164598	EPI537655|A/Cambodia/X0128304/2013	A/Cambodia/X0128304/2013	A / H5N1	Asia / Cambodia / Khett Kampot / Village Phum Thmey, Commune Khom Thmey, dictrict Teuk Chhou	Human	Institut Pasteur du Cambodia	Horm, S-V; Rith, S; Buchy, P.	Institut Pasteur du Cambodia	2013-01-27
EPI_ISL_164597	EPI537654|A/Cambodia/X0121311/2013	A/Cambodia/X0121311/2013	A / H5N1	Asia / Cambodia / Khett Takev / Snuor, Prey Kabas	Human	Institut Pasteur du Cambodia	Horm, S-V; Rith, S; Buchy, P.	Institut Pasteur du Cambodia	2013-01-22
EPI_ISL_164164	EPI537618|A/Egypt/N01754/2014	A/Egypt/N01754/2014	A / H5N1	Africa / Egypt / Damietta	Human	U.S. Naval Medical Research Unit No. 3	Younan, M.; Amir, E.; Naguib, A.; El Gohary, A.; Kandeel, A.; Defang, G.	Ministry of Health and Population	2014-03-07
EPI_ISL_164163	EPI537617|A/Egypt/N01753/2014	A/Egypt/N01753/2014	A / H5N1	Africa / Egypt / Beheira	Human	U.S. Naval Medical Research Unit No. 3	Younan, M.; Amir, E.; Naguib, A.; El Gohary, A.; Kandeel, A.; Defang, G	Ministry of Health and Population	2014-03-06
EPI_ISL_98856	EPI341634|A/Indonesia/NIHRD11797/2011(H5N1)	A/Indonesia/NIHRD11797/2011(H5N1)	A / H5N1	Asia / Indonesia / Bali	Human	National Institute of Health Research and Development	Pawestri,H.A;Setiawaty,V;Sampurno,O.D	National Institute of Health Research and Development	2011-10-16
EPI_ISL_98855	EPI341633|A/Indonesia/NIHRD11771/2011(H5N1)	A/Indonesia/NIHRD11771/2011(H5N1)	A / H5N1	Asia / Indonesia / Bali	Human	National Institute of Health Research and Development	Pawestri,H.A;Setiawaty,V;Sampurno,O.D;Takayama,I;Shirakura,M;Kageyama,T;Tashiro,M	National Institute of Health Research and Development	2011-10-07
EPI_ISL_98854	EPI341632|A/Indonesia/NIHRD11767/2011(H5N1)	A/Indonesia/NIHRD11767/2011(H5N1)	A / H5N1	Asia / Indonesia / Bali	Human	National Institute of Health Research and Development	Pawestri,H.A;Setiawaty,V;Sampurno,O.D;Takamaya,I;Shirakura,M;Kagayama,T;Tashiro,M	National Institute of Health Research and Development	2011-10-07
EPI_ISL_98741	EPI341369|A/Cambodia/U0417030/2010	A/Cambodia/U0417030/2010	A / H5N1	Asia / Cambodia	Human	NA	Buchy,P.; Mardy,S.	NA	2010-04-18
EPI_ISL_98740	EPI341368|A/Cambodia/V0203306/2011	A/Cambodia/V0203306/2011	A / H5N1	Asia / Cambodia	Human	NA	Buchy,P.; Mardy,S.	NA	2011-02-03
EPI_ISL_98739	EPI341367|A/Cambodia/V0219301/2011	A/Cambodia/V0219301/2011	A / H5N1	Asia / Cambodia	Human	NA	Buchy,P.; Mardy,S.	NA	2011-02-17
EPI_ISL_98738	EPI341366|A/Cambodia/V0401301/2011	A/Cambodia/V0401301/2011	A / H5N1	Asia / Cambodia	Human	NA	Buchy,P.; Mardy,S.	NA	2011-03-31
EPI_ISL_98737	EPI341365|A/Cambodia/V0417301/2011	A/Cambodia/V0417301/2011	A / H5N1	Asia / Cambodia	Human	NA	Buchy,P.; Mardy,S.	NA	2011-04-16
EPI_ISL_98736	EPI341364|A/Cambodia/V0606311/2011	A/Cambodia/V0606311/2011	A / H5N1	Asia / Cambodia	Human	NA	Buchy,P.; Mardy,S.	NA	2011-06-06
EPI_ISL_98714	EPI341332|A/Indonesia/NIHRD11073/2011(H5N1)	A/Indonesia/NIHRD11073/2011(H5N1)	A / H5N1	Asia / Indonesia / West Java	Human	National Institute of Health Research and Development	'Vivi,Setiawaty; Hana,Pawestri; Eka,Pratiwi; Fera,Ibrahim'	National Institute of Health Research and Development	2011-02-06
EPI_ISL_1195	EPI5499|A/Hong_Kong/542/97	A/Hong Kong/542/97	A / H5N1	Asia / Hong Kong (SAR)	Human	NA	NA	NA	1997
EPI_ISL_1194	EPI5507|A/Hong_Kong/514/97	A/Hong Kong/514/97	A / H5N1	Asia / Hong Kong (SAR)	Human	NA	NA	NA	1997
EPI_ISL_1193	EPI5503|A/Hong_Kong/532/1997	A/Hong Kong/532/1997	A / H5N1	Asia / Hong Kong (SAR)	Human	NA	NA	NA	1997
EPI_ISL_1192	EPI5501|A/Hong_Kong/503/97	A/Hong Kong/503/97	A / H5N1	Asia / Hong Kong (SAR)	Human	NA	NA	NA	1997
EPI_ISL_1191	EPI5497|A/Hong_Kong/491/97	A/Hong Kong/491/97	A / H5N1	Asia / Hong Kong (SAR)	Human	NA	NA	NA	1997
EPI_ISL_1190	EPI5491|A/Hong_Kong/538/97	A/Hong Kong/538/97	A / H5N1	Asia / Hong Kong (SAR)	Human	NA	NA	NA	1997
EPI_ISL_1189	EPI5495|A/Hong_Kong/97/98	A/Hong Kong/97/98	A / H5N1	Asia / Hong Kong (SAR)	Human	NA	NA	NA	1998
EPI_ISL_1188	EPI5489|A/Hong_Kong/516/97	A/Hong Kong/516/97	A / H5N1	Asia / Hong Kong (SAR)	Human	NA	NA	NA	1997
EPI_ISL_1187	EPI5493|A/Hong_Kong/507/97	A/Hong Kong/507/97	A / H5N1	Asia / Hong Kong (SAR)	Human	NA	NA	NA	1997
EPI_ISL_1186	EPI5487|A/Hong_Kong/488/97	A/Hong Kong/488/97	A / H5N1	Asia / Hong Kong (SAR)	Human	NA	NA	NA	1997
EPI_ISL_1112	EPI4843|A/Hong_Kong/486/97, EPI5485|A/Hong_Kong/486/97	A/Hong Kong/486/97	A / H5N1	Asia / Hong Kong (SAR)	Human	NA	NA	NA	1997
EPI_ISL_965	EPI4351|A/Hong_Kong/482/97	A/Hong Kong/482/97	A / H5N1	Asia / Hong Kong (SAR)	Human	NA	NA	NA	1997
EPI_ISL_963	EPI4839|A/Hong_Kong/481/97, EPI4347|A/Hong_Kong/481/97	A/Hong Kong/481/97	A / H5N1	Asia / Hong Kong (SAR)	Human	NA	NA	NA	1997
EPI_ISL_954	EPI152348|A/Hong_Kong/156/97, EPI4196|A/Hong_Kong/156/97, EPI4186|A/Hong_Kong/156/97, EPI4329|A/Hong_Kong/156/97	A/Hong Kong/156/97	A / H5N1	Asia / Hong Kong (SAR)	Human	NA	NA	NA	1997
EPI_ISL_295	EPI1258|A/Hanoi/30408/2005	A/Hanoi/30408/2005	A / H5N1	Asia / Vietnam / Thu Do Ha Noi / Hanoi	Human	NA	NA	NA	2005
EPI_ISL_885145	EPI1843139|A/Spoonbill/HK/17-18259/2017	A/Spoonbill/HK/17-18259/2017	A / H5N6	Asia / Hong Kong (SAR) / Mudflat of HK Wetland Park	Avian	Li Ka Shing Faculty of Medicine, The University of Hong Kong	Bui, Christine HT; Kuok, Denise IT; Yeung, Hin Wo; Ng, Ka-Chun; Chu, Daniel KW; Webby, Richard J; Nicholls, John M; Peiris, JS Malik; Hui, Kenrie PY; Chan, Michael CW	Center of Influenza Research, School of Public Health, Li Ka Shing Faculty of Medicine, the University of Hong Kong	2017-12-22
EPI_ISL_393518	EPI1601906|A/Avian/Iran/38AMA/2019	A/Avian/Iran/38AMA/2019	A / H5N3	Asia / Iran, Islamic Republic of	Avian	NA	Shenagari,M.; Jamali,A.; Abdoli,A.	NA	2019-03-30
EPI_ISL_262491	EPI993171|A/crow/Kyoto/70/2004_ha	A/crow/Kyoto/70/2004	A / H5N1	Asia / Japan / Kyoto	Avian	National Institute of Animal Health	Junki, M	National Institute of Animal Health	2004
EPI_ISL_262490	EPI993163|A/crow/Kyoto/36/2004_ha	A/crow/Kyoto/36/2004	A / H5N1	Asia / Japan / Kyoto	Avian	National Institute of Animal Health	Junki, M	National Institute of Animal Health	2004
EPI_ISL_262483	EPI993107|A/crow/Osaka/1660/2004_ha	A/crow/Osaka/1660/2004	A / H5N1	Asia / Japan / Osaka	Avian	National Institute of Animal Health	Junki, M	National Institute of Animal Health	2004
EPI_ISL_262475	EPI993043|A/crow/Kyoto/907/2004_ha	A/crow/Kyoto/907/2004	A / H5N1	Asia / Japan / Kyoto	Avian	National Institute of Animal Health	Junki, M	National Institute of Animal Health	2004
EPI_ISL_131876	EPI405128|2011766368_195937_v1_4	A/chicken/Vietnam/NCVD-675/2011	A / H5N1	Asia / Vietnam	Avian	Centers for Disease Control and Prevention	NA	National Centre of Veterinary Diagnostics	2011-01-01
EPI_ISL_131283	EPI401800|A/little grebe/Xianghai/429/2011	A/little grebe/Xianghai/429/2011	A / H5N2	Asia / China	Avian	NA	Chen,G.; Chai,H.L.; Yang,S.Y.; Hua,Y.P.	NA	2011-10-01
EPI_ISL_98905	EPI341879|A/common pochard/Shimane/5502B024/2011	A/common pochard/Shimane/5502B024/2011	A / H5N1	Asia / Japan	Avian	NA	Mimura,W.; Soda,K.; Usui,T.; Ito,H.; Ito,T.	NA	2011-02-08
EPI_ISL_98904	EPI341871|A/tufted duck/Yamaguchi/3502B007/2011	A/tufted duck/Yamaguchi/3502B007/2011	A / H5N1	Asia / Japan	Avian	NA	Mimura,W.; Soda,K.; Usui,T.; Ito,H.; Ito,T.	NA	2011-02-06
EPI_ISL_98900	EPI341842|A/owl/Tokushima/3602A023/2011	A/owl/Tokushima/3602A023/2011	A / H5N1	Asia / Japan	Avian	NA	Mimura,W.; Soda,K.; Usui,T.; Ito,H.; Ito,T.	NA	2011-02-08
EPI_ISL_98898	EPI341827|A/great drested grebe/Hyogo/2802E082/2011	A/great drested grebe/Hyogo/2802E082/2011	A / H5N1	Asia / Japan	Avian	NA	Mimura,W.; Soda,K.; Usui,T.; Ito,H.; Ito,T.	NA	2011-02-22
EPI_ISL_98894	EPI341908|A/hooded crane/Kagoshima/4612J008/2010	A/hooded crane/Kagoshima/4612J008/2010	A / H5N1	Asia / Japan	Avian	NA	Mimura,W.; Soda,K.; Usui,T.; Ito,H.; Ito,T.	NA	2010-12-24
EPI_ISL_98577	EPI340808|AAHL11-00684-25.4	A/quail/Klaten/BBVW-110-II/2010	A / H5N1	Asia / Indonesia / Central Java / Klaten	Avian	CSIRO Australian Animal Health Laboratory	Dhamawan,Rama; Usman,Tri Bhakti; Junaidi,Akhmad; Suatmodjo,Musny; Bruce,Kerri; Davies,Kelly R; Stevens,Vittoria; Kim,Mia; Daniels,Peter; Wong,Frank YK	Disease Investigation Centre Wates (BBVW)	2010
EPI_ISL_98568	EPI340790|AAHL11-00684-27.4	A/bird/Gunung Kidul/BBVW-52-I/2010	A / H5N1	Asia / Indonesia / Yogyakarta Special Region / Gunung Kidul	Avian	CSIRO Australian Animal Health Laboratory	Dhamawan,Rama; Usman,Tri Bhakti; Junaidi,Akhmad; Suatmodjo,Musny; Bruce,Kerri; Davies,Kelly R; Stevens,Vittoria; Kim,Mia; Daniels,Peter; Wong,Frank YK	Disease Investigation Centre Wates (BBVW)	2010
EPI_ISL_98394	EPI340415|A/crow/Bangladesh/11rs1984-11/2011	A/crow/Bangladesh/11rs1984-11/2011	A / H5N1	Asia / Bangladesh	Avian	NA	Fusaro,A.; Salviato,A.; Monne,I.; Yamage,M.; Giasuddin,M.; Khan,S.R.; Cattoli,G.	NA	2011
EPI_ISL_98393	EPI340414|A/crow/Bangladesh/11rs1984-12/2011	A/crow/Bangladesh/11rs1984-12/2011	A / H5N1	Asia / Bangladesh	Avian	NA	Fusaro,A.; Salviato,A.; Monne,I.; Yamage,M.; Giasuddin,M.; Khan,S.R.; Cattoli,G.	NA	2011
EPI_ISL_98392	EPI340413|A/crow/Bangladesh/11rs1984-13/2011	A/crow/Bangladesh/11rs1984-13/2011	A / H5N1	Asia / Bangladesh	Avian	NA	Fusaro,A.; Salviato,A.; Monne,I.; Yamage,M.; Giasuddin,M.; Khan,S.R.; Cattoli,G.	NA	2011
EPI_ISL_98391	EPI340412|A/crow/Bangladesh/11rs1984-14/2011	A/crow/Bangladesh/11rs1984-14/2011	A / H5N1	Asia / Bangladesh	Avian	NA	Fusaro,A.; Salviato,A.; Monne,I.; Yamage,M.; Giasuddin,M.; Khan,S.R.; Cattoli,G.	NA	2011
EPI_ISL_98390	EPI340411|A/crow/Bangladesh/11rs1984-15/2011	A/crow/Bangladesh/11rs1984-15/2011	A / H5N1	Asia / Bangladesh	Avian	NA	Fusaro,A.; Salviato,A.; Monne,I.; Yamage,M.; Giasuddin,M.; Khan,S.R.; Cattoli,G.	NA	2011
EPI_ISL_66203	EPI231133|A/grebe/Bregenz/907/2006	A/grebe/Bregenz/907/2006	A / H5N1	Europe / Austria	Avian	NA	Fink,M.; Revilla-Fernandez,S.; Koefer,J.	NA	2006-03-04
EPI_ISL_66201	EPI231129|A/egret/Wien/1977/2006	A/egret/Wien/1977/2006	A / H5N1	Europe / Austria	Avian	NA	Fink,M.; Revilla-Fernandez,S.; Koefer,J.	NA	2006-04-03
EPI_ISL_66178	EPI230995|A/coot/Voecklabruck/1585/2006	A/coot/Voecklabruck/1585/2006	A / H5N1	Europe / Austria	Avian	NA	Fink,M.; Revilla-Fernandez,S.; Koefer,J.	NA	2006-03-22
EPI_ISL_65667	EPI229541|A/pigeon/Thailand/1B/2004	A/pigeon/Thailand/1B/2004	A / H5N1	Asia / Thailand	Avian	NA	Kim,L.M.; Scott,M.A.; Suarez,D.L.; Spackman,E.; Swayne,D.E.; Afonso,C.L.	NA	2004
EPI_ISL_7733644	EPI1944477|IZSLT-122448_21VIR9218-1_HA	A/chicken/Italy/IZSLT-122448_21VIR9218-1/2021	A / H5N1	Europe / Italy / Roma	Chicken	Istituto Zooprofilattico Sperimentale Delle Venezie	Zecchin, B.; Fusaro, A.; Schivo, A.; Salviato, A.; Palumbo, E.; Milani, A.; Giussani, E.; Pastori, A.; Monne, I.; Terregino, C.	Istituto Zooprofilattico Sperimentale del Lazio e della Toscana \M. Aleandri\	2021-10-28
EPI_ISL_7733641	EPI1944453|21VIR10352_HA	A/chicken/Italy/21VIR10352/2021	A / H5N1	Europe / Italy / VR	Chicken	Istituto Zooprofilattico Sperimentale Delle Venezie	Zecchin, B.; Fusaro, A.; Schivo, A.; Salviato, A.; Palumbo, E.; Milani, A.; Giussani, E.; Pastori, A.; Monne, I.; Terregino, C.	Istituto Zooprofilattico Sperimentale delle Venezie, EU/OIE/Reference Laboratory and FAO Reference Centre for AI and ND	2021-11-26
EPI_ISL_7733634	EPI1944429|21VIR9765-12_HA	A/chicken/Italy/21VIR9765-12/2021	A / H5N1	Europe / Italy / VR	Chicken	Istituto Zooprofilattico Sperimentale Delle Venezie	Zecchin, B.; Fusaro, A.; Schivo, A.; Salviato, A.; Palumbo, E.; Milani, A.; Giussani, E.; Pastori, A.; Monne, I.; Terregino, C.	Istituto Zooprofilattico Sperimentale delle Venezie, EU/OIE/Reference Laboratory and FAO Reference Centre for AI and ND	2021-11-17
EPI_ISL_7733630	EPI1944405|21VIR9691-2_HA	A/chicken/Italy/21VIR9691-2/2021	A / H5N1	Europe / Italy / VR	Chicken	Istituto Zooprofilattico Sperimentale Delle Venezie	Zecchin, B.; Fusaro, A.; Schivo, A.; Salviato, A.; Palumbo, E.; Milani, A.; Giussani, E.; Pastori, A.; Monne, I.; Terregino, C.	Istituto Zooprofilattico Sperimentale delle Venezie, EU/OIE/Reference Laboratory and FAO Reference Centre for AI and ND	2021-11-15
EPI_ISL_7733617	EPI1944365|21VIR9133-20_HA	A/chicken/Italy/21VIR9133-20/2021	A / H5N1	Europe / Italy / VR	Chicken	Istituto Zooprofilattico Sperimentale Delle Venezie	Zecchin, B.; Fusaro, A.; Schivo, A.; Salviato, A.; Palumbo, E.; Milani, A.; Giussani, E.; Pastori, A.; Monne, I.; Terregino, C.	Istituto Zooprofilattico Sperimentale delle Venezie, EU/OIE/Reference Laboratory and FAO Reference Centre for AI and ND	2021-11-04
EPI_ISL_7733610	EPI1944333|21VIR10343_HA	A/chicken/Italy/21VIR10343/2021	A / H5N1	Europe / Italy / UD	Chicken	Istituto Zooprofilattico Sperimentale Delle Venezie	Zecchin, B.; Fusaro, A.; Schivo, A.; Salviato, A.; Palumbo, E.; Milani, A.; Giussani, E.; Pastori, A.; Monne, I.; Terregino, C.	Istituto Zooprofilattico Sperimentale delle Venezie, EU/OIE/Reference Laboratory and FAO Reference Centre for AI and ND	2021-11-28
EPI_ISL_7733609	EPI1944328|21VIR9580-22_HA	A/chicken/Italy/21VIR9580-22/2021	A / H5N1	Europe / Italy / PD	Chicken	Istituto Zooprofilattico Sperimentale Delle Venezie	Zecchin, B.; Fusaro, A.; Schivo, A.; Salviato, A.; Palumbo, E.; Milani, A.; Giussani, E.; Pastori, A.; Monne, I.; Terregino, C.	Istituto Zooprofilattico Sperimentale delle Venezie, EU/OIE/Reference Laboratory and FAO Reference Centre for AI and ND	2021-11-15
EPI_ISL_7733607	EPI1944320|21VIR10384_HA	A/chicken/Italy/21VIR10384/2021	A / H5N1	Europe / Italy / PD	Chicken	Istituto Zooprofilattico Sperimentale Delle Venezie	Zecchin, B.; Fusaro, A.; Schivo, A.; Salviato, A.; Palumbo, E.; Milani, A.; Giussani, E.; Pastori, A.; Monne, I.; Terregino, C.	Istituto Zooprofilattico Sperimentale delle Venezie, EU/OIE/Reference Laboratory and FAO Reference Centre for AI and ND	2021-11-30
EPI_ISL_7733603	EPI1944312|21VIR9951-25_HA	A/chicken/Italy/21VIR9951-25/2021	A / H5N1	Europe / Italy / MN	Chicken	Istituto Zooprofilattico Sperimentale Delle Venezie	Zecchin, B.; Fusaro, A.; Schivo, A.; Salviato, A.; Palumbo, E.; Milani, A.; Giussani, E.; Pastori, A.; Monne, I.; Terregino, C.	Istituto Zooprofilattico Speriment. Lombardia, Emilia Ro. IZSLER	2021-11-22
EPI_ISL_7733599	EPI1944304|21VIR10389_HA	A/chicken/Italy/21VIR10389/2021	A / H5N1	Europe / Italy / MN	Chicken	Istituto Zooprofilattico Sperimentale Delle Venezie	Zecchin, B.; Fusaro, A.; Schivo, A.; Salviato, A.; Palumbo, E.; Milani, A.; Giussani, E.; Pastori, A.; Monne, I.; Terregino, C.	Istituto Zooprofilattico Speriment. Lombardia, Emilia Ro. IZSLER	2021-11-30
EPI_ISL_7733595	EPI1944280|21VIR10239_HA	A/chicken/Italy/21VIR10239/2021	A / H5N1	Europe / Italy / CR	Chicken	Istituto Zooprofilattico Sperimentale Delle Venezie	Zecchin, B.; Fusaro, A.; Schivo, A.; Salviato, A.; Palumbo, E.; Milani, A.; Giussani, E.; Pastori, A.; Monne, I.; Terregino, C.	Istituto Zooprofilattico Speriment. Lombardia, Emilia Ro. IZSLER	2021-11-25
EPI_ISL_7733582	EPI1944240|21VIR10388_HA	A/chicken/Italy/21VIR10388/2021	A / H5N1	Europe / Italy / BS	Chicken	Istituto Zooprofilattico Sperimentale Delle Venezie	Zecchin, B.; Fusaro, A.; Schivo, A.; Salviato, A.; Palumbo, E.; Milani, A.; Giussani, E.; Pastori, A.; Monne, I.; Terregino, C.	Istituto Zooprofilattico Speriment. Lombardia, Emilia Ro. IZSLER	2021-11-30
EPI_ISL_6816054	EPI1933031|A/chicken/Egypt/CAI11/2020	A/chicken/Egypt/CAI11/2020	A / H5N8	Africa / Egypt	Chicken	NA	Khalil,H.S.; Abd El-Hamid,H.S.; Ellakany,H.F.; Elbestawy,A.R.; Mohamed,A.S.A.	NA	2020-12-23
EPI_ISL_6816053	EPI1933030|A/chicken/Egypt/MEN10/2020	A/chicken/Egypt/MEN10/2020	A / H5N8	Africa / Egypt	Chicken	NA	Khalil,H.S.; Abd El-Hamid,H.S.; Ellakany,H.F.; Elbestawy,A.R.; Mohamed,A.S.A.	NA	2020-11-11
EPI_ISL_6816052	EPI1933029|A/chicken/Egypt/MEN6/2020	A/chicken/Egypt/MEN6/2020	A / H5N8	Africa / Egypt	Chicken	NA	Khalil,H.S.; Abd El-Hamid,H.S.; Ellakany,H.F.; Elbestawy,A.R.; Mohamed,A.S.A.	NA	2020-10-08
EPI_ISL_6816051	EPI1933028|A/chicken/Egypt/GIZ4/2020	A/chicken/Egypt/GIZ4/2020	A / H5N8	Africa / Egypt	Chicken	NA	Khalil,H.S.; Abd El-Hamid,H.S.; Ellakany,H.F.; Elbestawy,A.R.; Mohamed,A.S.A.	NA	2020-02-14
EPI_ISL_4064548	EPI1900191|A/chicken/France/170436/2017	A/chicken/France/170436/2017	A / H5N8	Europe / France	Chicken	NA	Briand,F.-X.; Niqueux,E.; Schmitz,A.; Martenot,C.; Cherbonnel,M.; Kerbrat,F.; Chatel,M.; Quenault,H.; Beven,V.; Leroux,A.; Hirchaud,E.; Lucas,P.; Blanchard,Y.; Grasland,B.	NA	2017-01-17
EPI_ISL_4064501	EPI1900162|A/chicken/France/170176/2017	A/chicken/France/170176/2017	A / H5N8	Europe / France	Chicken	NA	Briand,F.-X.; Niqueux,E.; Schmitz,A.; Martenot,C.; Cherbonnel,M.; Kerbrat,F.; Chatel,M.; Quenault,H.; Beven,V.; Leroux,A.; Hirchaud,E.; Lucas,P.; Blanchard,Y.; Grasland,B.	NA	2017-01-07
EPI_ISL_4064495	EPI1900156|A/chicken/France/170063/2017	A/chicken/France/170063/2017	A / H5N8	Europe / France	Chicken	NA	Briand,F.-X.; Niqueux,E.; Schmitz,A.; Martenot,C.; Cherbonnel,M.; Kerbrat,F.; Chatel,M.; Quenault,H.; Beven,V.; Leroux,A.; Hirchaud,E.; Lucas,P.; Blanchard,Y.; Grasland,B.	NA	2017-01-04
EPI_ISL_4063431	EPI1898083|A/chicken/Savar/2/2008	A/chicken/Savar/2/2008	A / H5N1	Asia / Bangladesh	Chicken	NA	Islam,M.A.; Ali,M.H.; Begum,D.; Hossain,M.; Nabeshima,T.; Morita,K.	NA	2008-04-02
EPI_ISL_4063430	EPI1898082|A/chicken/Thakurgaon/1/2010	A/chicken/Thakurgaon/1/2010	A / H5N1	Asia / Bangladesh	Chicken	NA	Islam,M.A.; Ali,M.H.; Begum,D.; Hossain,M.; Nabeshima,T.; Morita,K.	NA	2010-03-14
EPI_ISL_4063429	EPI1898081|A/chicken/Bogra/3/2010	A/chicken/Bogra/3/2010	A / H5N1	Asia / Bangladesh	Chicken	NA	Islam,M.A.; Ali,M.H.; Begum,D.; Hossain,M.; Nabeshima,T.; Morita,K.	NA	2010-03-20
EPI_ISL_4063428	EPI1898080|A/chicken/Nilphamari/1/2009	A/chicken/Nilphamari/1/2009	A / H5N1	Asia / Bangladesh	Chicken	NA	Islam,M.A.; Ali,M.H.; Begum,D.; Hossain,M.; Nabeshima,T.; Morita,K.	NA	2009-06-25
EPI_ISL_4063427	EPI1898079|A/chicken/Chittagong/1/2008	A/chicken/Chittagong/1/2008	A / H5N1	Asia / Bangladesh	Chicken	NA	Islam,M.A.; Ali,M.H.; Begum,D.; Hossain,M.; Nabeshima,T.; Morita,K.	NA	2008-12-29
EPI_ISL_4063426	EPI1898078|A/chicken/Coxs Bazar/1/2009, EPI1898084|A/chicken/Coxs Bazar/1/2009	A/chicken/Coxs Bazar/1/2009	A / H5N1	Asia / Bangladesh	Chicken	NA	Islam,M.A.; Ali,M.H.; Begum,D.; Hossain,M.; Nabeshima,T.; Morita,K.	NA	2009-05-25
EPI_ISL_4063425	EPI1898077|A/chicken/Narayanganj/2/2008	A/chicken/Narayanganj/2/2008	A / H5N1	Asia / Bangladesh	Chicken	NA	Islam,M.A.; Ali,M.H.; Begum,D.; Hossain,M.; Nabeshima,T.; Morita,K.	NA	2008-02-10
EPI_ISL_4063424	EPI1898076|A/chicken/Jessore/2/2008	A/chicken/Jessore/2/2008	A / H5N1	Asia / Bangladesh	Chicken	NA	Islam,M.A.; Ali,M.H.; Begum,D.; Hossain,M.; Nabeshima,T.; Morita,K.	NA	2008-01-24
EPI_ISL_4063423	EPI1898075|A/chicken/Razendrapur/3/2008	A/chicken/Razendrapur/3/2008	A / H5N1	Asia / Bangladesh	Chicken	NA	Islam,M.A.; Ali,M.H.; Begum,D.; Hossain,M.; Nabeshima,T.; Morita,K.	NA	2008-03-06
EPI_ISL_4063422	EPI1898074|A/chicken/Mymensingh/1/2007	A/chicken/Mymensingh/1/2007	A / H5N1	Asia / Bangladesh	Chicken	NA	Islam,M.A.; Ali,M.H.; Begum,D.; Hossain,M.; Nabeshima,T.; Morita,K.	NA	2007-12-20
EPI_ISL_4063421	EPI1898073|A/chicken/Sutiakhali/4/2008	A/chicken/Sutiakhali/4/2008	A / H5N1	Asia / Bangladesh	Chicken	NA	Islam,M.A.; Ali,M.H.; Begum,D.; Hossain,M.; Nabeshima,T.; Morita,K.	NA	2008-01-24
EPI_ISL_4063420	EPI1898072|A/chicken/Kalai/2/2007	A/chicken/Kalai/2/2007	A / H5N1	Asia / Bangladesh	Chicken	NA	Islam,M.A.; Ali,M.H.; Begum,D.; Hossain,M.; Nabeshima,T.; Morita,K.	NA	2007-12-15
EPI_ISL_4063419	EPI1898071|A/chicken/Domar/1/2007	A/chicken/Domar/1/2007	A / H5N1	Asia / Bangladesh	Chicken	NA	Islam,M.A.; Ali,M.H.; Begum,D.; Hossain,M.; Nabeshima,T.; Morita,K.	NA	2007-12-01
EPI_ISL_4063418	EPI1898070|A/chicken/Narsingdi/1/2008	A/chicken/Narsingdi/1/2008	A / H5N1	Asia / Bangladesh	Chicken	NA	Islam,M.A.; Ali,M.H.; Begum,D.; Hossain,M.; Nabeshima,T.; Morita,K.	NA	2008-02-28
EPI_ISL_4063416	EPI1898069|A/chicken/Kewatkhali/2/2008	A/chicken/Kewatkhali/2/2008	A / H5N1	Asia / Bangladesh	Chicken	NA	Islam,M.A.; Ali,M.H.; Begum,D.; Hossain,M.; Nabeshima,T.; Morita,K.	NA	2008-01-28
EPI_ISL_4063415	EPI1898068|A/chicken/Feni/2/2009	A/chicken/Feni/2/2009	A / H5N1	Asia / Bangladesh	Chicken	NA	Islam,M.A.; Ali,M.H.; Begum,D.; Hossain,M.; Nabeshima,T.; Morita,K.	NA	2009-04-06
EPI_ISL_4063414	EPI1898067|A/chicken/Jaldhaka/1/2007	A/chicken/Jaldhaka/1/2007	A / H5N1	Asia / Bangladesh	Chicken	NA	Islam,M.A.; Ali,M.H.; Begum,D.; Hossain,M.; Nabeshima,T.; Morita,K.	NA	2007-05-25
EPI_ISL_4063413	EPI1898066|A/chicken/Joypurhat/2/2007	A/chicken/Joypurhat/2/2007	A / H5N1	Asia / Bangladesh	Chicken	NA	Islam,M.A.; Ali,M.H.; Begum,D.; Hossain,M.; Nabeshima,T.; Morita,K.	NA	2007-11-02
EPI_ISL_4031450	EPI1890367|A/Chicken/Viet Nam/AI-1606/2016	A/Chicken/Viet Nam/AI-1606/2016	A / H5N6	Asia / Vietnam	Chicken	NA	Le,T.B.; Le,V.P.; Yoon,S.-W.	NA	2016-12-30
EPI_ISL_885148	EPI1843149|A/Chicken/Egypt/F1366A/2017	A/Chicken/Egypt/F1366A/2017	A / H5N8	Africa / Egypt	Chicken	Li Ka Shing Faculty of Medicine, The University of Hong Kong	Bui, Christine HT; Kuok, Denise IT; Yeung, Hin Wo; Ng, Ka-Chun; Chu, Daniel KW; Webby, Richard J; Nicholls, John M; Peiris, JS Malik; Hui, Kenrie PY; Chan, Michael CW	St Jude Children's Research Hospital	2017
EPI_ISL_623074	EPI1811628|A/chicken/Iraq/1/2020	A/chicken/Iraq/1/2020	A / H5N8	Asia / Iraq / Muhafazat Ninawa	Chicken	Animal and Plant Health Agency (APHA)	NA	Central Veterinary Labs	2020-05-12
EPI_ISL_525459	EPI1800163|A/laying_hen/Poland/312/2020(H5N8)_HA	A/laying_hen/Poland/312/2020	A / H5N8	Europe / Poland	Chicken	National Veterinary Research Institut Poland, PIWet-PIB	Swieton, E.; Smietanka, K.	National Veterinary Research Institut Poland, PIWet-PIB	2020-03-05
EPI_ISL_525446	EPI1800066|A/laying_hen/Poland/095/2020(H5N8)_HA	A/laying_hen/Poland/095/2020	A / H5N8	Europe / Poland	Chicken	National Veterinary Research Institut Poland, PIWet-PIB	Swieton, E.; Smietanka, K.	National Veterinary Research Institut Poland, PIWet-PIB	2020-01-27
EPI_ISL_525444	EPI1800050|A/chicken/Poland/054/2020(H5N8)_HA	A/chicken/Poland/054/2020	A / H5N8	Europe / Poland	Chicken	National Veterinary Research Institut Poland, PIWet-PIB	Swieton, E.; Smietanka, K.	National Veterinary Research Institut Poland, PIWet-PIB	2020-01-17
EPI_ISL_328533	EPI1304956|A/chicken/Nigeria/16VIR5840-40/2015	A/chicken/Nigeria/16VIR5840-40/2015	A / H5N1	Africa / Nigeria	Chicken	NA	Laleye,A.; Joannis,T.; Shittu,I.; Meseko,C.; Zamperin,G.; Milani,A.; Zecchin,B.; Fusaro,A.; Monne,I.; Abolnik,C.; Gado,D.; Olawuyi,K.; Chinyere,C.; Salviato,A.; Schivo,A.; Marciano,S.; Ormelli,S.; Terregino,C.	NA	2015-02-27
EPI_ISL_328532	EPI1304962|A/chicken/Nigeria/16VIR5840-46/2015	A/chicken/Nigeria/16VIR5840-46/2015	A / H5N1	Africa / Nigeria	Chicken	NA	Laleye,A.; Joannis,T.; Shittu,I.; Meseko,C.; Zamperin,G.; Milani,A.; Zecchin,B.; Fusaro,A.; Monne,I.; Abolnik,C.; Gado,D.; Olawuyi,K.; Chinyere,C.; Salviato,A.; Schivo,A.; Marciano,S.; Ormelli,S.; Terregino,C.	NA	2015-03-23
EPI_ISL_328531	EPI1304961|A/chicken/Nigeria/16VIR5840-45/2015	A/chicken/Nigeria/16VIR5840-45/2015	A / H5N1	Africa / Nigeria	Chicken	NA	Laleye,A.; Joannis,T.; Shittu,I.; Meseko,C.; Zamperin,G.; Milani,A.; Zecchin,B.; Fusaro,A.; Monne,I.; Abolnik,C.; Gado,D.; Olawuyi,K.; Chinyere,C.; Salviato,A.; Schivo,A.; Marciano,S.; Ormelli,S.; Terregino,C.	NA	2015-03-23
EPI_ISL_328530	EPI1304960|A/chicken/Nigeria/16VIR5840-44/2015	A/chicken/Nigeria/16VIR5840-44/2015	A / H5N1	Africa / Nigeria	Chicken	NA	Laleye,A.; Joannis,T.; Shittu,I.; Meseko,C.; Zamperin,G.; Milani,A.; Zecchin,B.; Fusaro,A.; Monne,I.; Abolnik,C.; Gado,D.; Olawuyi,K.; Chinyere,C.; Salviato,A.; Schivo,A.; Marciano,S.; Ormelli,S.; Terregino,C.	NA	2015-03-21
EPI_ISL_328529	EPI1304959|A/chicken/Nigeria/16VIR5840-43/2015	A/chicken/Nigeria/16VIR5840-43/2015	A / H5N1	Africa / Nigeria	Chicken	NA	Laleye,A.; Joannis,T.; Shittu,I.; Meseko,C.; Zamperin,G.; Milani,A.; Zecchin,B.; Fusaro,A.; Monne,I.; Abolnik,C.; Gado,D.; Olawuyi,K.; Chinyere,C.; Salviato,A.; Schivo,A.; Marciano,S.; Ormelli,S.; Terregino,C.	NA	2015-03-18
EPI_ISL_328528	EPI1304958|A/chicken/Nigeria/16VIR5840-42/2015	A/chicken/Nigeria/16VIR5840-42/2015	A / H5N1	Africa / Nigeria	Chicken	NA	Laleye,A.; Joannis,T.; Shittu,I.; Meseko,C.; Zamperin,G.; Milani,A.; Zecchin,B.; Fusaro,A.; Monne,I.; Abolnik,C.; Gado,D.; Olawuyi,K.; Chinyere,C.; Salviato,A.; Schivo,A.; Marciano,S.; Ormelli,S.; Terregino,C.	NA	2015-03-13
EPI_ISL_328527	EPI1304957|A/chicken/Nigeria/16VIR5840-41/2015	A/chicken/Nigeria/16VIR5840-41/2015	A / H5N1	Africa / Nigeria	Chicken	NA	Laleye,A.; Joannis,T.; Shittu,I.; Meseko,C.; Zamperin,G.; Milani,A.; Zecchin,B.; Fusaro,A.; Monne,I.; Abolnik,C.; Gado,D.; Olawuyi,K.; Chinyere,C.; Salviato,A.; Schivo,A.; Marciano,S.; Ormelli,S.; Terregino,C.	NA	2015-03-09
EPI_ISL_328446	EPI1304597|A/chicken/New Jersey/08-000640-006/2008	A/chicken/New Jersey/08-000640-006/2008	A / H5N2	North America / United States / New Jersey	Chicken	NA	Li,L.; Bowman,A.; DeLiberto,T.; Killian,M.; Krauss,S.; Nolting,J.; Kim Torchetti,M.; Ramey,A.; Reeves,A.; Stallknecht,D.; Webby,R.; Wan,X.-F.	NA	2008-04-03
EPI_ISL_328316	EPI1303627|A/chicken/Egypt/AH10/2015	A/chicken/Egypt/AH10/2015	A / H5N1	Africa / Egypt	Chicken	NA	Samir,A.; Adel,A.; Arafa,A.; Hussein,H.A.; Sultan,H.	NA	2015
EPI_ISL_328315	EPI1303626|A/chicken/Egypt/AH9/2015	A/chicken/Egypt/AH9/2015	A / H5N1	Africa / Egypt	Chicken	NA	Samir,A.; Adel,A.; Arafa,A.; Hussein,H.A.; Sultan,H.	NA	2015
EPI_ISL_328314	EPI1303625|A/chicken/Egypt/AH8/2015	A/chicken/Egypt/AH8/2015	A / H5N1	Africa / Egypt	Chicken	NA	Samir,A.; Adel,A.; Arafa,A.; Hussein,H.A.; Sultan,H.	NA	2015
EPI_ISL_328313	EPI1303624|A/chicken/Egypt/AH7/2015	A/chicken/Egypt/AH7/2015	A / H5N1	Africa / Egypt	Chicken	NA	Samir,A.; Adel,A.; Arafa,A.; Hussein,H.A.; Sultan,H.	NA	2015
EPI_ISL_328312	EPI1303623|A/chicken/Egypt/AH6/2015	A/chicken/Egypt/AH6/2015	A / H5N1	Africa / Egypt	Chicken	NA	Samir,A.; Adel,A.; Arafa,A.; Hussein,H.A.; Sultan,H.	NA	2015
EPI_ISL_328162	EPI1303228|A/chicken/Egypt/YA 22/2011	A/chicken/Egypt/YA 22/2011	A / H5N1	Africa / Egypt	Chicken	NA	Soliman,Y.A.; El-Nagar,E.M.; Gamal,M.A.; El-Hady,M.A.; Selim,S.A.	NA	2011-01-01
EPI_ISL_327799	EPI1303622|A/chicken/Egypt/AH5/2015	A/chicken/Egypt/AH5/2015	A / H5N1	Africa / Egypt	Chicken	NA	Samir,A.; Adel,A.; Arafa,A.; Hussein,H.A.; Sultan,H.	NA	2015
EPI_ISL_327798	EPI1303621|A/chicken/Egypt/AH4/2015	A/chicken/Egypt/AH4/2015	A / H5N1	Africa / Egypt	Chicken	NA	Samir,A.; Adel,A.; Arafa,A.; Hussein,H.A.; Sultan,H.	NA	2015
EPI_ISL_327781	EPI1302487|A/chicken/Cameroon/16V3771/2016	A/chicken/Cameroon/16V3771/2016	A / H5N1	Africa / Cameroon	Chicken	NA	Monamele,C.M.; Y,P.; Karlsson,E.A.; Vernet,M.-A.; Wade,A.; Okomo,M.-C.A.; Abah,A.S.; Yann,S.; Etoundi,G.A.; Mohamadou,N.R.; Feussom,J.M.; Horm,V.S.; Horwood,P.F.; Ly,S.; Njouom,R.; Dussart,P.	NA	2016
EPI_ISL_327780	EPI1302486|A/chicken/Cameroon/16V04357/2016	A/chicken/Cameroon/16V04357/2016	A / H5N1	Africa / Cameroon	Chicken	NA	Monamele,C.M.; Y,P.; Karlsson,E.A.; Vernet,M.-A.; Wade,A.; Okomo,M.-C.A.; Abah,A.S.; Yann,S.; Etoundi,G.A.; Mohamadou,N.R.; Feussom,J.M.; Horm,V.S.; Horwood,P.F.; Ly,S.; Njouom,R.; Dussart,P.	NA	2016
EPI_ISL_327779	EPI1302485|A/chicken/Cameroon/16V04338/2016	A/chicken/Cameroon/16V04338/2016	A / H5N1	Africa / Cameroon	Chicken	NA	Monamele,C.M.; Y,P.; Karlsson,E.A.; Vernet,M.-A.; Wade,A.; Okomo,M.-C.A.; Abah,A.S.; Yann,S.; Etoundi,G.A.; Mohamadou,N.R.; Feussom,J.M.; Horm,V.S.; Horwood,P.F.; Ly,S.; Njouom,R.; Dussart,P.	NA	2016
EPI_ISL_295147	EPI1158808|A/chicken/Anhui/QD1/2014	A/chicken/Anhui/QD1/2014	A / H5N1	Asia / China	Chicken	NA	Li,J.; Gu,M.; Sun,W.; Liu,K.; Gao,R.; Liu,D.; Hu,J.; Wang,X.; Hu,S.; Liu,X.	NA	2014-02-27
EPI_ISL_295146	EPI1158800|A/chicken/Beijing/BJ7/2014	A/chicken/Beijing/BJ7/2014	A / H5N2	Asia / China	Chicken	NA	Li,J.; Gu,M.; Sun,W.; Liu,K.; Gao,R.; Liu,D.; Hu,J.; Wang,X.; Hu,S.; Liu,X.	NA	2014-10-01
EPI_ISL_295145	EPI1158792|A/chicken/Jiangsu/XZ216/2014	A/chicken/Jiangsu/XZ216/2014	A / H5N2	Asia / China	Chicken	NA	Li,J.; Gu,M.; Sun,W.; Liu,K.; Gao,R.; Liu,D.; Hu,J.; Wang,X.; Hu,S.; Liu,X.	NA	2014-03-24
EPI_ISL_295144	EPI1158784|A/chicken/Yangzhou/YD1/2014	A/chicken/Yangzhou/YD1/2014	A / H5N6	Asia / China	Chicken	NA	Li,J.; Gu,M.; Sun,W.; Liu,K.; Gao,R.; Liu,D.; Hu,J.; Wang,X.; Hu,S.; Liu,X.	NA	2014-09-01
EPI_ISL_262493	EPI993187|A/chicken/Miyazaki/K11/2007_ha	A/chicken/Miyazaki/K11/2007	A / H5N1	Asia / Japan / Miyazaki	Chicken	National Institute of Animal Health	Junki, M	National Institute of Animal Health	2007
EPI_ISL_262492	EPI993179|A/chicken/Okayama/T6/2007_ha	A/chicken/Okayama/T6/2007	A / H5N1	Asia / Japan / Okayama	Chicken	National Institute of Animal Health	Junki, M	National Institute of Animal Health	2007
EPI_ISL_262487	EPI993139|A/chicken/Kagawa/865/2004_ha	A/chicken/Kagawa/865/2004	A / H5N1	Asia / Japan / Kagawa	Chicken	National Institute of Animal Health	Junki, M	National Institute of Animal Health	2004
EPI_ISL_262485	EPI993123|A/chicken/Kyoto/4/2004_ha	A/chicken/Kyoto/4/2004	A / H5N1	Asia / Japan / Kyoto	Chicken	National Institute of Animal Health	Junki, M	National Institute of Animal Health	2004
EPI_ISL_262481	EPI993091|A/chicken/Miyazaki/H358/2007_ha	A/chicken/Miyazaki/H358/2007	A / H5N1	Asia / Japan / Miyazaki	Chicken	National Institute of Animal Health	Junki, M	National Institute of Animal Health	2007
EPI_ISL_262479	EPI993075|A/chicken/Hyogo/855/1/2004_ha	A/chicken/Hyogo/855/1/2004	A / H5N1	Asia / Japan / Hyogo	Chicken	National Institute of Animal Health	Junki, M	National Institute of Animal Health	2004
EPI_ISL_262478	EPI993067|A/chicken/Miyazaki/S749/2007_ha	A/chicken/Miyazaki/S749/2007	A / H5N1	Asia / Japan / Miyazaki	Chicken	National Institute of Animal Health	Junki, M	National Institute of Animal Health	2007
EPI_ISL_262477	EPI993059|A/chicken/Hyogo/855/2/2004_ha	A/chicken/Hyogo/855/2/2004	A / H5N1	Asia / Japan / Hyogo	Chicken	National Institute of Animal Health	Junki, M	National Institute of Animal Health	2004
EPI_ISL_197444	EPI649152|A/chicken/Egypt/pt49/2014	A/chicken/Egypt/pt49/2014	A / H5N1	Africa / Egypt	Chicken	NA	Amen,O.; Vemula,S.V.; Zhao,J.; Ibrahim,R.; Hussein,A.; Hewlett,I.K.; Moussa,S.; Mittal,S.K.	NA	2014-01-01
EPI_ISL_165112	EPI538823|2962-204_HA	A/chicken/Egypt/13VIR-2962-204/2013	A / H5N1	Africa / Egypt	Chicken	Istituto Zooprofilattico Sperimentale Delle Venezie	Hussein, H.A.; El Hady, M.M.; Abd Hamid, H.S.; Sultan, H.A.; Abdel Hafez, A.; Fusaro, A.; Schivo, A.; Ormelli, S.; Monne, I.; Cattoli, G.	Istituto Zooprofilattico Sperimentale Delle Venezie	2013-05-01
EPI_ISL_165111	EPI538815|2962-203_HA	A/chicken/Egypt/13VIR-2962-203/2013	A / H5N1	Africa / Egypt	Chicken	Istituto Zooprofilattico Sperimentale Delle Venezie	Hussein, H.A.; El Hady, M.M.; Abd Hamid, H.S.; Sultan, H.A.; Abdel Hafez, A.; Fusaro, A.; Schivo, A.; Ormelli, S.; Monne, I.; Cattoli, G.	Istituto Zooprofilattico Sperimentale Delle Venezie	2013-05-01
EPI_ISL_165110	EPI538807|2962-200_HA	A/chicken/Egypt/13VIR-2962-200/2013	A / H5N1	Africa / Egypt	Chicken	Istituto Zooprofilattico Sperimentale Delle Venezie	Hussein, H.A.; El Hady, M.M.; Abd Hamid, H.S.; Sultan, H.A.; Abdel Hafez, A.; Fusaro, A.; Schivo, A.; Ormelli, S.; Monne, I.; Cattoli, G.	Istituto Zooprofilattico Sperimentale Delle Venezie	2013-05-01
EPI_ISL_165109	EPI538799|2962-199_HA	A/chicken/Egypt/13VIR-2962-199/2013	A / H5N1	Africa / Egypt	Chicken	Istituto Zooprofilattico Sperimentale Delle Venezie	Hussein, H.A.; El Hady, M.M.; Abd Hamid, H.S.; Sultan, H.A.; Abdel Hafez, A.; Fusaro, A.; Schivo, A.; Ormelli, S.; Monne, I.; Cattoli, G.	Istituto Zooprofilattico Sperimentale Delle Venezie	2013-05-01
EPI_ISL_165108	EPI538791|2962-198_HA	A/chicken/Egypt/13VIR-2962-198/2013	A / H5N1	Africa / Egypt	Chicken	Istituto Zooprofilattico Sperimentale Delle Venezie	Hussein, H.A.; El Hady, M.M.; Abd Hamid, H.S.; Sultan, H.A.; Abdel Hafez, A.; Fusaro, A.; Schivo, A.; Ormelli, S.; Monne, I.; Cattoli, G.	Istituto Zooprofilattico Sperimentale Delle Venezie	2013-05-01
EPI_ISL_165105	EPI538767|2962-109_HA	A/chicken/Egypt/13VIR-2962-109/2013	A / H5N1	Africa / Egypt	Chicken	Istituto Zooprofilattico Sperimentale Delle Venezie	Hussein, H.A.; El Hady, M.M.; Abd Hamid, H.S.; Sultan, H.A.; Abdel Hafez, A.; Fusaro, A.; Schivo, A.; Ormelli, S.; Monne, I.; Cattoli, G.	Istituto Zooprofilattico Sperimentale Delle Venezie	2013-03-01
EPI_ISL_165104	EPI538759|2962-24_HA	A/chicken/Egypt/13VIR-2962-24/2013	A / H5N1	Africa / Egypt	Chicken	Istituto Zooprofilattico Sperimentale Delle Venezie	Hussein, H.A.; El Hady, M.M.; Abd Hamid, H.S.; Sultan, H.A.; Abdel Hafez, A.; Fusaro, A.; Schivo, A.; Ormelli, S.; Monne, I.; Cattoli, G.	Istituto Zooprofilattico Sperimentale Delle Venezie	2013-04-01
EPI_ISL_132309	EPI406416|A/chicken/Ca Mau/1180/2006	A/chicken/Ca Mau/1180/2006	A / H5N1	Asia / Vietnam	Chicken	NA	Zhao,D.; Liang,L.; Li,Y.; Jiang,Y.; Liu,L.; Chen,H.	NA	2006-12-27
EPI_ISL_132306	EPI406392|A/chicken/Cao Bang/20/2007	A/chicken/Cao Bang/20/2007	A / H5N1	Asia / Vietnam	Chicken	NA	Zhao,D.; Liang,L.; Li,Y.; Jiang,Y.; Liu,L.; Chen,H.	NA	2007
EPI_ISL_132305	EPI406384|A/chicken/Ha Tay/44/2007	A/chicken/Ha Tay/44/2007	A / H5N1	Asia / Vietnam	Chicken	NA	Zhao,D.; Liang,L.; Li,Y.; Jiang,Y.; Liu,L.; Chen,H.	NA	2007
EPI_ISL_132304	EPI406376|A/chicken/Hai Duong/41/2007	A/chicken/Hai Duong/41/2007	A / H5N1	Asia / Vietnam	Chicken	NA	Zhao,D.; Liang,L.; Li,Y.; Jiang,Y.; Liu,L.; Chen,H.	NA	2007
EPI_ISL_132303	EPI406368|A/chicken/Bac Lieu/1214/2007	A/chicken/Bac Lieu/1214/2007	A / H5N1	Asia / Vietnam	Chicken	NA	Zhao,D.; Liang,L.; Li,Y.; Jiang,Y.; Liu,L.; Chen,H.	NA	2007-01-06
EPI_ISL_132300	EPI406344|A/chicken/Hanoi/45/2007	A/chicken/Hanoi/45/2007	A / H5N1	Asia / Vietnam	Chicken	NA	Zhao,D.; Liang,L.; Li,Y.; Jiang,Y.; Liu,L.; Chen,H.	NA	2007
EPI_ISL_131244	EPI401570|A/chicken/Chiba/2/2011	A/chicken/Chiba/2/2011	A / H5N1	Asia / Japan / Chiba	Chicken	NA	Uchida,Y.; Suzuki,Y.; Shirakura,M.; Kawaguchi,A.; Nobusawa,E.; Tanikawa,T.; Hikono,H.; Takemae,N.; Mase,M.; Kanehira,K.; Hayashi,T.; Tagawa,Y.; Tashiro,M.; Saito,T.	NA	2011-03-01
EPI_ISL_131242	EPI401569|A/chicken/Chiba/1/2011	A/chicken/Chiba/1/2011	A / H5N1	Asia / Japan / Chiba	Chicken	NA	Uchida,Y.; Suzuki,Y.; Shirakura,M.; Kawaguchi,A.; Nobusawa,E.; Tanikawa,T.; Hikono,H.; Takemae,N.; Mase,M.; Kanehira,K.; Hayashi,T.; Tagawa,Y.; Tashiro,M.; Saito,T.	NA	2011-03-01
EPI_ISL_131241	EPI401568|A/chicken/Miyazaki/13/2011	A/chicken/Miyazaki/13/2011	A / H5N1	Asia / Japan / Miyazaki	Chicken	NA	Uchida,Y.; Suzuki,Y.; Shirakura,M.; Kawaguchi,A.; Nobusawa,E.; Tanikawa,T.; Hikono,H.; Takemae,N.; Mase,M.; Kanehira,K.; Hayashi,T.; Tagawa,Y.; Tashiro,M.; Saito,T.	NA	2011-03-01
EPI_ISL_131240	EPI401566|A/chicken/Mie/2/2011	A/chicken/Mie/2/2011	A / H5N1	Asia / Japan / Mie	Chicken	NA	Uchida,Y.; Suzuki,Y.; Shirakura,M.; Kawaguchi,A.; Nobusawa,E.; Tanikawa,T.; Hikono,H.; Takemae,N.; Mase,M.; Kanehira,K.; Hayashi,T.; Tagawa,Y.; Tashiro,M.; Saito,T.	NA	2011-02-01
EPI_ISL_131239	EPI401567|A/chicken/Nara/1/2011	A/chicken/Nara/1/2011	A / H5N1	Asia / Japan / Nara	Chicken	NA	Uchida,Y.; Suzuki,Y.; Shirakura,M.; Kawaguchi,A.; Nobusawa,E.; Tanikawa,T.; Hikono,H.; Takemae,N.; Mase,M.; Kanehira,K.; Hayashi,T.; Tagawa,Y.; Tashiro,M.; Saito,T.	NA	2011-02-01
EPI_ISL_131238	EPI401565|A/chicken/Miyazaki/12/2011	A/chicken/Miyazaki/12/2011	A / H5N1	Asia / Japan / Miyazaki	Chicken	NA	Uchida,Y.; Suzuki,Y.; Shirakura,M.; Kawaguchi,A.; Nobusawa,E.; Tanikawa,T.; Hikono,H.; Takemae,N.; Mase,M.; Kanehira,K.; Hayashi,T.; Tagawa,Y.; Tashiro,M.; Saito,T.	NA	2011-02-01
EPI_ISL_131237	EPI401564|A/chicken/Wakayama/1/2011	A/chicken/Wakayama/1/2011	A / H5N1	Asia / Japan / Wakayama	Chicken	NA	Uchida,Y.; Suzuki,Y.; Shirakura,M.; Kawaguchi,A.; Nobusawa,E.; Tanikawa,T.; Hikono,H.; Takemae,N.; Mase,M.; Kanehira,K.; Hayashi,T.; Tagawa,Y.; Tashiro,M.; Saito,T.	NA	2011-02-01
EPI_ISL_131236	EPI401563|A/chicken/Aichi/2/2011	A/chicken/Aichi/2/2011	A / H5N1	Asia / Japan / Aichi	Chicken	NA	Uchida,Y.; Suzuki,Y.; Shirakura,M.; Kawaguchi,A.; Nobusawa,E.; Tanikawa,T.; Hikono,H.; Takemae,N.; Mase,M.; Kanehira,K.; Hayashi,T.; Tagawa,Y.; Tashiro,M.; Saito,T.	NA	2011-02-01
EPI_ISL_131234	EPI401561|A/chicken/Miyazaki/11/2011	A/chicken/Miyazaki/11/2011	A / H5N1	Asia / Japan / Miyazaki	Chicken	NA	Uchida,Y.; Suzuki,Y.; Shirakura,M.; Kawaguchi,A.; Nobusawa,E.; Tanikawa,T.; Hikono,H.; Takemae,N.; Mase,M.; Kanehira,K.; Hayashi,T.; Tagawa,Y.; Tashiro,M.; Saito,T.	NA	2011-02-01
EPI_ISL_131233	EPI401560|A/chicken/Miyazaki/10/2011	A/chicken/Miyazaki/10/2011	A / H5N1	Asia / Japan / Miyazaki	Chicken	NA	Uchida,Y.; Suzuki,Y.; Shirakura,M.; Kawaguchi,A.; Nobusawa,E.; Tanikawa,T.; Hikono,H.; Takemae,N.; Mase,M.; Kanehira,K.; Hayashi,T.; Tagawa,Y.; Tashiro,M.; Saito,T.	NA	2011-02-01
EPI_ISL_131232	EPI401559|A/chicken/Miyazaki/9/2011	A/chicken/Miyazaki/9/2011	A / H5N1	Asia / Japan / Miyazaki	Chicken	NA	Uchida,Y.; Suzuki,Y.; Shirakura,M.; Kawaguchi,A.; Nobusawa,E.; Tanikawa,T.; Hikono,H.; Takemae,N.; Mase,M.; Kanehira,K.; Hayashi,T.; Tagawa,Y.; Tashiro,M.; Saito,T.	NA	2011-02-01
EPI_ISL_131231	EPI401522|A/chicken/Miyazaki/8/2011	A/chicken/Miyazaki/8/2011	A / H5N1	Asia / Japan / Miyazaki	Chicken	NA	Uchida,Y.; Suzuki,Y.; Shirakura,M.; Kawaguchi,A.; Nobusawa,E.; Tanikawa,T.; Hikono,H.; Takemae,N.; Mase,M.; Kanehira,K.; Hayashi,T.; Tagawa,Y.; Tashiro,M.; Saito,T.	NA	2011-02-01
EPI_ISL_131230	EPI401521|A/chicken/Oita/1/2011	A/chicken/Oita/1/2011	A / H5N1	Asia / Japan / Oita	Chicken	NA	Uchida,Y.; Suzuki,Y.; Shirakura,M.; Kawaguchi,A.; Nobusawa,E.; Tanikawa,T.; Hikono,H.; Takemae,N.; Mase,M.; Kanehira,K.; Hayashi,T.; Tagawa,Y.; Tashiro,M.; Saito,T.	NA	2011-01-01
EPI_ISL_131229	EPI401520|A/chicken/Miyazaki/MT2/2011	A/chicken/Miyazaki/MT2/2011	A / H5N1	Asia / Japan / Miyazaki	Chicken	NA	Uchida,Y.; Suzuki,Y.; Shirakura,M.; Kawaguchi,A.; Nobusawa,E.; Tanikawa,T.; Hikono,H.; Takemae,N.; Mase,M.; Kanehira,K.; Hayashi,T.; Tagawa,Y.; Tashiro,M.; Saito,T.	NA	2011-01-01
EPI_ISL_131228	EPI401519|A/chicken/Miyazaki/TA3/2011	A/chicken/Miyazaki/TA3/2011	A / H5N1	Asia / Japan / Miyazaki	Chicken	NA	Uchida,Y.; Suzuki,Y.; Shirakura,M.; Kawaguchi,A.; Nobusawa,E.; Tanikawa,T.; Hikono,H.; Takemae,N.; Mase,M.; Kanehira,K.; Hayashi,T.; Tagawa,Y.; Tashiro,M.; Saito,T.	NA	2011-01-01
EPI_ISL_131227	EPI401518|A/chicken/Miyazaki/N7/2011	A/chicken/Miyazaki/N7/2011	A / H5N1	Asia / Japan / Miyazaki	Chicken	NA	Uchida,Y.; Suzuki,Y.; Shirakura,M.; Kawaguchi,A.; Nobusawa,E.; Tanikawa,T.; Hikono,H.; Takemae,N.; Mase,M.; Kanehira,K.; Hayashi,T.; Tagawa,Y.; Tashiro,M.; Saito,T.	NA	2011-01-01
EPI_ISL_131226	EPI401517|A/chicken/Miyazaki/K3/2011	A/chicken/Miyazaki/K3/2011	A / H5N1	Asia / Japan / Miyazaki	Chicken	NA	Uchida,Y.; Suzuki,Y.; Shirakura,M.; Kawaguchi,A.; Nobusawa,E.; Tanikawa,T.; Hikono,H.; Takemae,N.; Mase,M.; Kanehira,K.; Hayashi,T.; Tagawa,Y.; Tashiro,M.; Saito,T.	NA	2011-01-01
EPI_ISL_131225	EPI401516|A/chicken/Miyazaki/T10/2011	A/chicken/Miyazaki/T10/2011	A / H5N1	Asia / Japan / Miyazaki	Chicken	NA	Uchida,Y.; Suzuki,Y.; Shirakura,M.; Kawaguchi,A.; Nobusawa,E.; Tanikawa,T.; Hikono,H.; Takemae,N.; Mase,M.; Kanehira,K.; Hayashi,T.; Tagawa,Y.; Tashiro,M.; Saito,T.	NA	2011-01-01
EPI_ISL_131219	EPI401431|A/chicken/Kagoshima/I-2/2011	A/chicken/Kagoshima/I-2/2011	A / H5N1	Asia / Japan / Kagoshima	Chicken	NA	Uchida,Y.; Suzuki,Y.; Shirakura,M.; Kawaguchi,A.; Nobusawa,E.; Tanikawa,T.; Hikono,H.; Takemae,N.; Mase,M.; Kanehira,K.; Hayashi,T.; Tagawa,Y.; Tashiro,M.; Saito,T.	NA	2011-01-01
EPI_ISL_131218	EPI401515|A/chicken/Miyazaki/S4/2011	A/chicken/Miyazaki/S4/2011	A / H5N1	Asia / Japan / Miyazaki	Chicken	NA	Uchida,Y.; Suzuki,Y.; Shirakura,M.; Kawaguchi,A.; Nobusawa,E.; Tanikawa,T.; Hikono,H.; Takemae,N.; Mase,M.; Kanehira,K.; Hayashi,T.; Tagawa,Y.; Tashiro,M.; Saito,T.	NA	2011-01-01
EPI_ISL_131214	EPI401513|A/chicken/Shimane/1/2010	A/chicken/Shimane/1/2010	A / H5N1	Asia / Japan / Shimane	Chicken	NA	Uchida,Y.; Suzuki,Y.; Shirakura,M.; Kawaguchi,A.; Nobusawa,E.; Tanikawa,T.; Hikono,H.; Takemae,N.; Mase,M.; Kanehira,K.; Hayashi,T.; Tagawa,Y.; Tashiro,M.; Saito,T.	NA	2010-11-01
EPI_ISL_98735	EPI341363|A/chicken/Cambodia/67F4/2008	A/chicken/Cambodia/67F4/2008	A / H5N1	Asia / Cambodia	Chicken	NA	Buchy,P.; Mardy,S.; San,S.	NA	2008-03-07
EPI_ISL_98734	EPI341362|A/chicken/Cambodia/TLC1/2009	A/chicken/Cambodia/TLC1/2009	A / H5N1	Asia / Cambodia	Chicken	NA	Buchy,P.; Mardy,S.; San,S.	NA	2009-12-18
EPI_ISL_98733	EPI341361|A/chicken/Cambodia/TLC2/2009	A/chicken/Cambodia/TLC2/2009	A / H5N1	Asia / Cambodia	Chicken	NA	Buchy,P.; Mardy,S.; San,S.	NA	2009-12-18
EPI_ISL_98729	EPI341357|A/chicken/Cambodia/TKCMB8F/2010	A/chicken/Cambodia/TKCMB8F/2010	A / H5N1	Asia / Cambodia	Chicken	NA	Buchy,P.; Mardy,S.; San,S.	NA	2010-01-28
EPI_ISL_98728	EPI341356|A/chicken/Cambodia/TKCMB1F/2010	A/chicken/Cambodia/TKCMB1F/2010	A / H5N1	Asia / Cambodia	Chicken	NA	Buchy,P.; Mardy,S.; San,S.	NA	2010-01-28
EPI_ISL_98725	EPI341353|A/chicken/Cambodia/PV025LC1/2010	A/chicken/Cambodia/PV025LC1/2010	A / H5N1	Asia / Cambodia	Chicken	NA	Buchy,P.; Mardy,S.; San,S.	NA	2010-04-23
EPI_ISL_98723	EPI341351|A/chicken/Cambodia/PV025LC2/2010	A/chicken/Cambodia/PV025LC2/2010	A / H5N1	Asia / Cambodia	Chicken	NA	Buchy,P.; Mardy,S.; San,S.	NA	2010-04-23
EPI_ISL_98722	EPI341350|A/chicken/Cambodia/PV025LC4/2010	A/chicken/Cambodia/PV025LC4/2010	A / H5N1	Asia / Cambodia	Chicken	NA	Buchy,P.; Mardy,S.; San,S.	NA	2010-04-23
EPI_ISL_98721	EPI341349|A/chicken/Cambodia/008LC1/2011	A/chicken/Cambodia/008LC1/2011	A / H5N1	Asia / Cambodia	Chicken	NA	Buchy,P.; Mardy,S.; San,S.	NA	2011-01-27
EPI_ISL_98720	EPI341348|A/chicken/Cambodia/67F1/2008	A/chicken/Cambodia/67F1/2008	A / H5N1	Asia / Cambodia	Chicken	NA	Buchy,P.; Mardy,S.; San,S.	NA	2008-03-07
EPI_ISL_98719	EPI341347|A/chicken/Cambodia/67F8/2008	A/chicken/Cambodia/67F8/2008	A / H5N1	Asia / Cambodia	Chicken	NA	Buchy,P.; Mardy,S.; San,S.	NA	2008-03-07
EPI_ISL_98578	EPI340810|AAHL11-00684-32.4	A/chicken/Lampung/BPPVRIII-10-161/2010	A / H5N1	Asia / Indonesia / Lampung / Lampung	Chicken	CSIRO Australian Animal Health Laboratory	Suryantana,.; Ma'arif,Syamsul; Suatmodjo,Musny; Bruce,Kerri; Davies,Kelly R; Stevens,Vittoria; Kim,Mia; Daniels,Peter; Wong,Frank YK	Disease Investigation Centre Regional III Bandar Lampung	2010
EPI_ISL_98576	EPI340806|AAHL11-00684-18.4	A/chicken/Tanah Datar/BPPVRII-770/2009	A / H5N1	Asia / Indonesia / West Sumatra / Tanah Datar	Chicken	CSIRO Australian Animal Health Laboratory	Miswati,Yuli; Yulfitria,.; Azfirman,.; Suatmodjo,Musny; Bruce,Kerri; Davies,Kelly R; Stevens,Vittoria; Kim,Mia; Daniels,Peter; Wong,Frank YK	Disease Investigation Centre Regional II Bukittinggi (BPPVRII)	2009
EPI_ISL_98575	EPI340804|AAHL11-00684-16.4	A/chicken/Agam/BPPVRII-682/2009	A / H5N1	Asia / Indonesia / West Sumatra / Agam	Chicken	CSIRO Australian Animal Health Laboratory	Miswati,Yuli; Yulfitria,.; Azfirman,.; Suatmodjo,Musny; Bruce,Kerri; Davies,Kelly R; Stevens,Vittoria; Kim,Mia; Daniels,Peter; Wong,Frank YK	Disease Investigation Centre Regional II Bukittinggi (BPPVRII)	2009
EPI_ISL_98574	EPI340802|AAHL11-00684-13.4	A/chicken/Payakumbuh/BPPVRII-236/2009	A / H5N1	Asia / Indonesia / West Sumatra / Payakumbuh	Chicken	CSIRO Australian Animal Health Laboratory	Miswati,Yuli; Yulfitria,.; Azfirman,.; Suatmodjo,Musny; Bruce,Kerri; Davies,Kelly R; Stevens,Vittoria; Kim,Mia; Daniels,Peter; Wong,Frank YK	Disease Investigation Centre Regional II Bukittinggi (BPPVRII)	2009
EPI_ISL_98573	EPI340800|AAHL11-00684-10.4	A/chicken/Agam/BPPVRII-142/2009	A / H5N1	Asia / Indonesia / West Sumatra / Agam	Chicken	CSIRO Australian Animal Health Laboratory	Miswati,Yuli; Yulfitria,.; Azfirman,.; Suatmodjo,Musny; Bruce,Kerri; Davies,Kelly R; Stevens,Vittoria; Kim,Mia; Daniels,Peter; Wong,Frank YK	Disease Investigation Centre Regional II Bukittinggi (BPPVRII)	2009
EPI_ISL_98572	EPI340798|AAHL11-00684-09.4	A/chicken/Agam/BPPVRII-110/2009	A / H5N1	Asia / Indonesia / West Sumatra / Agam	Chicken	CSIRO Australian Animal Health Laboratory	Miswati,Yuli; Yulfitria,.; Azfirman,.; Suatmodjo,Musny; Bruce,Kerri; Davies,Kelly R; Stevens,Vittoria; Kim,Mia; Daniels,Peter; Wong,Frank YK	Disease Investigation Centre Regional II Bukittinggi (BPPVRII)	2009
EPI_ISL_98571	EPI340796|AAHL11-00684-31.4	A/chicken/Palu/BBVM-67/2010	A / H5N1	Asia / Indonesia / Central Sulawesi / Palu	Chicken	CSIRO Australian Animal Health Laboratory	Hendrawati,Ferra; Poermadjaja,Bagoes; Suatmodjo,Musny; Bruce,Kerri; Davies,Kelly R; Stevens,Vittoria; Kim,Mia; Daniels,Peter; Wong,Frank YK	Disease Investigation Centre Maros (BBVM)	2010
EPI_ISL_98570	EPI340794|AAHL11-00684-30.4	A/chicken/Banjarbaru/BPPVRV-26/2010	A / H5N1	Asia / Indonesia / South Kalimantan / Banjarbaru	Chicken	CSIRO Australian Animal Health Laboratory	Utami,Wiwin Sri; Hadi,Sulaxono; Suatmodjo,Musny; Bruce,Kerri; Davies,Kelly R; Stevens,Vittoria; Kim,Mia; Daniels,Peter; Wong,Frank YK	Disease Investigation Centre Regional V Banjarbaru (BPPVRV)	2010
EPI_ISL_98569	EPI340792|AAHL11-00684-29.4	A/chicken/Kapuas/BPPVRV-342/2009	A / H5N1	Asia / Indonesia / Central Kalimantan / Kapuas	Chicken	CSIRO Australian Animal Health Laboratory	Utami,Wiwin Sri; Hadi,Sulaxono; Suatmodjo,Musny; Bruce,Kerri; Davies,Kelly R; Stevens,Vittoria; Kim,Mia; Daniels,Peter; Wong,Frank YK	Disease Investigation Centre Regional V Banjarbaru (BPPVRV)	2009
EPI_ISL_98567	EPI340788|AAHL11-00684-26.4	A/chicken/Klaten/BBVW-109-II/2010	A / H5N1	Asia / Indonesia / Central Java / Klaten	Chicken	CSIRO Australian Animal Health Laboratory	Dhamawan,Rama; Usman,Tri Bhakti; Junaidi,Akhmad; Suatmodjo,Musny; Bruce,Kerri; Davies,Kelly R; Stevens,Vittoria; Kim,Mia; Daniels,Peter; Wong,Frank YK	Disease Investigation Centre Wates (BBVW)	2010
EPI_ISL_98566	EPI340786|AAHL11-00684-23.4	A/chicken/Jombang/BBVW-166-III/2010	A / H5N1	Asia / Indonesia / East Java / Jombang	Chicken	CSIRO Australian Animal Health Laboratory	Dhamawan,Rama; Usman,Tri Bhakti; Junaidi,Akhmad; Suatmodjo,Musny; Bruce,Kerri; Davies,Kelly R; Stevens,Vittoria; Kim,Mia; Daniels,Peter; Wong,Frank YK	Disease Investigation Centre Wates (BBVW)	2010
EPI_ISL_98565	EPI340784|AAHL11-00684-22.4	A/chicken/Sleman/BBVW-150-III/2010	A / H5N1	Asia / Indonesia / Yogyakarta Special Region / Sleman	Chicken	CSIRO Australian Animal Health Laboratory	Dhamawan,Rama; Usman,Tri Bhakti; Junaidi,Akhmad; Suatmodjo,Musny; Bruce,Kerri; Davies,Kelly R; Stevens,Vittoria; Kim,Mia; Daniels,Peter; Wong,Frank YK	Disease Investigation Centre Wates (BBVW)	2010
EPI_ISL_98564	EPI340782|AAHL11-00684-21.4	A/chicken/Sleman/BBVW-180-III/2010	A / H5N1	Asia / Indonesia / Yogyakarta Special Region / Sleman	Chicken	CSIRO Australian Animal Health Laboratory	Dhamawan,Rama; Usman,Tri Bhakti; Junaidi,Akhmad; Suatmodjo,Musny; Bruce,Kerri; Davies,Kelly R; Stevens,Vittoria; Kim,Mia; Daniels,Peter; Wong,Frank YK	Disease Investigation Centre Wates (BBVW)	2010
EPI_ISL_98563	EPI340780|AAHL11-00684-19.4	A/chicken/Lamongan/BBVW-170-III/2010	A / H5N1	Asia / Indonesia / East Java / Lamongan	Chicken	CSIRO Australian Animal Health Laboratory	Dhamawan,Rama; Usman,Tri Bhakti; Junaidi,Akhmad; Suatmodjo,Musny; Bruce,Kerri; Davies,Kelly R; Stevens,Vittoria; Kim,Mia; Daniels,Peter; Wong,Frank YK	Disease Investigation Centre Wates (BBVW)	2010
EPI_ISL_98562	EPI340778|AAHL11-00684-08.4	A/chicken/Temanggung/BBVW-1203d-VIII/2009	A / H5N1	Asia / Indonesia / Central Java / Temanggung	Chicken	CSIRO Australian Animal Health Laboratory	Dhamawan,Rama; Usman,Tri Bhakti; Junaidi,Akhmad; Suatmodjo,Musny; Bruce,Kerri; Davies,Kelly R; Stevens,Vittoria; Kim,Mia; Daniels,Peter; Wong,Frank YK	Disease Investigation Centre Wates (BBVW)	2009
EPI_ISL_98561	EPI340776|AAHL11-00684-07.4	A/chicken/Temanggung/BBVW-1203b-VIII/2009	A / H5N1	Asia / Indonesia / Central Java / Temanggung	Chicken	CSIRO Australian Animal Health Laboratory	Dhamawan,Rama; Usman,Tri Bhakti; Junaidi,Akhmad; Suatmodjo,Musny; Bruce,Kerri; Davies,Kelly R; Stevens,Vittoria; Kim,Mia; Daniels,Peter; Wong,Frank YK	Disease Investigation Centre Wates (BBVW)	2009
EPI_ISL_98560	EPI340774|AAHL11-00684-06.4	A/chicken/Tasikmalaya/BBVW-991-VI/2009	A / H5N1	Asia / Indonesia / West Java / Tasikmalaya	Chicken	CSIRO Australian Animal Health Laboratory	Dhamawan,Rama; Usman,Tri Bhakti; Junaidi,Akhmad; Suatmodjo,Musny; Bruce,Kerri; Davies,Kelly R; Stevens,Vittoria; Kim,Mia; Daniels,Peter; Wong,Frank YK	Disease Investigation Centre Wates (BBVW)	2009
EPI_ISL_98559	EPI340772|AAHL11-00684-05.4	A/chicken/Wonogiri/BBVW-1563-XII/2008	A / H5N1	Asia / Indonesia / Central Java / Wonogiri	Chicken	CSIRO Australian Animal Health Laboratory	Dhamawan,Rama; Usman,Tri Bhakti; Junaidi,Akhmad; Suatmodjo,Musny; Bruce,Kerri; Davies,Kelly R; Stevens,Vittoria; Kim,Mia; Daniels,Peter; Wong,Frank YK	Disease Investigation Centre Wates (BBVW)	2008
EPI_ISL_98558	EPI340770|AAHL11-00684-04.4	A/chicken/Banyumas/BBVW-1555b-XII/2008	A / H5N1	Asia / Indonesia / Central Java / Banyumas	Chicken	CSIRO Australian Animal Health Laboratory	Dhamawan,Rama; Usman,Tri Bhakti; Junaidi,Akhmad; Suatmodjo,Musny; Bruce,Kerri; Davies,Kelly R; Stevens,Vittoria; Kim,Mia; Daniels,Peter; Wong,Frank YK	Disease Investigation Centre Wates (BBVW)	2008
EPI_ISL_98557	EPI340768|AAHL11-00684-03.4	A/chicken/Kuningan/BBVW-1004-VI/2009	A / H5N1	Asia / Indonesia / West Java / Kuningan	Chicken	CSIRO Australian Animal Health Laboratory	Dhamawan,Rama; Usman,Tri Bhakti; Junaidi,Akhmad; Suatmodjo,Musny; Bruce,Kerri; Davies,Kelly R; Stevens,Vittoria; Kim,Mia; Daniels,Peter; Wong,Frank YK	Disease Investigation Centre Wates (BBVW)	2009
EPI_ISL_98556	EPI340766|AAHL11-00684-02.4	A/chicken/Kudus/BBVW-1186-IX/2009	A / H5N1	Asia / Indonesia / Central Java / Kudus	Chicken	CSIRO Australian Animal Health Laboratory	Dhamawan,Rama; Usman,Tri Bhakti; Junaidi,Akhmad; Suatmodjo,Musny; Bruce,Kerri; Davies,Kelly R; Stevens,Vittoria; Kim,Mia; Daniels,Peter; Wong,Frank YK	Disease Investigation Centre Wates (BBVW)	2009
EPI_ISL_98397	EPI340418|A/chicken/Bangladesh/11rs1984-2/2011	A/chicken/Bangladesh/11rs1984-2/2011	A / H5N1	Asia / Bangladesh	Chicken	NA	Fusaro,A.; Salviato,A.; Monne,I.; Yamage,M.; Giasuddin,M.; Khan,S.R.; Cattoli,G.	NA	2011
EPI_ISL_98396	EPI340417|A/chicken/Bangladesh/11rs1984-5/2010	A/chicken/Bangladesh/11rs1984-5/2010	A / H5N1	Asia / Bangladesh	Chicken	NA	Fusaro,A.; Salviato,A.; Monne,I.; Yamage,M.; Giasuddin,M.; Khan,S.R.; Cattoli,G.	NA	2010
EPI_ISL_98395	EPI340416|A/chicken/Bangladesh/11rs1984-6/2010	A/chicken/Bangladesh/11rs1984-6/2010	A / H5N1	Asia / Bangladesh	Chicken	NA	Fusaro,A.; Salviato,A.; Monne,I.; Yamage,M.; Giasuddin,M.; Khan,S.R.; Cattoli,G.	NA	2010
EPI_ISL_98389	EPI340410|A/chicken/Bangladesh/11rs1984-20/2011	A/chicken/Bangladesh/11rs1984-20/2011	A / H5N1	Asia / Bangladesh	Chicken	NA	Fusaro,A.; Salviato,A.; Monne,I.; Yamage,M.; Giasuddin,M.; Khan,S.R.; Cattoli,G.	NA	2011
EPI_ISL_98388	EPI340409|A/chicken/Bangladesh/11rs1984-21/2011	A/chicken/Bangladesh/11rs1984-21/2011	A / H5N1	Asia / Bangladesh	Chicken	NA	Fusaro,A.; Salviato,A.; Monne,I.; Yamage,M.; Giasuddin,M.; Khan,S.R.; Cattoli,G.	NA	2011
EPI_ISL_98387	EPI340408|A/chicken/Bangladesh/11rs1984-23/2011	A/chicken/Bangladesh/11rs1984-23/2011	A / H5N1	Asia / Bangladesh	Chicken	NA	Fusaro,A.; Salviato,A.; Monne,I.; Yamage,M.; Giasuddin,M.; Khan,S.R.; Cattoli,G.	NA	2011
EPI_ISL_98386	EPI340407|A/chicken/Bangladesh/11rs1984-27/2011	A/chicken/Bangladesh/11rs1984-27/2011	A / H5N1	Asia / Bangladesh	Chicken	NA	Fusaro,A.; Salviato,A.; Monne,I.; Yamage,M.; Giasuddin,M.; Khan,S.R.; Cattoli,G.	NA	2011
EPI_ISL_98385	EPI340406|A/chicken/Bangladesh/11rs1984-28/2011	A/chicken/Bangladesh/11rs1984-28/2011	A / H5N1	Asia / Bangladesh	Chicken	NA	Fusaro,A.; Salviato,A.; Monne,I.; Yamage,M.; Giasuddin,M.; Khan,S.R.; Cattoli,G.	NA	2011
EPI_ISL_98384	EPI340405|A/chicken/Bangladesh/11rs1984-29/2011	A/chicken/Bangladesh/11rs1984-29/2011	A / H5N1	Asia / Bangladesh	Chicken	NA	Fusaro,A.; Salviato,A.; Monne,I.; Yamage,M.; Giasuddin,M.; Khan,S.R.; Cattoli,G.	NA	2011
EPI_ISL_98383	EPI340404|A/chicken/Bangladesh/11rs1984-30/2011	A/chicken/Bangladesh/11rs1984-30/2011	A / H5N1	Asia / Bangladesh	Chicken	NA	Fusaro,A.; Salviato,A.; Monne,I.; Yamage,M.; Giasuddin,M.; Khan,S.R.; Cattoli,G.	NA	2011
EPI_ISL_98382	EPI340403|A/chicken/Bangladesh/11rs1984-34/2011	A/chicken/Bangladesh/11rs1984-34/2011	A / H5N1	Asia / Bangladesh	Chicken	NA	Fusaro,A.; Salviato,A.; Monne,I.; Yamage,M.; Giasuddin,M.; Khan,S.R.; Cattoli,G.	NA	2011
EPI_ISL_98381	EPI340402|A/chicken/Bangladesh/11rs1984-35/2011	A/chicken/Bangladesh/11rs1984-35/2011	A / H5N1	Asia / Bangladesh	Chicken	NA	Fusaro,A.; Salviato,A.; Monne,I.; Yamage,M.; Giasuddin,M.; Khan,S.R.; Cattoli,G.	NA	2011
EPI_ISL_98380	EPI340401|A/chicken/Bangladesh/11rs1984-36/2011	A/chicken/Bangladesh/11rs1984-36/2011	A / H5N1	Asia / Bangladesh	Chicken	NA	Fusaro,A.; Salviato,A.; Monne,I.; Yamage,M.; Giasuddin,M.; Khan,S.R.; Cattoli,G.	NA	2011
EPI_ISL_98379	EPI340400|A/chicken/Bangladesh/11rs1984-37/2011	A/chicken/Bangladesh/11rs1984-37/2011	A / H5N1	Asia / Bangladesh	Chicken	NA	Fusaro,A.; Salviato,A.; Monne,I.; Yamage,M.; Giasuddin,M.; Khan,S.R.; Cattoli,G.	NA	2011
EPI_ISL_98378	EPI340399|A/chicken/Bangladesh/11rs1984-44/2011	A/chicken/Bangladesh/11rs1984-44/2011	A / H5N1	Asia / Bangladesh	Chicken	NA	Fusaro,A.; Salviato,A.; Monne,I.; Yamage,M.; Giasuddin,M.; Khan,S.R.; Cattoli,G.	NA	2011
EPI_ISL_66849	EPI233396|A/chicken/Nigeria/08VIR4337-434/2006	A/chicken/Nigeria/08VIR4337-434/2006	A / H5N1	Africa / Nigeria	Chicken	NA	Fusaro,A.; Nelson,M.I.; Joannis,T.; Bertolotti,L.; Monne,I.; Salviato,A.; Capua,I.; Holmes,E.C.; Cattoli,G.	NA	2006-05-12
EPI_ISL_66848	EPI233388|A/chicken/Nigeria/08VIR4337-426/2006	A/chicken/Nigeria/08VIR4337-426/2006	A / H5N1	Africa / Nigeria	Chicken	NA	Fusaro,A.; Nelson,M.I.; Joannis,T.; Bertolotti,L.; Monne,I.; Salviato,A.; Capua,I.; Holmes,E.C.; Cattoli,G.	NA	2006-04-13
EPI_ISL_66847	EPI233380|A/chicken/Nigeria/08VIR4337-390/2006	A/chicken/Nigeria/08VIR4337-390/2006	A / H5N1	Africa / Nigeria	Chicken	NA	Fusaro,A.; Nelson,M.I.; Joannis,T.; Bertolotti,L.; Monne,I.; Salviato,A.; Capua,I.; Holmes,E.C.; Cattoli,G.	NA	2006-02-27
EPI_ISL_66846	EPI233372|A/chicken/Nigeria/08VIR4337-387/2006	A/chicken/Nigeria/08VIR4337-387/2006	A / H5N1	Africa / Nigeria	Chicken	NA	Fusaro,A.; Nelson,M.I.; Joannis,T.; Bertolotti,L.; Monne,I.; Salviato,A.; Capua,I.; Holmes,E.C.; Cattoli,G.	NA	2006-02-25
EPI_ISL_66845	EPI233364|A/chicken/Nigeria/08VIR4337-380/2006	A/chicken/Nigeria/08VIR4337-380/2006	A / H5N1	Africa / Nigeria	Chicken	NA	Fusaro,A.; Nelson,M.I.; Joannis,T.; Bertolotti,L.; Monne,I.; Salviato,A.; Capua,I.; Holmes,E.C.; Cattoli,G.	NA	2006-02-21
EPI_ISL_66844	EPI233356|A/chicken/Nigeria/08VIR4337-378/2006	A/chicken/Nigeria/08VIR4337-378/2006	A / H5N1	Africa / Nigeria	Chicken	NA	Fusaro,A.; Nelson,M.I.; Joannis,T.; Bertolotti,L.; Monne,I.; Salviato,A.; Capua,I.; Holmes,E.C.; Cattoli,G.	NA	2006-02-21
EPI_ISL_66843	EPI233347|A/chicken/Nigeria/08VIR4337-377/2006	A/chicken/Nigeria/08VIR4337-377/2006	A / H5N1	Africa / Nigeria	Chicken	NA	Fusaro,A.; Nelson,M.I.; Joannis,T.; Bertolotti,L.; Monne,I.; Salviato,A.; Capua,I.; Holmes,E.C.; Cattoli,G.	NA	2006-02-20
EPI_ISL_66842	EPI233339|A/chicken/Nigeria/08VIR4337-344/2008	A/chicken/Nigeria/08VIR4337-344/2008	A / H5N1	Africa / Nigeria	Chicken	NA	Fusaro,A.; Nelson,M.I.; Joannis,T.; Bertolotti,L.; Monne,I.; Salviato,A.; Capua,I.; Holmes,E.C.; Cattoli,G.	NA	2008-07-16
EPI_ISL_66841	EPI233331|A/chicken/Nigeria/08VIR4337-343/2008	A/chicken/Nigeria/08VIR4337-343/2008	A / H5N1	Africa / Nigeria	Chicken	NA	Fusaro,A.; Nelson,M.I.; Joannis,T.; Bertolotti,L.; Monne,I.; Salviato,A.; Capua,I.; Holmes,E.C.; Cattoli,G.	NA	2008-07-16
EPI_ISL_65669	EPI229557|A/chicken/Texas/298313-2/2004	A/chicken/Texas/298313-2/2004	A / H5N2	North America / United States / Texas	Chicken	NA	Kim,L.M.; Scott,M.A.; Suarez,D.L.; Spackman,E.; Swayne,D.E.; Afonso,C.L.	NA	2004
EPI_ISL_33921	EPI190661|A/chicken/Bangladesh/364/2007	A/chicken/Bangladesh/364/2007	A / H5N1	Asia / Bangladesh	Chicken	NA	NA	NA	2007
EPI_ISL_33920	EPI190660|A/chicken/Bangladesh/362/2007	A/chicken/Bangladesh/362/2007	A / H5N1	Asia / Bangladesh	Chicken	NA	NA	NA	2007
EPI_ISL_33919	EPI190659|A/chicken/Bangladesh/531/2007	A/chicken/Bangladesh/531/2007	A / H5N1	Asia / Bangladesh	Chicken	NA	NA	NA	2007
EPI_ISL_33918	EPI190658|A/chicken/Bangladesh/363/2007	A/chicken/Bangladesh/363/2007	A / H5N1	Asia / Bangladesh	Chicken	NA	NA	NA	2007
EPI_ISL_33917	EPI190657|A/chicken/Bangladesh/380/2007	A/chicken/Bangladesh/380/2007	A / H5N1	Asia / Bangladesh	Chicken	NA	NA	NA	2007
EPI_ISL_33916	EPI190656|A/chicken/Bangladesh/376/2007	A/chicken/Bangladesh/376/2007	A / H5N1	Asia / Bangladesh	Chicken	NA	NA	NA	2007
EPI_ISL_33915	EPI190655|A/chicken/Bangladesh/394/2007	A/chicken/Bangladesh/394/2007	A / H5N1	Asia / Bangladesh	Chicken	NA	NA	NA	2007
EPI_ISL_33914	EPI190654|A/chicken/Bangladesh/CD-08(09)BL-418/2009	A/chicken/Bangladesh/CD-08(09)BL-418/2009	A / H5N1	Asia / Bangladesh	Chicken	NA	NA	NA	2009
EPI_ISL_33913	EPI190653|A/chicken/Bangladesh/FD(G)-92-BL-416/2008	A/chicken/Bangladesh/FD(G)-92-BL-416/2008	A / H5N1	Asia / Bangladesh	Chicken	NA	NA	NA	2008
EPI_ISL_33912	EPI190652|A/chicken/Bangladesh/CD586-08-BL-409/2008	A/chicken/Bangladesh/CD586-08-BL-409/2008	A / H5N1	Asia / Bangladesh	Chicken	NA	NA	NA	2008
EPI_ISL_33911	EPI190651|A/chicken/Bangladesh/FD(J)-2550BL-411/2008	A/chicken/Bangladesh/FD(J)-2550BL-411/2008	A / H5N1	Asia / Bangladesh	Chicken	NA	NA	NA	2008
EPI_ISL_33910	EPI190650|A/chicken/Bangladesh/FD(G)-91-BL-415/2008	A/chicken/Bangladesh/FD(G)-91-BL-415/2008	A / H5N1	Asia / Bangladesh	Chicken	NA	NA	NA	2008
EPI_ISL_33909	EPI190649|A/chicken/Bangladesh/CD-590(08)-BL-410/2008	A/chicken/Bangladesh/CD-590(08)-BL-410/2008	A / H5N1	Asia / Bangladesh	Chicken	NA	NA	NA	2008
EPI_ISL_33908	EPI190648|A/chicken/Bangladesh/FD(M)-381-BL-149/2008	A/chicken/Bangladesh/FD(M)-381-BL-149/2008	A / H5N1	Asia / Bangladesh	Chicken	NA	NA	NA	2008
EPI_ISL_33907	EPI190647|A/chicken/Bangladesh/FD(J)-462-BL-195/2008	A/chicken/Bangladesh/FD(J)-462-BL-195/2008	A / H5N1	Asia / Bangladesh	Chicken	NA	NA	NA	2008
EPI_ISL_33906	EPI190646|A/chicken/Bangladesh/490/2007	A/chicken/Bangladesh/490/2007	A / H5N1	Asia / Bangladesh	Chicken	NA	NA	NA	2007
EPI_ISL_33905	EPI190645|A/chicken/Bangladesh/FD(J)-435-BL-156/2008	A/chicken/Bangladesh/FD(J)-435-BL-156/2008	A / H5N1	Asia / Bangladesh	Chicken	NA	NA	NA	2008
EPI_ISL_33904	EPI190644|A/chicken/Bangladesh/FD(J)-424-BL-152/2008	A/chicken/Bangladesh/FD(J)-424-BL-152/2008	A / H5N1	Asia / Bangladesh	Chicken	NA	NA	NA	2008
EPI_ISL_33903	EPI190643|A/chicken/Bangladesh/FD(G)-170-BL-141/2008	A/chicken/Bangladesh/FD(G)-170-BL-141/2008	A / H5N1	Asia / Bangladesh	Chicken	NA	NA	NA	2008
EPI_ISL_33902	EPI190642|A/chicken/Bangladesh/FD(B)-120-BL-148/2008	A/chicken/Bangladesh/FD(B)-120-BL-148/2008	A / H5N1	Asia / Bangladesh	Chicken	NA	NA	NA	2008
EPI_ISL_33901	EPI190641|A/chicken/Bangladesh/CD-48-BL-165/2008	A/chicken/Bangladesh/CD-48-BL-165/2008	A / H5N1	Asia / Bangladesh	Chicken	NA	NA	NA	2008
EPI_ISL_33900	EPI190640|A/chicken/Bangladesh/FD(S)-44-BL-144/2008	A/chicken/Bangladesh/FD(S)-44-BL-144/2008	A / H5N1	Asia / Bangladesh	Chicken	NA	NA	NA	2008
EPI_ISL_33899	EPI190639|A/chicken/Bangladesh/FDIL(G)-502/2007	A/chicken/Bangladesh/FDIL(G)-502/2007	A / H5N1	Asia / Bangladesh	Chicken	NA	NA	NA	2007
EPI_ISL_33898	EPI190638|A/chicken/Bangladesh/FDIL(G)514/2007	A/chicken/Bangladesh/FDIL(G)514/2007	A / H5N1	Asia / Bangladesh	Chicken	NA	NA	NA	2007
EPI_ISL_33897	EPI190637|A/chicken/Bangladesh/FDIL(J)32/2007	A/chicken/Bangladesh/FDIL(J)32/2007	A / H5N1	Asia / Bangladesh	Chicken	NA	NA	NA	2007
EPI_ISL_33896	EPI190636|A/chicken/Bangladesh/FDIL(G)500/2007	A/chicken/Bangladesh/FDIL(G)500/2007	A / H5N1	Asia / Bangladesh	Chicken	NA	NA	NA	2007
EPI_ISL_33895	EPI190635|A/chicken/Bangladesh/382/2007	A/chicken/Bangladesh/382/2007	A / H5N1	Asia / Bangladesh	Chicken	NA	NA	NA	2007
EPI_ISL_33865	EPI190428|A/chicken/Egypt/083/2008	A/chicken/Egypt/083/2008	A / H5N1	Africa / Egypt / Gharbia	Chicken	NA	NA	NA	2008-01-02
EPI_ISL_1153	EPI4985|A/Silky_Chicken/Hong_Kong/p17/97	A/Silky Chicken/Hong Kong/p17/97	A / H5N1	Asia / Hong Kong (SAR)	Chicken	NA	NA	NA	1997
EPI_ISL_1149	EPI4977|A/Chicken/Hong_Kong/y388/97	A/Chicken/Hong Kong/y388/97	A / H5N1	Asia / Hong Kong (SAR)	Chicken	NA	NA	NA	1997
EPI_ISL_1148	EPI4975|A/Chicken/Hong_Kong/y385/97	A/Chicken/Hong Kong/y385/97	A / H5N1	Asia / Hong Kong (SAR)	Chicken	NA	NA	NA	1997
EPI_ISL_1102	EPI4785|A/Chicken/Hong_Kong/786/97	A/Chicken/Hong Kong/786/97	A / H5N1	Asia / Hong Kong (SAR)	Chicken	NA	NA	NA	1997
EPI_ISL_978	EPI4387|A/chicken/Hong_Kong/258/97	A/chicken/Hong Kong/258/97	A / H5N1	Asia / Hong Kong (SAR)	Chicken	NA	NA	NA	1997
EPI_ISL_966	EPI4783|A/Chicken/Hong_Kong/728/97, EPI4353|A/Chicken/Hong_Kong/728/97	A/Chicken/Hong Kong/728/97	A / H5N1	Asia / Hong Kong (SAR)	Chicken	NA	NA	NA	1997
EPI_ISL_962	EPI4311|A/Chicken/Hong_Kong/220/97	A/Chicken/Hong Kong/220/97	A / H5N1	Asia / Hong Kong (SAR)	Chicken	NA	NA	NA	1997
EPI_ISL_516	EPI2341|A/chicken/Ibaraki/17/2006	A/chicken/Ibaraki/17/2006	A / H5N2	Asia / Japan	Chicken	NA	NA	NA	2006
EPI_ISL_515	EPI2339|A/chicken/Ibaraki/16/2005	A/chicken/Ibaraki/16/2005	A / H5N2	Asia / Japan	Chicken	NA	NA	NA	2005
EPI_ISL_514	EPI2337|A/chicken/Ibaraki/15/2005	A/chicken/Ibaraki/15/2005	A / H5N2	Asia / Japan	Chicken	NA	NA	NA	2005
EPI_ISL_513	EPI2335|A/chicken/Ibaraki/14/2005	A/chicken/Ibaraki/14/2005	A / H5N2	Asia / Japan	Chicken	NA	NA	NA	2005
EPI_ISL_512	EPI2333|A/chicken/Ibaraki/13/2005	A/chicken/Ibaraki/13/2005	A / H5N2	Asia / Japan	Chicken	NA	NA	NA	2005
EPI_ISL_511	EPI2331|A/chicken/Ibaraki/12/2005	A/chicken/Ibaraki/12/2005	A / H5N2	Asia / Japan	Chicken	NA	NA	NA	2005
EPI_ISL_510	EPI2329|A/chicken/Ibaraki/11/2005	A/chicken/Ibaraki/11/2005	A / H5N2	Asia / Japan	Chicken	NA	NA	NA	2005
EPI_ISL_509	EPI2327|A/chicken/Ibaraki/10/2005	A/chicken/Ibaraki/10/2005	A / H5N2	Asia / Japan	Chicken	NA	NA	NA	2005
EPI_ISL_508	EPI2325|A/chicken/Ibaraki/9/2005	A/chicken/Ibaraki/9/2005	A / H5N2	Asia / Japan	Chicken	NA	NA	NA	2005
EPI_ISL_507	EPI2323|A/chicken/Ibaraki/8/2005	A/chicken/Ibaraki/8/2005	A / H5N2	Asia / Japan	Chicken	NA	NA	NA	2005
EPI_ISL_506	EPI2321|A/chicken/Ibaraki/6/2005	A/chicken/Ibaraki/6/2005	A / H5N2	Asia / Japan	Chicken	NA	NA	NA	2005
EPI_ISL_505	EPI2319|A/chicken/Ibaraki/5/2005	A/chicken/Ibaraki/5/2005	A / H5N2	Asia / Japan	Chicken	NA	NA	NA	2005
EPI_ISL_504	EPI2317|A/chicken/Ibaraki/4/2005	A/chicken/Ibaraki/4/2005	A / H5N2	Asia / Japan	Chicken	NA	NA	NA	2005
EPI_ISL_503	EPI2315|A/chicken/Ibaraki/3/2005	A/chicken/Ibaraki/3/2005	A / H5N2	Asia / Japan	Chicken	NA	NA	NA	2005
EPI_ISL_502	EPI2313|A/chicken/Ibaraki/2/2005	A/chicken/Ibaraki/2/2005	A / H5N2	Asia / Japan	Chicken	NA	NA	NA	2005
EPI_ISL_360	EPI1714|A/chicken/Ibaraki/1/2005	A/chicken/Ibaraki/1/2005	A / H5N2	Asia / Japan	Chicken	NA	NA	NA	2005
EPI_ISL_264	EPI1099|A/chicken/Kyoto/3/2004	A/chicken/Kyoto/3/2004	A / H5N1	Asia / Japan / Kyoto / Kyoto	Chicken	NA	NA	NA	2004
EPI_ISL_263	EPI1081|A/chicken/Oita/8/2004	A/chicken/Oita/8/2004	A / H5N1	Asia / Japan / Oita / Oita	Chicken	NA	NA	NA	2004
EPI_ISL_262	EPI229671|A/chicken/Yamaguchi/7/2004, EPI1063|A/chicken/Yamaguchi/7/2004	A/chicken/Yamaguchi/7/2004	A / H5N1	Asia / Japan / Yamaguchi	Chicken	NA	Kim,L.M.; Scott,M.A.; Suarez,D.L.; Spackman,E.; Swayne,D.E.; Afonso,C.L.	NA	2004
EPI_ISL_229549	EPI809028|A/chicken/Egypt/D10552B/2015	A/chicken/Egypt/D10552B/2015	A / H5N1	Africa / Egypt	Gallus gallus	NA	Kayali,G.K.; El-Shesheny,R.E.; Kandeil,A.K.; Webby,R.W.; Ali,M.A.	NA	2015-01-27
EPI_ISL_229548	EPI808990|A/chicken/Egypt/A10537B/2015	A/chicken/Egypt/A10537B/2015	A / H5N1	Africa / Egypt	Gallus gallus	NA	Kayali,G.K.; El-Shesheny,R.E.; Kandeil,A.K.; Webby,R.W.; Ali,M.A.	NA	2015-01-26
EPI_ISL_229547	EPI808984|A/chicken/Egypt/D10551C/2015	A/chicken/Egypt/D10551C/2015	A / H5N1	Africa / Egypt	Gallus gallus	NA	Kayali,G.K.; El-Shesheny,R.E.; Kandeil,A.K.; Webby,R.W.; Ali,M.A.	NA	2015-01-27
EPI_ISL_229546	EPI809012|A/chicken/Egypt/A10542E/2015	A/chicken/Egypt/A10542E/2015	A / H5N1	Africa / Egypt	Gallus gallus	NA	Kayali,G.K.; El-Shesheny,R.E.; Kandeil,A.K.; Webby,R.W.; Ali,M.A.	NA	2015-01-26
EPI_ISL_229545	EPI808982|A/chicken/Egypt/S10738B/2015	A/chicken/Egypt/S10738B/2015	A / H5N1	Africa / Egypt	Gallus gallus	NA	Kayali,G.K.; El-Shesheny,R.E.; Kandeil,A.K.; Webby,R.W.; Ali,M.A.	NA	2015-04-03
EPI_ISL_229544	EPI808980|A/chicken/Egypt/A10759B/2015	A/chicken/Egypt/A10759B/2015	A / H5N1	Africa / Egypt	Gallus gallus	NA	Kayali,G.K.; El-Shesheny,R.E.; Kandeil,A.K.; Webby,R.W.; Ali,M.A.	NA	2015-07-03
EPI_ISL_229543	EPI808973|A/chicken/Egypt/D10566A/2015	A/chicken/Egypt/D10566A/2015	A / H5N1	Africa / Egypt	Gallus gallus	NA	Kayali,G.K.; El-Shesheny,R.E.; Kandeil,A.K.; Webby,R.W.; Ali,M.A.	NA	2015-01-27
EPI_ISL_229541	EPI808989|A/chicken/Egypt/D10551D/2015	A/chicken/Egypt/D10551D/2015	A / H5N1	Africa / Egypt	Gallus gallus	NA	Kayali,G.K.; El-Shesheny,R.E.; Kandeil,A.K.; Webby,R.W.; Ali,M.A.	NA	2015-01-27
EPI_ISL_229540	EPI809002|A/chicken/Egypt/D10548D/2015	A/chicken/Egypt/D10548D/2015	A / H5N1	Africa / Egypt	Gallus gallus	NA	Kayali,G.K.; El-Shesheny,R.E.; Kandeil,A.K.; Webby,R.W.; Ali,M.A.	NA	2015-01-27
EPI_ISL_229539	EPI808978|A/chicken/Egypt/Q10646A/2015	A/chicken/Egypt/Q10646A/2015	A / H5N1	Africa / Egypt	Gallus gallus	NA	Kayali,G.K.; El-Shesheny,R.E.; Kandeil,A.K.; Webby,R.W.; Ali,M.A.	NA	2015-02-16
EPI_ISL_229538	EPI808996|A/chicken/Egypt/A10544E/2015	A/chicken/Egypt/A10544E/2015	A / H5N1	Africa / Egypt	Gallus gallus	NA	Kayali,G.K.; El-Shesheny,R.E.; Kandeil,A.K.; Webby,R.W.; Ali,M.A.	NA	2015-01-26
EPI_ISL_229537	EPI808944|A/chicken/Egypt/Q10574B/2015	A/chicken/Egypt/Q10574B/2015	A / H5N1	Africa / Egypt	Gallus gallus	NA	Kayali,G.K.; El-Shesheny,R.E.; Kandeil,A.K.; Webby,R.W.; Ali,M.A.	NA	2015-01-31
EPI_ISL_229536	EPI808941|A/chicken/Egypt/D10566E/2015	A/chicken/Egypt/D10566E/2015	A / H5N1	Africa / Egypt	Gallus gallus	NA	Kayali,G.K.; El-Shesheny,R.E.; Kandeil,A.K.; Webby,R.W.; Ali,M.A.	NA	2015-01-27
EPI_ISL_229535	EPI808940|A/chicken/Egypt/A10540A/2015	A/chicken/Egypt/A10540A/2015	A / H5N1	Africa / Egypt	Gallus gallus	NA	Kayali,G.K.; El-Shesheny,R.E.; Kandeil,A.K.; Webby,R.W.; Ali,M.A.	NA	2015-01-26
EPI_ISL_229534	EPI808985|A/chicken/Egypt/A10542C/2015	A/chicken/Egypt/A10542C/2015	A / H5N1	Africa / Egypt	Gallus gallus	NA	Kayali,G.K.; El-Shesheny,R.E.; Kandeil,A.K.; Webby,R.W.; Ali,M.A.	NA	2015-01-26
EPI_ISL_229533	EPI808937|A/chicken/Egypt/A10544D/2015	A/chicken/Egypt/A10544D/2015	A / H5N1	Africa / Egypt	Gallus gallus	NA	Kayali,G.K.; El-Shesheny,R.E.; Kandeil,A.K.; Webby,R.W.; Ali,M.A.	NA	2015-01-26
EPI_ISL_229532	EPI809017|A/chicken/Egypt/D10548B/2015	A/chicken/Egypt/D10548B/2015	A / H5N1	Africa / Egypt	Gallus gallus	NA	Kayali,G.K.; El-Shesheny,R.E.; Kandeil,A.K.; Webby,R.W.; Ali,M.A.	NA	2015-01-27
EPI_ISL_229531	EPI808981|A/chicken/Egypt/D10658E/2015	A/chicken/Egypt/D10658E/2015	A / H5N1	Africa / Egypt	Gallus gallus	NA	Kayali,G.K.; El-Shesheny,R.E.; Kandeil,A.K.; Webby,R.W.; Ali,M.A.	NA	2015-02-21
EPI_ISL_229530	EPI808932|A/chicken/Egypt/Q10781B/2015	A/chicken/Egypt/Q10781B/2015	A / H5N1	Africa / Egypt	Gallus gallus	NA	Kayali,G.K.; El-Shesheny,R.E.; Kandeil,A.K.; Webby,R.W.; Ali,M.A.	NA	2015-11-03
EPI_ISL_229529	EPI808999|A/chicken/Egypt/A10540C/2015	A/chicken/Egypt/A10540C/2015	A / H5N1	Africa / Egypt	Gallus gallus	NA	Kayali,G.K.; El-Shesheny,R.E.; Kandeil,A.K.; Webby,R.W.; Ali,M.A.	NA	2015-01-26
EPI_ISL_229525	EPI809031|A/chicken/Egypt/D10565A/2015	A/chicken/Egypt/D10565A/2015	A / H5N1	Africa / Egypt	Gallus gallus	NA	Kayali,G.K.; El-Shesheny,R.E.; Kandeil,A.K.; Webby,R.W.; Ali,M.A.	NA	2015-01-27
EPI_ISL_229524	EPI808925|A/chicken/Egypt/A10543A/2015	A/chicken/Egypt/A10543A/2015	A / H5N1	Africa / Egypt	Gallus gallus	NA	Kayali,G.K.; El-Shesheny,R.E.; Kandeil,A.K.; Webby,R.W.; Ali,M.A.	NA	2015-01-26
EPI_ISL_229523	EPI809000|A/chicken/Egypt/D10566C/2015	A/chicken/Egypt/D10566C/2015	A / H5N1	Africa / Egypt	Gallus gallus	NA	Kayali,G.K.; El-Shesheny,R.E.; Kandeil,A.K.; Webby,R.W.; Ali,M.A.	NA	2015-01-27
EPI_ISL_229521	EPI808922|A/chicken/Egypt/A10540E/2015	A/chicken/Egypt/A10540E/2015	A / H5N1	Africa / Egypt	Gallus gallus	NA	Kayali,G.K.; El-Shesheny,R.E.; Kandeil,A.K.; Webby,R.W.; Ali,M.A.	NA	2015-01-26
EPI_ISL_229520	EPI808997|A/chicken/Egypt/A10758D/2015	A/chicken/Egypt/A10758D/2015	A / H5N1	Africa / Egypt	Gallus gallus	NA	Kayali,G.K.; El-Shesheny,R.E.; Kandeil,A.K.; Webby,R.W.; Ali,M.A.	NA	2015-07-03
EPI_ISL_229519	EPI809008|A/chicken/Egypt/A10544C/2015	A/chicken/Egypt/A10544C/2015	A / H5N1	Africa / Egypt	Gallus gallus	NA	Kayali,G.K.; El-Shesheny,R.E.; Kandeil,A.K.; Webby,R.W.; Ali,M.A.	NA	2015-01-26
EPI_ISL_229518	EPI808987|A/chicken/Egypt/D10566D/2015	A/chicken/Egypt/D10566D/2015	A / H5N1	Africa / Egypt	Gallus gallus	NA	Kayali,G.K.; El-Shesheny,R.E.; Kandeil,A.K.; Webby,R.W.; Ali,M.A.	NA	2015-01-27
EPI_ISL_229517	EPI808917|A/chicken/Egypt/A10540D/2015	A/chicken/Egypt/A10540D/2015	A / H5N1	Africa / Egypt	Gallus gallus	NA	Kayali,G.K.; El-Shesheny,R.E.; Kandeil,A.K.; Webby,R.W.; Ali,M.A.	NA	2015-01-26
EPI_ISL_229516	EPI808915|A/chicken/Egypt/S10937B/2015	A/chicken/Egypt/S10937B/2015	A / H5N1	Africa / Egypt	Gallus gallus	NA	Kayali,G.K.; El-Shesheny,R.E.; Kandeil,A.K.; Webby,R.W.; Ali,M.A.	NA	2015-02-20
EPI_ISL_229515	EPI808943|A/chicken/Egypt/A10543B/2015	A/chicken/Egypt/A10543B/2015	A / H5N1	Africa / Egypt	Gallus gallus	NA	Kayali,G.K.; El-Shesheny,R.E.; Kandeil,A.K.; Webby,R.W.; Ali,M.A.	NA	2015-01-26
EPI_ISL_229514	EPI808928|A/chicken/Egypt/S10739C/2015	A/chicken/Egypt/S10739C/2015	A / H5N1	Africa / Egypt	Gallus gallus	NA	Kayali,G.K.; El-Shesheny,R.E.; Kandeil,A.K.; Webby,R.W.; Ali,M.A.	NA	2015-04-03
EPI_ISL_229513	EPI809032|A/chicken/Egypt/D10547E/2015	A/chicken/Egypt/D10547E/2015	A / H5N1	Africa / Egypt	Gallus gallus	NA	Kayali,G.K.; El-Shesheny,R.E.; Kandeil,A.K.; Webby,R.W.; Ali,M.A.	NA	2015-01-27
EPI_ISL_229512	EPI809016|A/chicken/Egypt/A10542A/2015	A/chicken/Egypt/A10542A/2015	A / H5N1	Africa / Egypt	Gallus gallus	NA	Kayali,G.K.; El-Shesheny,R.E.; Kandeil,A.K.; Webby,R.W.; Ali,M.A.	NA	2015-01-26
EPI_ISL_229511	EPI808939|A/chicken/Egypt/D10547C/2015	A/chicken/Egypt/D10547C/2015	A / H5N1	Africa / Egypt	Gallus gallus	NA	Kayali,G.K.; El-Shesheny,R.E.; Kandeil,A.K.; Webby,R.W.; Ali,M.A.	NA	2015-01-27
EPI_ISL_229510	EPI808993|A/chicken/Egypt/A10759E/2015	A/chicken/Egypt/A10759E/2015	A / H5N1	Africa / Egypt	Gallus gallus	NA	Kayali,G.K.; El-Shesheny,R.E.; Kandeil,A.K.; Webby,R.W.; Ali,M.A.	NA	2015-07-03
EPI_ISL_229509	EPI808908|A/chicken/Egypt/Q10777B/2015	A/chicken/Egypt/Q10777B/2015	A / H5N1	Africa / Egypt	Gallus gallus	NA	Kayali,G.K.; El-Shesheny,R.E.; Kandeil,A.K.; Webby,R.W.; Ali,M.A.	NA	2015-11-03
EPI_ISL_229508	EPI809007|A/chicken/Egypt/Q10920C/2015	A/chicken/Egypt/Q10920C/2015	A / H5N1	Africa / Egypt	Gallus gallus	NA	Kayali,G.K.; El-Shesheny,R.E.; Kandeil,A.K.; Webby,R.W.; Ali,M.A.	NA	2015-04-15
EPI_ISL_131951	EPI405753|A/chicken/Vietnam/OIE-2215/2012	A/chicken/Vietnam/OIE-2215/2012	A / H5N2	Asia / Vietnam	Gallus gallus	NA	Nishi,T.; Kida,H.; Sakoda,Y.; Okamatsu,M.; Nam,H.V.; Long,N.V.; Huy,C.D.; Tien,T.N.	NA	2012-08-11
EPI_ISL_7733584	EPI1944248|21VIR10447_HA	A/duck/Italy/21VIR10447/2021	A / H5N1	Europe / Italy / BS	Duck	Istituto Zooprofilattico Sperimentale Delle Venezie	Zecchin, B.; Fusaro, A.; Schivo, A.; Salviato, A.; Palumbo, E.; Milani, A.; Giussani, E.; Pastori, A.; Monne, I.; Terregino, C.	Istituto Zooprofilattico Speriment. Lombardia, Emilia Ro. IZSLER	2021-12-01
EPI_ISL_6816050	EPI1933027|A/Duck/Egypt/BEH2/2020	A/Duck/Egypt/BEH2/2020	A / H5N8	Africa / Egypt	Duck	NA	Khalil,H.S.; Abd El-Hamid,H.S.; Ellakany,H.F.; Elbestawy,A.R.; Mohamed,A.S.A.	NA	2020-01-15
EPI_ISL_5865629	EPI1924302|A/garganey/Georgia/DT-22770/2020	A/garganey/Georgia/DT-22770/2020	A / H5N8	Asia / Georgia	Duck	Royal Veterinary College	Fouchier, R.A.M.; Vuong, O.; Scheuer, R.D.; Lopes, S.; Lewis, N.S.	Erasmus Medical Center	2020-10-16
EPI_ISL_4064575	EPI1900195|A/duck/France/170612/2017	A/duck/France/170612/2017	A / H5N8	Europe / France	Duck	NA	Briand,F.-X.; Niqueux,E.; Schmitz,A.; Martenot,C.; Cherbonnel,M.; Kerbrat,F.; Chatel,M.; Quenault,H.; Beven,V.; Leroux,A.; Hirchaud,E.; Lucas,P.; Blanchard,Y.; Grasland,B.	NA	2017-01-23
EPI_ISL_4064569	EPI1900194|A/duck/France/170518/2017	A/duck/France/170518/2017	A / H5N8	Europe / France	Duck	NA	Briand,F.-X.; Niqueux,E.; Schmitz,A.; Martenot,C.; Cherbonnel,M.; Kerbrat,F.; Chatel,M.; Quenault,H.; Beven,V.; Leroux,A.; Hirchaud,E.; Lucas,P.; Blanchard,Y.; Grasland,B.	NA	2017-01-18
EPI_ISL_4064555	EPI1900192|A/duck/France/170437/2017	A/duck/France/170437/2017	A / H5N8	Europe / France	Duck	NA	Briand,F.-X.; Niqueux,E.; Schmitz,A.; Martenot,C.; Cherbonnel,M.; Kerbrat,F.; Chatel,M.; Quenault,H.; Beven,V.; Leroux,A.; Hirchaud,E.; Lucas,P.; Blanchard,Y.; Grasland,B.	NA	2017-01-17
EPI_ISL_4064511	EPI1900172|A/duck/France/170308/2017	A/duck/France/170308/2017	A / H5N8	Europe / France	Duck	NA	Briand,F.-X.; Niqueux,E.; Schmitz,A.; Martenot,C.; Cherbonnel,M.; Kerbrat,F.; Chatel,M.; Quenault,H.; Beven,V.; Leroux,A.; Hirchaud,E.; Lucas,P.; Blanchard,Y.; Grasland,B.	NA	2017-01-13
EPI_ISL_4064510	EPI1900171|A/duck/France/170284/2017	A/duck/France/170284/2017	A / H5N8	Europe / France	Duck	NA	Briand,F.-X.; Niqueux,E.; Schmitz,A.; Martenot,C.; Cherbonnel,M.; Kerbrat,F.; Chatel,M.; Quenault,H.; Beven,V.; Leroux,A.; Hirchaud,E.; Lucas,P.; Blanchard,Y.; Grasland,B.	NA	2017-01-11
EPI_ISL_4064509	EPI1900170|A/duck/France/170280/2017	A/duck/France/170280/2017	A / H5N8	Europe / France	Duck	NA	Briand,F.-X.; Niqueux,E.; Schmitz,A.; Martenot,C.; Cherbonnel,M.; Kerbrat,F.; Chatel,M.; Quenault,H.; Beven,V.; Leroux,A.; Hirchaud,E.; Lucas,P.; Blanchard,Y.; Grasland,B.	NA	2017-01-11
EPI_ISL_4064507	EPI1900168|A/duck/France/170250/2017	A/duck/France/170250/2017	A / H5N8	Europe / France	Duck	NA	Briand,F.-X.; Niqueux,E.; Schmitz,A.; Martenot,C.; Cherbonnel,M.; Kerbrat,F.; Chatel,M.; Quenault,H.; Beven,V.; Leroux,A.; Hirchaud,E.; Lucas,P.; Blanchard,Y.; Grasland,B.	NA	2017-01-10
EPI_ISL_4064506	EPI1900167|A/duck/France/170249/2017	A/duck/France/170249/2017	A / H5N8	Europe / France	Duck	NA	Briand,F.-X.; Niqueux,E.; Schmitz,A.; Martenot,C.; Cherbonnel,M.; Kerbrat,F.; Chatel,M.; Quenault,H.; Beven,V.; Leroux,A.; Hirchaud,E.; Lucas,P.; Blanchard,Y.; Grasland,B.	NA	2017-01-10
EPI_ISL_4064505	EPI1900166|A/duck/France/170245/2017	A/duck/France/170245/2017	A / H5N8	Europe / France	Duck	NA	Briand,F.-X.; Niqueux,E.; Schmitz,A.; Martenot,C.; Cherbonnel,M.; Kerbrat,F.; Chatel,M.; Quenault,H.; Beven,V.; Leroux,A.; Hirchaud,E.; Lucas,P.; Blanchard,Y.; Grasland,B.	NA	2017-01-10
EPI_ISL_4064504	EPI1900165|A/duck/France/170180/2017	A/duck/France/170180/2017	A / H5N8	Europe / France	Duck	NA	Briand,F.-X.; Niqueux,E.; Schmitz,A.; Martenot,C.; Cherbonnel,M.; Kerbrat,F.; Chatel,M.; Quenault,H.; Beven,V.; Leroux,A.; Hirchaud,E.; Lucas,P.; Blanchard,Y.; Grasland,B.	NA	2017-01-12
EPI_ISL_4064503	EPI1900164|A/duck/France/170178/2017	A/duck/France/170178/2017	A / H5N8	Europe / France	Duck	NA	Briand,F.-X.; Niqueux,E.; Schmitz,A.; Martenot,C.; Cherbonnel,M.; Kerbrat,F.; Chatel,M.; Quenault,H.; Beven,V.; Leroux,A.; Hirchaud,E.; Lucas,P.; Blanchard,Y.; Grasland,B.	NA	2017-01-08
EPI_ISL_4064502	EPI1900163|A/duck/France/170177/2017	A/duck/France/170177/2017	A / H5N8	Europe / France	Duck	NA	Briand,F.-X.; Niqueux,E.; Schmitz,A.; Martenot,C.; Cherbonnel,M.; Kerbrat,F.; Chatel,M.; Quenault,H.; Beven,V.; Leroux,A.; Hirchaud,E.; Lucas,P.; Blanchard,Y.; Grasland,B.	NA	2017-01-08
EPI_ISL_4064500	EPI1900161|A/duck/France/170118/2017	A/duck/France/170118/2017	A / H5N8	Europe / France	Duck	NA	Briand,F.-X.; Niqueux,E.; Schmitz,A.; Martenot,C.; Cherbonnel,M.; Kerbrat,F.; Chatel,M.; Quenault,H.; Beven,V.; Leroux,A.; Hirchaud,E.; Lucas,P.; Blanchard,Y.; Grasland,B.	NA	2017-01-06
EPI_ISL_4064499	EPI1900160|A/duck/France/170117/2017	A/duck/France/170117/2017	A / H5N8	Europe / France	Duck	NA	Briand,F.-X.; Niqueux,E.; Schmitz,A.; Martenot,C.; Cherbonnel,M.; Kerbrat,F.; Chatel,M.; Quenault,H.; Beven,V.; Leroux,A.; Hirchaud,E.; Lucas,P.; Blanchard,Y.; Grasland,B.	NA	2017-01-08
EPI_ISL_4064498	EPI1900159|A/duck/France/170098/2017	A/duck/France/170098/2017	A / H5N8	Europe / France	Duck	NA	Briand,F.-X.; Niqueux,E.; Schmitz,A.; Martenot,C.; Cherbonnel,M.; Kerbrat,F.; Chatel,M.; Quenault,H.; Beven,V.; Leroux,A.; Hirchaud,E.; Lucas,P.; Blanchard,Y.; Grasland,B.	NA	2017-01-02
EPI_ISL_4064497	EPI1900158|A/duck/France/170067/2017	A/duck/France/170067/2017	A / H5N8	Europe / France	Duck	NA	Briand,F.-X.; Niqueux,E.; Schmitz,A.; Martenot,C.; Cherbonnel,M.; Kerbrat,F.; Chatel,M.; Quenault,H.; Beven,V.; Leroux,A.; Hirchaud,E.; Lucas,P.; Blanchard,Y.; Grasland,B.	NA	2017-01-04
EPI_ISL_4064496	EPI1900157|A/duck/France/170064/2017	A/duck/France/170064/2017	A / H5N8	Europe / France	Duck	NA	Briand,F.-X.; Niqueux,E.; Schmitz,A.; Martenot,C.; Cherbonnel,M.; Kerbrat,F.; Chatel,M.; Quenault,H.; Beven,V.; Leroux,A.; Hirchaud,E.; Lucas,P.; Blanchard,Y.; Grasland,B.	NA	2017-01-04
EPI_ISL_4064494	EPI1900155|A/duck/France/170038/2017	A/duck/France/170038/2017	A / H5N8	Europe / France	Duck	NA	Briand,F.-X.; Niqueux,E.; Schmitz,A.; Martenot,C.; Cherbonnel,M.; Kerbrat,F.; Chatel,M.; Quenault,H.; Beven,V.; Leroux,A.; Hirchaud,E.; Lucas,P.; Blanchard,Y.; Grasland,B.	NA	2017-01-02
EPI_ISL_4064493	EPI1900154|A/duck/France/170036/2017	A/duck/France/170036/2017	A / H5N8	Europe / France	Duck	NA	Briand,F.-X.; Niqueux,E.; Schmitz,A.; Martenot,C.; Cherbonnel,M.; Kerbrat,F.; Chatel,M.; Quenault,H.; Beven,V.; Leroux,A.; Hirchaud,E.; Lucas,P.; Blanchard,Y.; Grasland,B.	NA	2017-01-02
EPI_ISL_4064492	EPI1900153|A/duck/France/170034/2017	A/duck/France/170034/2017	A / H5N8	Europe / France	Duck	NA	Briand,F.-X.; Niqueux,E.; Schmitz,A.; Martenot,C.; Cherbonnel,M.; Kerbrat,F.; Chatel,M.; Quenault,H.; Beven,V.; Leroux,A.; Hirchaud,E.; Lucas,P.; Blanchard,Y.; Grasland,B.	NA	2017-01-03
EPI_ISL_4064491	EPI1900152|A/duck/France/170033/2016	A/duck/France/170033/2016	A / H5N8	Europe / France	Duck	NA	Briand,F.-X.; Niqueux,E.; Schmitz,A.; Martenot,C.; Cherbonnel,M.; Kerbrat,F.; Chatel,M.; Quenault,H.; Beven,V.; Leroux,A.; Hirchaud,E.; Lucas,P.; Blanchard,Y.; Grasland,B.	NA	2016-12-31
EPI_ISL_4064490	EPI1900151|A/duck/France/170032/2017	A/duck/France/170032/2017	A / H5N8	Europe / France	Duck	NA	Briand,F.-X.; Niqueux,E.; Schmitz,A.; Martenot,C.; Cherbonnel,M.; Kerbrat,F.; Chatel,M.; Quenault,H.; Beven,V.; Leroux,A.; Hirchaud,E.; Lucas,P.; Blanchard,Y.; Grasland,B.	NA	2017-01-04
EPI_ISL_4064489	EPI1900150|A/duck/France/170031/2017	A/duck/France/170031/2017	A / H5N8	Europe / France	Duck	NA	Briand,F.-X.; Niqueux,E.; Schmitz,A.; Martenot,C.; Cherbonnel,M.; Kerbrat,F.; Chatel,M.; Quenault,H.; Beven,V.; Leroux,A.; Hirchaud,E.; Lucas,P.; Blanchard,Y.; Grasland,B.	NA	2017-01-02
EPI_ISL_4064488	EPI1900149|A/duck/France/170030/2016	A/duck/France/170030/2016	A / H5N8	Europe / France	Duck	NA	Briand,F.-X.; Niqueux,E.; Schmitz,A.; Martenot,C.; Cherbonnel,M.; Kerbrat,F.; Chatel,M.; Quenault,H.; Beven,V.; Leroux,A.; Hirchaud,E.; Lucas,P.; Blanchard,Y.; Grasland,B.	NA	2016-12-31
EPI_ISL_4064487	EPI1900148|A/duck/France/170018/2017	A/duck/France/170018/2017	A / H5N8	Europe / France	Duck	NA	Briand,F.-X.; Niqueux,E.; Schmitz,A.; Martenot,C.; Cherbonnel,M.; Kerbrat,F.; Chatel,M.; Quenault,H.; Beven,V.; Leroux,A.; Hirchaud,E.; Lucas,P.; Blanchard,Y.; Grasland,B.	NA	2017-01-02
EPI_ISL_4064486	EPI1900147|A/duck/France/170017/2016	A/duck/France/170017/2016	A / H5N8	Europe / France	Duck	NA	Briand,F.-X.; Niqueux,E.; Schmitz,A.; Martenot,C.; Cherbonnel,M.; Kerbrat,F.; Chatel,M.; Quenault,H.; Beven,V.; Leroux,A.; Hirchaud,E.; Lucas,P.; Blanchard,Y.; Grasland,B.	NA	2016-12-30
EPI_ISL_4064485	EPI1900146|A/duck/France/170016/2016	A/duck/France/170016/2016	A / H5N8	Europe / France	Duck	NA	Briand,F.-X.; Niqueux,E.; Schmitz,A.; Martenot,C.; Cherbonnel,M.; Kerbrat,F.; Chatel,M.; Quenault,H.; Beven,V.; Leroux,A.; Hirchaud,E.; Lucas,P.; Blanchard,Y.; Grasland,B.	NA	2016-12-30
EPI_ISL_4064484	EPI1900145|A/duck/France/170013/2016	A/duck/France/170013/2016	A / H5N8	Europe / France	Duck	NA	Briand,F.-X.; Niqueux,E.; Schmitz,A.; Martenot,C.; Cherbonnel,M.; Kerbrat,F.; Chatel,M.; Quenault,H.; Beven,V.; Leroux,A.; Hirchaud,E.; Lucas,P.; Blanchard,Y.; Grasland,B.	NA	2016-12-30
EPI_ISL_4064483	EPI1900144|A/duck/France/161601/2016	A/duck/France/161601/2016	A / H5N8	Europe / France	Duck	NA	Briand,F.-X.; Niqueux,E.; Schmitz,A.; Martenot,C.; Cherbonnel,M.; Kerbrat,F.; Chatel,M.; Quenault,H.; Beven,V.; Leroux,A.; Hirchaud,E.; Lucas,P.; Blanchard,Y.; Grasland,B.	NA	2016-12-30
EPI_ISL_4064482	EPI1900143|A/duck/France/161600/2016	A/duck/France/161600/2016	A / H5N8	Europe / France	Duck	NA	Briand,F.-X.; Niqueux,E.; Schmitz,A.; Martenot,C.; Cherbonnel,M.; Kerbrat,F.; Chatel,M.; Quenault,H.; Beven,V.; Leroux,A.; Hirchaud,E.; Lucas,P.; Blanchard,Y.; Grasland,B.	NA	2016-12-29
EPI_ISL_4064480	EPI1900141|A/duck/France/161577/2016	A/duck/France/161577/2016	A / H5N8	Europe / France	Duck	NA	Briand,F.-X.; Niqueux,E.; Schmitz,A.; Martenot,C.; Cherbonnel,M.; Kerbrat,F.; Chatel,M.; Quenault,H.; Beven,V.; Leroux,A.; Hirchaud,E.; Lucas,P.; Blanchard,Y.; Grasland,B.	NA	2016-12-27
EPI_ISL_4064479	EPI1900140|A/duck/France/161501/2016	A/duck/France/161501/2016	A / H5N8	Europe / France	Duck	NA	Briand,F.-X.; Niqueux,E.; Schmitz,A.; Martenot,C.; Cherbonnel,M.; Kerbrat,F.; Chatel,M.; Quenault,H.; Beven,V.; Leroux,A.; Hirchaud,E.; Lucas,P.; Blanchard,Y.; Grasland,B.	NA	2016-12-26
EPI_ISL_4064478	EPI1900139|A/duck/France/161500/2016	A/duck/France/161500/2016	A / H5N8	Europe / France	Duck	NA	Briand,F.-X.; Niqueux,E.; Schmitz,A.; Martenot,C.; Cherbonnel,M.; Kerbrat,F.; Chatel,M.; Quenault,H.; Beven,V.; Leroux,A.; Hirchaud,E.; Lucas,P.; Blanchard,Y.; Grasland,B.	NA	2016-12-26
EPI_ISL_4064477	EPI1900138|A/duck/France/161498/2016	A/duck/France/161498/2016	A / H5N8	Europe / France	Duck	NA	Briand,F.-X.; Niqueux,E.; Schmitz,A.; Martenot,C.; Cherbonnel,M.; Kerbrat,F.; Chatel,M.; Quenault,H.; Beven,V.; Leroux,A.; Hirchaud,E.; Lucas,P.; Blanchard,Y.; Grasland,B.	NA	2016-12-28
EPI_ISL_4064476	EPI1900137|A/duck/France/161497/2016	A/duck/France/161497/2016	A / H5N8	Europe / France	Duck	NA	Briand,F.-X.; Niqueux,E.; Schmitz,A.; Martenot,C.; Cherbonnel,M.; Kerbrat,F.; Chatel,M.; Quenault,H.; Beven,V.; Leroux,A.; Hirchaud,E.; Lucas,P.; Blanchard,Y.; Grasland,B.	NA	2016-12-27
EPI_ISL_4064475	EPI1900136|A/duck/France/161478/2016	A/duck/France/161478/2016	A / H5N8	Europe / France	Duck	NA	Briand,F.-X.; Niqueux,E.; Schmitz,A.; Martenot,C.; Cherbonnel,M.; Kerbrat,F.; Chatel,M.; Quenault,H.; Beven,V.; Leroux,A.; Hirchaud,E.; Lucas,P.; Blanchard,Y.; Grasland,B.	NA	2016-12-25
EPI_ISL_4064474	EPI1900135|A/duck/France/161477/2016	A/duck/France/161477/2016	A / H5N8	Europe / France	Duck	NA	Briand,F.-X.; Niqueux,E.; Schmitz,A.; Martenot,C.; Cherbonnel,M.; Kerbrat,F.; Chatel,M.; Quenault,H.; Beven,V.; Leroux,A.; Hirchaud,E.; Lucas,P.; Blanchard,Y.; Grasland,B.	NA	2016-12-25
EPI_ISL_4064473	EPI1900134|A/duck/France/161476/2016	A/duck/France/161476/2016	A / H5N8	Europe / France	Duck	NA	Briand,F.-X.; Niqueux,E.; Schmitz,A.; Martenot,C.; Cherbonnel,M.; Kerbrat,F.; Chatel,M.; Quenault,H.; Beven,V.; Leroux,A.; Hirchaud,E.; Lucas,P.; Blanchard,Y.; Grasland,B.	NA	2016-12-16
EPI_ISL_4064472	EPI1900133|A/duck/France/161475/2016	A/duck/France/161475/2016	A / H5N8	Europe / France	Duck	NA	Briand,F.-X.; Niqueux,E.; Schmitz,A.; Martenot,C.; Cherbonnel,M.; Kerbrat,F.; Chatel,M.; Quenault,H.; Beven,V.; Leroux,A.; Hirchaud,E.; Lucas,P.; Blanchard,Y.; Grasland,B.	NA	2016-12-26
EPI_ISL_4064471	EPI1900132|A/duck/France/161473/2016	A/duck/France/161473/2016	A / H5N8	Europe / France	Duck	NA	Briand,F.-X.; Niqueux,E.; Schmitz,A.; Martenot,C.; Cherbonnel,M.; Kerbrat,F.; Chatel,M.; Quenault,H.; Beven,V.; Leroux,A.; Hirchaud,E.; Lucas,P.; Blanchard,Y.; Grasland,B.	NA	2016-12-24
EPI_ISL_4064470	EPI1900131|A/duck/France/161457/2016	A/duck/France/161457/2016	A / H5N8	Europe / France	Duck	NA	Briand,F.-X.; Niqueux,E.; Schmitz,A.; Martenot,C.; Cherbonnel,M.; Kerbrat,F.; Chatel,M.; Quenault,H.; Beven,V.; Leroux,A.; Hirchaud,E.; Lucas,P.; Blanchard,Y.; Grasland,B.	NA	2016-12-22
EPI_ISL_4064469	EPI1900130|A/duck/France/161456/2016	A/duck/France/161456/2016	A / H5N8	Europe / France	Duck	NA	Briand,F.-X.; Niqueux,E.; Schmitz,A.; Martenot,C.; Cherbonnel,M.; Kerbrat,F.; Chatel,M.; Quenault,H.; Beven,V.; Leroux,A.; Hirchaud,E.; Lucas,P.; Blanchard,Y.; Grasland,B.	NA	2016-12-26
EPI_ISL_4064468	EPI1900129|A/duck/France/161455/2016	A/duck/France/161455/2016	A / H5N8	Europe / France	Duck	NA	Briand,F.-X.; Niqueux,E.; Schmitz,A.; Martenot,C.; Cherbonnel,M.; Kerbrat,F.; Chatel,M.; Quenault,H.; Beven,V.; Leroux,A.; Hirchaud,E.; Lucas,P.; Blanchard,Y.; Grasland,B.	NA	2016-12-23
EPI_ISL_4064467	EPI1900128|A/duck/France/161450/2016	A/duck/France/161450/2016	A / H5N8	Europe / France	Duck	NA	Briand,F.-X.; Niqueux,E.; Schmitz,A.; Martenot,C.; Cherbonnel,M.; Kerbrat,F.; Chatel,M.; Quenault,H.; Beven,V.; Leroux,A.; Hirchaud,E.; Lucas,P.; Blanchard,Y.; Grasland,B.	NA	2016-12-22
EPI_ISL_4064466	EPI1900127|A/duck/France/161449/2016	A/duck/France/161449/2016	A / H5N8	Europe / France	Duck	NA	Briand,F.-X.; Niqueux,E.; Schmitz,A.; Martenot,C.; Cherbonnel,M.; Kerbrat,F.; Chatel,M.; Quenault,H.; Beven,V.; Leroux,A.; Hirchaud,E.; Lucas,P.; Blanchard,Y.; Grasland,B.	NA	2016-12-22
EPI_ISL_4064465	EPI1900126|A/duck/France/161445/2016	A/duck/France/161445/2016	A / H5N8	Europe / France	Duck	NA	Briand,F.-X.; Niqueux,E.; Schmitz,A.; Martenot,C.; Cherbonnel,M.; Kerbrat,F.; Chatel,M.; Quenault,H.; Beven,V.; Leroux,A.; Hirchaud,E.; Lucas,P.; Blanchard,Y.; Grasland,B.	NA	2016-12-22
EPI_ISL_4064464	EPI1900125|A/duck/France/161444/2016	A/duck/France/161444/2016	A / H5N8	Europe / France	Duck	NA	Briand,F.-X.; Niqueux,E.; Schmitz,A.; Martenot,C.; Cherbonnel,M.; Kerbrat,F.; Chatel,M.; Quenault,H.; Beven,V.; Leroux,A.; Hirchaud,E.; Lucas,P.; Blanchard,Y.; Grasland,B.	NA	2016-12-23
EPI_ISL_4064463	EPI1900124|A/duck/France/161443/2016	A/duck/France/161443/2016	A / H5N8	Europe / France	Duck	NA	Briand,F.-X.; Niqueux,E.; Schmitz,A.; Martenot,C.; Cherbonnel,M.; Kerbrat,F.; Chatel,M.; Quenault,H.; Beven,V.; Leroux,A.; Hirchaud,E.; Lucas,P.; Blanchard,Y.; Grasland,B.	NA	2016-12-22
EPI_ISL_4064462	EPI1900123|A/duck/France/161383/2016	A/duck/France/161383/2016	A / H5N8	Europe / France	Duck	NA	Briand,F.-X.; Niqueux,E.; Schmitz,A.; Martenot,C.; Cherbonnel,M.; Kerbrat,F.; Chatel,M.; Quenault,H.; Beven,V.; Leroux,A.; Hirchaud,E.; Lucas,P.; Blanchard,Y.; Grasland,B.	NA	2016-12-21
EPI_ISL_4064461	EPI1900122|A/duck/France/161298/2016	A/duck/France/161298/2016	A / H5N8	Europe / France	Duck	NA	Briand,F.-X.; Niqueux,E.; Schmitz,A.; Martenot,C.; Cherbonnel,M.; Kerbrat,F.; Chatel,M.; Quenault,H.; Beven,V.; Leroux,A.; Hirchaud,E.; Lucas,P.; Blanchard,Y.; Grasland,B.	NA	2016-12-16
EPI_ISL_4064460	EPI1900121|A/duck/France/161277/2016	A/duck/France/161277/2016	A / H5N8	Europe / France	Duck	NA	Briand,F.-X.; Niqueux,E.; Schmitz,A.; Martenot,C.; Cherbonnel,M.; Kerbrat,F.; Chatel,M.; Quenault,H.; Beven,V.; Leroux,A.; Hirchaud,E.; Lucas,P.; Blanchard,Y.; Grasland,B.	NA	2016-12-17
EPI_ISL_4064459	EPI1900120|A/duck/France/161275/2016	A/duck/France/161275/2016	A / H5N8	Europe / France	Duck	NA	Briand,F.-X.; Niqueux,E.; Schmitz,A.; Martenot,C.; Cherbonnel,M.; Kerbrat,F.; Chatel,M.; Quenault,H.; Beven,V.; Leroux,A.; Hirchaud,E.; Lucas,P.; Blanchard,Y.; Grasland,B.	NA	2016-12-18
EPI_ISL_4064458	EPI1900119|A/duck/France/161271/2016	A/duck/France/161271/2016	A / H5N8	Europe / France	Duck	NA	Briand,F.-X.; Niqueux,E.; Schmitz,A.; Martenot,C.; Cherbonnel,M.; Kerbrat,F.; Chatel,M.; Quenault,H.; Beven,V.; Leroux,A.; Hirchaud,E.; Lucas,P.; Blanchard,Y.; Grasland,B.	NA	2016-12-16
EPI_ISL_4064457	EPI1900118|A/duck/France/161263/2016	A/duck/France/161263/2016	A / H5N8	Europe / France	Duck	NA	Briand,F.-X.; Niqueux,E.; Schmitz,A.; Martenot,C.; Cherbonnel,M.; Kerbrat,F.; Chatel,M.; Quenault,H.; Beven,V.; Leroux,A.; Hirchaud,E.; Lucas,P.; Blanchard,Y.; Grasland,B.	NA	2016-12-15
EPI_ISL_4064456	EPI1900117|A/duck/France/161256/2016	A/duck/France/161256/2016	A / H5N8	Europe / France	Duck	NA	Briand,F.-X.; Niqueux,E.; Schmitz,A.; Martenot,C.; Cherbonnel,M.; Kerbrat,F.; Chatel,M.; Quenault,H.; Beven,V.; Leroux,A.; Hirchaud,E.; Lucas,P.; Blanchard,Y.; Grasland,B.	NA	2016-12-16
EPI_ISL_4064455	EPI1900116|A/duck/France/161243/2016	A/duck/France/161243/2016	A / H5N8	Europe / France	Duck	NA	Briand,F.-X.; Niqueux,E.; Schmitz,A.; Martenot,C.; Cherbonnel,M.; Kerbrat,F.; Chatel,M.; Quenault,H.; Beven,V.; Leroux,A.; Hirchaud,E.; Lucas,P.; Blanchard,Y.; Grasland,B.	NA	2016-12-13
EPI_ISL_4064454	EPI1900115|A/duck/France/161242/2016	A/duck/France/161242/2016	A / H5N8	Europe / France	Duck	NA	Briand,F.-X.; Niqueux,E.; Schmitz,A.; Martenot,C.; Cherbonnel,M.; Kerbrat,F.; Chatel,M.; Quenault,H.; Beven,V.; Leroux,A.; Hirchaud,E.; Lucas,P.; Blanchard,Y.; Grasland,B.	NA	2016-12-13
EPI_ISL_4064453	EPI1900114|A/duck/France/161240/2016	A/duck/France/161240/2016	A / H5N8	Europe / France	Duck	NA	Briand,F.-X.; Niqueux,E.; Schmitz,A.; Martenot,C.; Cherbonnel,M.; Kerbrat,F.; Chatel,M.; Quenault,H.; Beven,V.; Leroux,A.; Hirchaud,E.; Lucas,P.; Blanchard,Y.; Grasland,B.	NA	2016-12-12
EPI_ISL_4064452	EPI1900113|A/duck/France/161239/2016	A/duck/France/161239/2016	A / H5N8	Europe / France	Duck	NA	Briand,F.-X.; Niqueux,E.; Schmitz,A.; Martenot,C.; Cherbonnel,M.; Kerbrat,F.; Chatel,M.; Quenault,H.; Beven,V.; Leroux,A.; Hirchaud,E.; Lucas,P.; Blanchard,Y.; Grasland,B.	NA	2016-12-11
EPI_ISL_4064451	EPI1900112|A/duck/France/161234/2016	A/duck/France/161234/2016	A / H5N8	Europe / France	Duck	NA	Briand,F.-X.; Niqueux,E.; Schmitz,A.; Martenot,C.; Cherbonnel,M.; Kerbrat,F.; Chatel,M.; Quenault,H.; Beven,V.; Leroux,A.; Hirchaud,E.; Lucas,P.; Blanchard,Y.; Grasland,B.	NA	2016-12-12
EPI_ISL_4064450	EPI1900111|A/duck/France/161233/2016	A/duck/France/161233/2016	A / H5N8	Europe / France	Duck	NA	Briand,F.-X.; Niqueux,E.; Schmitz,A.; Martenot,C.; Cherbonnel,M.; Kerbrat,F.; Chatel,M.; Quenault,H.; Beven,V.; Leroux,A.; Hirchaud,E.; Lucas,P.; Blanchard,Y.; Grasland,B.	NA	2016-12-12
EPI_ISL_4064449	EPI1900110|A/duck/France/161231/2016	A/duck/France/161231/2016	A / H5N8	Europe / France	Duck	NA	Briand,F.-X.; Niqueux,E.; Schmitz,A.; Martenot,C.; Cherbonnel,M.; Kerbrat,F.; Chatel,M.; Quenault,H.; Beven,V.; Leroux,A.; Hirchaud,E.; Lucas,P.; Blanchard,Y.; Grasland,B.	NA	2016-12-12
EPI_ISL_4064448	EPI1900109|A/duck/France/161230/2016	A/duck/France/161230/2016	A / H5N8	Europe / France	Duck	NA	Briand,F.-X.; Niqueux,E.; Schmitz,A.; Martenot,C.; Cherbonnel,M.; Kerbrat,F.; Chatel,M.; Quenault,H.; Beven,V.; Leroux,A.; Hirchaud,E.; Lucas,P.; Blanchard,Y.; Grasland,B.	NA	2016-12-12
EPI_ISL_4064447	EPI1900108|A/duck/France/161229/2016	A/duck/France/161229/2016	A / H5N8	Europe / France	Duck	NA	Briand,F.-X.; Niqueux,E.; Schmitz,A.; Martenot,C.; Cherbonnel,M.; Kerbrat,F.; Chatel,M.; Quenault,H.; Beven,V.; Leroux,A.; Hirchaud,E.; Lucas,P.; Blanchard,Y.; Grasland,B.	NA	2016-12-10
EPI_ISL_4064446	EPI1900107|A/duck/France/161228/2016	A/duck/France/161228/2016	A / H5N8	Europe / France	Duck	NA	Briand,F.-X.; Niqueux,E.; Schmitz,A.; Martenot,C.; Cherbonnel,M.; Kerbrat,F.; Chatel,M.; Quenault,H.; Beven,V.; Leroux,A.; Hirchaud,E.; Lucas,P.; Blanchard,Y.; Grasland,B.	NA	2016-12-10
EPI_ISL_4064445	EPI1900106|A/duck/France/161227/2016	A/duck/France/161227/2016	A / H5N8	Europe / France	Duck	NA	Briand,F.-X.; Niqueux,E.; Schmitz,A.; Martenot,C.; Cherbonnel,M.; Kerbrat,F.; Chatel,M.; Quenault,H.; Beven,V.; Leroux,A.; Hirchaud,E.; Lucas,P.; Blanchard,Y.; Grasland,B.	NA	2016-12-10
EPI_ISL_4064444	EPI1900105|A/duck/France/161225/2016	A/duck/France/161225/2016	A / H5N8	Europe / France	Duck	NA	Briand,F.-X.; Niqueux,E.; Schmitz,A.; Martenot,C.; Cherbonnel,M.; Kerbrat,F.; Chatel,M.; Quenault,H.; Beven,V.; Leroux,A.; Hirchaud,E.; Lucas,P.; Blanchard,Y.; Grasland,B.	NA	2016-12-11
EPI_ISL_4064443	EPI1900104|A/duck/France/161224/2016	A/duck/France/161224/2016	A / H5N8	Europe / France	Duck	NA	Briand,F.-X.; Niqueux,E.; Schmitz,A.; Martenot,C.; Cherbonnel,M.; Kerbrat,F.; Chatel,M.; Quenault,H.; Beven,V.; Leroux,A.; Hirchaud,E.; Lucas,P.; Blanchard,Y.; Grasland,B.	NA	2016-12-11
EPI_ISL_4064442	EPI1900103|A/duck/France/161212/2016	A/duck/France/161212/2016	A / H5N8	Europe / France	Duck	NA	Briand,F.-X.; Niqueux,E.; Schmitz,A.; Martenot,C.; Cherbonnel,M.; Kerbrat,F.; Chatel,M.; Quenault,H.; Beven,V.; Leroux,A.; Hirchaud,E.; Lucas,P.; Blanchard,Y.; Grasland,B.	NA	2016-12-08
EPI_ISL_4064441	EPI1900102|A/duck/France/161207/2016	A/duck/France/161207/2016	A / H5N8	Europe / France	Duck	NA	Briand,F.-X.; Niqueux,E.; Schmitz,A.; Martenot,C.; Cherbonnel,M.; Kerbrat,F.; Chatel,M.; Quenault,H.; Beven,V.; Leroux,A.; Hirchaud,E.; Lucas,P.; Blanchard,Y.; Grasland,B.	NA	2016-12-09
EPI_ISL_4064440	EPI1900101|A/duck/France/161182/2016	A/duck/France/161182/2016	A / H5N8	Europe / France	Duck	NA	Briand,F.-X.; Niqueux,E.; Schmitz,A.; Martenot,C.; Cherbonnel,M.; Kerbrat,F.; Chatel,M.; Quenault,H.; Beven,V.; Leroux,A.; Hirchaud,E.; Lucas,P.; Blanchard,Y.; Grasland,B.	NA	2016-12-08
EPI_ISL_4064439	EPI1900100|A/duck/France/161174/2016	A/duck/France/161174/2016	A / H5N8	Europe / France	Duck	NA	Briand,F.-X.; Niqueux,E.; Schmitz,A.; Martenot,C.; Cherbonnel,M.; Kerbrat,F.; Chatel,M.; Quenault,H.; Beven,V.; Leroux,A.; Hirchaud,E.; Lucas,P.; Blanchard,Y.; Grasland,B.	NA	2016-12-06
EPI_ISL_4064438	EPI1900099|A/duck/France/161173/2016	A/duck/France/161173/2016	A / H5N8	Europe / France	Duck	NA	Briand,F.-X.; Niqueux,E.; Schmitz,A.; Martenot,C.; Cherbonnel,M.; Kerbrat,F.; Chatel,M.; Quenault,H.; Beven,V.; Leroux,A.; Hirchaud,E.; Lucas,P.; Blanchard,Y.; Grasland,B.	NA	2016-12-06
EPI_ISL_4064437	EPI1900098|A/duck/France/161147/2016	A/duck/France/161147/2016	A / H5N8	Europe / France	Duck	NA	Briand,F.-X.; Niqueux,E.; Schmitz,A.; Martenot,C.; Cherbonnel,M.; Kerbrat,F.; Chatel,M.; Quenault,H.; Beven,V.; Leroux,A.; Hirchaud,E.; Lucas,P.; Blanchard,Y.; Grasland,B.	NA	2016-12-05
EPI_ISL_4064436	EPI1900097|A/duck/France/161143/2016	A/duck/France/161143/2016	A / H5N8	Europe / France	Duck	NA	Briand,F.-X.; Niqueux,E.; Schmitz,A.; Martenot,C.; Cherbonnel,M.; Kerbrat,F.; Chatel,M.; Quenault,H.; Beven,V.; Leroux,A.; Hirchaud,E.; Lucas,P.; Blanchard,Y.; Grasland,B.	NA	2016-12-03
EPI_ISL_4064435	EPI1900096|A/duck/France/161142/2016	A/duck/France/161142/2016	A / H5N8	Europe / France	Duck	NA	Briand,F.-X.; Niqueux,E.; Schmitz,A.; Martenot,C.; Cherbonnel,M.; Kerbrat,F.; Chatel,M.; Quenault,H.; Beven,V.; Leroux,A.; Hirchaud,E.; Lucas,P.; Blanchard,Y.; Grasland,B.	NA	2016-12-03
EPI_ISL_4064434	EPI1900095|A/duck/France/161141/2016	A/duck/France/161141/2016	A / H5N8	Europe / France	Duck	NA	Briand,F.-X.; Niqueux,E.; Schmitz,A.; Martenot,C.; Cherbonnel,M.; Kerbrat,F.; Chatel,M.; Quenault,H.; Beven,V.; Leroux,A.; Hirchaud,E.; Lucas,P.; Blanchard,Y.; Grasland,B.	NA	2016-12-03
EPI_ISL_4064433	EPI1900094|A/duck/France/161137/2016	A/duck/France/161137/2016	A / H5N8	Europe / France	Duck	NA	Briand,F.-X.; Niqueux,E.; Schmitz,A.; Martenot,C.; Cherbonnel,M.; Kerbrat,F.; Chatel,M.; Quenault,H.; Beven,V.; Leroux,A.; Hirchaud,E.; Lucas,P.; Blanchard,Y.; Grasland,B.	NA	2016-12-02
EPI_ISL_4064432	EPI1900093|A/duck/France/161116/2016	A/duck/France/161116/2016	A / H5N8	Europe / France	Duck	NA	Briand,F.-X.; Niqueux,E.; Schmitz,A.; Martenot,C.; Cherbonnel,M.; Kerbrat,F.; Chatel,M.; Quenault,H.; Beven,V.; Leroux,A.; Hirchaud,E.; Lucas,P.; Blanchard,Y.; Grasland,B.	NA	2016-12-01
EPI_ISL_4064431	EPI1900092|A/duck/France/161113/2016	A/duck/France/161113/2016	A / H5N8	Europe / France	Duck	NA	Briand,F.-X.; Niqueux,E.; Schmitz,A.; Martenot,C.; Cherbonnel,M.; Kerbrat,F.; Chatel,M.; Quenault,H.; Beven,V.; Leroux,A.; Hirchaud,E.; Lucas,P.; Blanchard,Y.; Grasland,B.	NA	2016-12-01
EPI_ISL_4031385	EPI1890300|A/Duck/China/B9/2019	A/Duck/China/B9/2019	A / H5N6	Asia / China	Duck	NA	Xiang,B.; Song,J.; Chen,L.; Liang,J.; Li,X.; Ren,T.; Xu,C.	NA	2019-03-01
EPI_ISL_4031384	EPI1890299|A/Duck/China/B8/2019	A/Duck/China/B8/2019	A / H5N6	Asia / China	Duck	NA	Xiang,B.; Song,J.; Chen,L.; Liang,J.; Li,X.; Ren,T.; Xu,C.	NA	2019-03-01
EPI_ISL_4031383	EPI1890298|A/Duck/China/B7/2019	A/Duck/China/B7/2019	A / H5N6	Asia / China	Duck	NA	Xiang,B.; Song,J.; Chen,L.; Liang,J.; Li,X.; Ren,T.; Xu,C.	NA	2019-04-01
EPI_ISL_4031382	EPI1890297|A/Duck/China/B6/2019	A/Duck/China/B6/2019	A / H5N6	Asia / China	Duck	NA	Xiang,B.; Song,J.; Chen,L.; Liang,J.; Li,X.; Ren,T.; Xu,C.	NA	2019-03-01
EPI_ISL_4031381	EPI1890296|A/Duck/China/B5/2019	A/Duck/China/B5/2019	A / H5N6	Asia / China	Duck	NA	Xiang,B.; Song,J.; Chen,L.; Liang,J.; Li,X.; Ren,T.; Xu,C.	NA	2019-04-01
EPI_ISL_4031380	EPI1890295|A/Duck/China/B4/2019	A/Duck/China/B4/2019	A / H5N6	Asia / China	Duck	NA	Xiang,B.; Song,J.; Chen,L.; Liang,J.; Li,X.; Ren,T.; Xu,C.	NA	2019-02-01
EPI_ISL_4031379	EPI1890294|A/Duck/China/B3/2019	A/Duck/China/B3/2019	A / H5N6	Asia / China	Duck	NA	Xiang,B.; Song,J.; Chen,L.; Liang,J.; Li,X.; Ren,T.; Xu,C.	NA	2019-02-01
EPI_ISL_4031378	EPI1890293|A/Duck/China/B2/2018	A/Duck/China/B2/2018	A / H5N6	Asia / China	Duck	NA	Xiang,B.; Song,J.; Chen,L.; Liang,J.; Li,X.; Ren,T.; Xu,C.	NA	2018-12-01
EPI_ISL_4031377	EPI1890292|A/Duck/China/B1/2018	A/Duck/China/B1/2018	A / H5N6	Asia / China	Duck	NA	Xiang,B.; Song,J.; Chen,L.; Liang,J.; Li,X.; Ren,T.; Xu,C.	NA	2018-12-01
EPI_ISL_525465	EPI1800207|A/domestic_duck/Poland/271/2020(H5N8)_HA	A/domestic_duck/Poland/271/2020	A / H5N8	Europe / Poland	Duck	National Veterinary Research Institut Poland, PIWet-PIB	Swieton, E.; Smietanka, K.	National Veterinary Research Institut Poland, PIWet-PIB	2020-02-29
EPI_ISL_525464	EPI1800196|A/domestic_duck/Poland/263/2020(H5N8)_HA	A/domestic_duck/Poland/263/2020	A / H5N8	Europe / Poland	Duck	National Veterinary Research Institut Poland, PIWet-PIB	Swieton, E.; Smietanka, K.	National Veterinary Research Institut Poland, PIWet-PIB	2020-02-26
EPI_ISL_525463	EPI1800188|A/domestic_duck/Poland/285/2020(H5N8)_HA	A/domestic_duck/Poland/285/2020	A / H5N8	Europe / Poland	Duck	National Veterinary Research Institut Poland, PIWet-PIB	Swieton, E.; Smietanka, K.	National Veterinary Research Institut Poland, PIWet-PIB	2020-03-03
EPI_ISL_525455	EPI1800138|A/domestic_duck/Poland/237/2020(H5N8)_HA	A/domestic_duck/Poland/237/2020	A / H5N8	Europe / Poland	Duck	National Veterinary Research Institut Poland, PIWet-PIB	Swieton, E.; Smietanka, K.	National Veterinary Research Institut Poland, PIWet-PIB	2020-02-24
EPI_ISL_525454	EPI1800130|A/domestic_duck/Poland/230/2020(H5N8)_HA	A/domestic_duck/Poland/230/2020	A / H5N8	Europe / Poland	Duck	National Veterinary Research Institut Poland, PIWet-PIB	Swieton, E.; Smietanka, K.	National Veterinary Research Institut Poland, PIWet-PIB	2020-02-22
EPI_ISL_525453	EPI1800122|A/domestic_duck/Poland/229/2020(H5N8)_HA	A/domestic_duck/Poland/229/2020	A / H5N8	Europe / Poland	Duck	National Veterinary Research Institut Poland, PIWet-PIB	Swieton, E.; Smietanka, K.	National Veterinary Research Institut Poland, PIWet-PIB	2020-02-22
EPI_ISL_525452	EPI1800114|A/domestic_duck/Poland/223/2020(H5N8)_HA	A/domestic_duck/Poland/223/2020	A / H5N8	Europe / Poland	Duck	National Veterinary Research Institut Poland, PIWet-PIB	Swieton, E.; Smietanka, K.	National Veterinary Research Institut Poland, PIWet-PIB	2020-02-21
EPI_ISL_525451	EPI1800106|A/domestic_duck/Poland/222/2020(H5N8)_HA	A/domestic_duck/Poland/222/2020	A / H5N8	Europe / Poland	Duck	National Veterinary Research Institut Poland, PIWet-PIB	Swieton, E.; Smietanka, K.	National Veterinary Research Institut Poland, PIWet-PIB	2020-02-21
EPI_ISL_525450	EPI1800098|A/domestic_duck/Poland/221/2020(H5N8)_HA	A/domestic_duck/Poland/221/2020	A / H5N8	Europe / Poland	Duck	National Veterinary Research Institut Poland, PIWet-PIB	Swieton, E.; Smietanka, K.	National Veterinary Research Institut Poland, PIWet-PIB	2020-02-20
EPI_ISL_525449	EPI1800090|A/domestic_duck/Poland/219/2020(H5N8)_HA	A/domestic_duck/Poland/219/2020	A / H5N8	Europe / Poland	Duck	National Veterinary Research Institut Poland, PIWet-PIB	Swieton, E.; Smietanka, K.	National Veterinary Research Institut Poland, PIWet-PIB	2020-02-20
EPI_ISL_525443	EPI1800042|A/domestic_goose/Poland/028/2020(H5N8)_HA	A/domestic_goose/Poland/028/2020	A / H5N8	Europe / Poland	Duck	National Veterinary Research Institut Poland, PIWet-PIB	Swieton, E.; Smietanka, K.	National Veterinary Research Institut Poland, PIWet-PIB	2020-01-12
EPI_ISL_328454	EPI1304640|A/duck/Florida/16-004497-1/2016	A/duck/Florida/16-004497-1/2016	A / H5N2	North America / United States	Duck	NA	Li,L.; Bowman,A.; DeLiberto,T.; Killian,M.; Krauss,S.; Nolting,J.; Kim Torchetti,M.; Ramey,A.; Reeves,A.; Stallknecht,D.; Webby,R.; Wan,X.-F.	NA	2016-02-04
EPI_ISL_328449	EPI1304621|A/duck/New York/07-002127-001/2007	A/duck/New York/07-002127-001/2007	A / H5N2	North America / United States / New York	Duck	NA	Li,L.; Bowman,A.; DeLiberto,T.; Killian,M.; Krauss,S.; Nolting,J.; Kim Torchetti,M.; Ramey,A.; Reeves,A.; Stallknecht,D.; Webby,R.; Wan,X.-F.	NA	2007-10-30
EPI_ISL_328448	EPI1304613|A/duck/New Jersey/11-064045-002/2011	A/duck/New Jersey/11-064045-002/2011	A / H5N2	North America / United States / New Jersey	Duck	NA	Li,L.; Bowman,A.; DeLiberto,T.; Killian,M.; Krauss,S.; Nolting,J.; Kim Torchetti,M.; Ramey,A.; Reeves,A.; Stallknecht,D.; Webby,R.; Wan,X.-F.	NA	2011-12-20
EPI_ISL_328445	EPI1304584|A/duck/New York/16-021916-1/2016	A/duck/New York/16-021916-1/2016	A / H5N2	North America / United States	Duck	NA	Li,L.; Bowman,A.; DeLiberto,T.; Killian,M.; Krauss,S.; Nolting,J.; Kim Torchetti,M.; Ramey,A.; Reeves,A.; Stallknecht,D.; Webby,R.; Wan,X.-F.	NA	2016-06-29
EPI_ISL_328444	EPI1304576|A/duck/New York/16-021467-1/2016	A/duck/New York/16-021467-1/2016	A / H5N2	North America / United States	Duck	NA	Li,L.; Bowman,A.; DeLiberto,T.; Killian,M.; Krauss,S.; Nolting,J.; Kim Torchetti,M.; Ramey,A.; Reeves,A.; Stallknecht,D.; Webby,R.; Wan,X.-F.	NA	2016-06-27
EPI_ISL_328443	EPI1304568|A/duck/New York/16-020978-2/2016	A/duck/New York/16-020978-2/2016	A / H5N2	North America / United States	Duck	NA	Li,L.; Bowman,A.; DeLiberto,T.; Killian,M.; Krauss,S.; Nolting,J.; Kim Torchetti,M.; Ramey,A.; Reeves,A.; Stallknecht,D.; Webby,R.; Wan,X.-F.	NA	2016-06-21
EPI_ISL_328442	EPI1304560|A/duck/New York/09-005059-001/2009	A/duck/New York/09-005059-001/2009	A / H5N2	North America / United States / New York	Duck	NA	Li,L.; Bowman,A.; DeLiberto,T.; Killian,M.; Krauss,S.; Nolting,J.; Kim Torchetti,M.; Ramey,A.; Reeves,A.; Stallknecht,D.; Webby,R.; Wan,X.-F.	NA	2009-04-14
EPI_ISL_328441	EPI1304552|A/duck/New York/08-000937-001/2008	A/duck/New York/08-000937-001/2008	A / H5N2	North America / United States / New York	Duck	NA	Li,L.; Bowman,A.; DeLiberto,T.; Killian,M.; Krauss,S.; Nolting,J.; Kim Torchetti,M.; Ramey,A.; Reeves,A.; Stallknecht,D.; Webby,R.; Wan,X.-F.	NA	2008-05-22
EPI_ISL_328440	EPI1304544|A/duck/New York/08-000759-001/2008	A/duck/New York/08-000759-001/2008	A / H5N2	North America / United States / New York	Duck	NA	Li,L.; Bowman,A.; DeLiberto,T.; Killian,M.; Krauss,S.; Nolting,J.; Kim Torchetti,M.; Ramey,A.; Reeves,A.; Stallknecht,D.; Webby,R.; Wan,X.-F.	NA	2008-04-22
EPI_ISL_328439	EPI1304539|A/duck/Pennsylvania/07-002198-003/2007	A/duck/Pennsylvania/07-002198-003/2007	A / H5N2	North America / United States	Duck	NA	Li,L.; Bowman,A.; DeLiberto,T.; Killian,M.; Krauss,S.; Nolting,J.; Kim Torchetti,M.; Ramey,A.; Reeves,A.; Stallknecht,D.; Webby,R.; Wan,X.-F.	NA	2007-11-09
EPI_ISL_328438	EPI1304592|A/duck/New York/16-021920-1/2016	A/duck/New York/16-021920-1/2016	A / H5N2	North America / United States	Duck	NA	Li,L.; Bowman,A.; DeLiberto,T.; Killian,M.; Krauss,S.; Nolting,J.; Kim Torchetti,M.; Ramey,A.; Reeves,A.; Stallknecht,D.; Webby,R.; Wan,X.-F.	NA	2016-07-02
EPI_ISL_295821	EPI1161420|A/duck/Vietnam/HU5-1575/2016	A/duck/Vietnam/HU5-1575/2016	A / H5N1	Asia / Vietnam	Duck	NA	Nguyen; LT.; Chu; DH.; Matsuno,K.; Okamatsu,M.; Sakoda,Y.; Jizou,M.	NA	2016-08-15
EPI_ISL_295816	EPI1161381|A/duck/Vietnam/HU5-1574/2016	A/duck/Vietnam/HU5-1574/2016	A / H5N1	Asia / Vietnam	Duck	NA	Chu,D.H.; Nguyen,L.T.; Okamatsu,M.; Matsuno,K.; Sakoda,Y.; Jizou,M.	NA	2016-08-15
EPI_ISL_295815	EPI1161374|A/duck/Vietnam/HU5-1573/2016	A/duck/Vietnam/HU5-1573/2016	A / H5N1	Asia / Vietnam	Duck	NA	Chu,D.H.; Nguyen,L.T.; Okamatsu,M.; Matsuno,K.; Sakoda,Y.; Jizou,M.	NA	2016-08-15
EPI_ISL_295814	EPI1161364|A/duck/Vietnam/HU5-1572/2016	A/duck/Vietnam/HU5-1572/2016	A / H5N1	Asia / Vietnam	Duck	NA	Chu,D.H.; Nguyen,L.T.; Okamatsu,M.; Matsuno,K.; Sakoda,Y.; Jizou,M.	NA	2016-08-15
EPI_ISL_295813	EPI1161356|A/duck/Vietnam/HU5-1571/2016	A/duck/Vietnam/HU5-1571/2016	A / H5N1	Asia / Vietnam	Duck	NA	Chu,D.H.; Nguyen,L.T.; Okamatsu,M.; Matsuno,K.; Sakoda,Y.; Jizou,M.	NA	2016-08-15
EPI_ISL_295795	EPI1161301|A/duck/Vietnam/HU8-1817/2017	A/duck/Vietnam/HU8-1817/2017	A / H5N1	Asia / Vietnam	Duck	NA	Nguyen,L.T.; Chu,D.H.; Okamatsu,M.; Matsuno,K.; Sakoda,Y.; Jizou,M.	NA	2017-08-21
EPI_ISL_295794	EPI1161294|A/duck/Vietnam/HU8-1621/2017	A/duck/Vietnam/HU8-1621/2017	A / H5N1	Asia / Vietnam	Duck	NA	Nguyen,L.T.; Chu,D.H.; Okamatsu,M.; Matsuno,K.; Sakoda,Y.; Jizou,M.	NA	2017-08-21
EPI_ISL_295755	EPI1161206|A/duck/Vietnam/HU8-1561/2017	A/duck/Vietnam/HU8-1561/2017	A / H5N1	Asia / Vietnam	Duck	NA	Nguyen,L.T.; Chu,D.H.; Okamatsu,M.; Matsuno,K.; Sakoda,Y.; Jizou,M.	NA	2017-08-21
EPI_ISL_295495	EPI1159833|A/Duck/Dongting/D76-1/2016	A/Duck/Dongting/D76-1/2016	A / H5N7	Asia / China	Duck	NA	Ma,L.; Wang,R.; Zhang,X.; Chen,Q.	NA	2016-12-28
EPI_ISL_165107	EPI538783|2962-196_HA	A/duck/Egypt/13VIR-2962-196/2013	A / H5N1	Africa / Egypt	Duck	Istituto Zooprofilattico Sperimentale Delle Venezie	Hussein, H.A.; El Hady, M.M.; Abd Hamid, H.S.; Sultan, H.A.; Abdel Hafez, A.; Fusaro, A.; Schivo, A.; Ormelli, S.; Monne, I.; Cattoli, G.	Istituto Zooprofilattico Sperimentale Delle Venezie	2013-05-01
EPI_ISL_165106	EPI538775|2962-195_HA	A/duck/Egypt/13VIR-2962-195/2013	A / H5N1	Africa / Egypt	Duck	Istituto Zooprofilattico Sperimentale Delle Venezie	Hussein, H.A.; El Hady, M.M.; Abd Hamid, H.S.; Sultan, H.A.; Abdel Hafez, A.; Fusaro, A.; Schivo, A.; Ormelli, S.; Monne, I.; Cattoli, G.	Istituto Zooprofilattico Sperimentale Delle Venezie	2013-05-01
EPI_ISL_132310	EPI406424|A/duck/Bac Lieu/1213/2007	A/duck/Bac Lieu/1213/2007	A / H5N1	Asia / Vietnam	Duck	NA	Zhao,D.; Liang,L.; Li,Y.; Jiang,Y.; Liu,L.; Chen,H.	NA	2007-01-06
EPI_ISL_132307	EPI406400|A/duck/Cao Bang/43/2007	A/duck/Cao Bang/43/2007	A / H5N1	Asia / Vietnam	Duck	NA	Zhao,D.; Liang,L.; Li,Y.; Jiang,Y.; Liu,L.; Chen,H.	NA	2007
EPI_ISL_132301	EPI406352|A/duck/Son La/34/2007	A/duck/Son La/34/2007	A / H5N1	Asia / Vietnam	Duck	NA	Zhao,D.; Liang,L.; Li,Y.; Jiang,Y.; Liu,L.; Chen,H.	NA	2007
EPI_ISL_132299	EPI406336|A/duck/Soc Trang/31/2007	A/duck/Soc Trang/31/2007	A / H5N1	Asia / Vietnam	Duck	NA	Zhao,D.; Liang,L.; Li,Y.; Jiang,Y.; Liu,L.; Chen,H.	NA	2007
EPI_ISL_131282	EPI401777|A/canvasback/Xianghai/428/2011	A/canvasback/Xianghai/428/2011	A / H5N2	Asia / China	Duck	NA	Chen,G.; Chai,H.L.; Yang,S.Y.; Hua,Y.P.	NA	2011-10-01
EPI_ISL_131243	EPI401571|A/mandarin duck/Miyazaki/22M-765/2011	A/mandarin duck/Miyazaki/22M-765/2011	A / H5N1	Asia / Japan / Miyazaki	Duck	NA	Uchida,Y.; Suzuki,Y.; Shirakura,M.; Kawaguchi,A.; Nobusawa,E.; Tanikawa,T.; Hikono,H.; Takemae,N.; Mase,M.; Kanehira,K.; Hayashi,T.; Tagawa,Y.; Tashiro,M.; Saito,T.	NA	2011-03-01
EPI_ISL_98903	EPI341914|A/mandarin duck/Oita/4402B056/2011	A/mandarin duck/Oita/4402B056/2011	A / H5N1	Asia / Japan	Duck	NA	Mimura,W.; Soda,K.; Usui,T.; Ito,H.; Ito,T.	NA	2011-02-09
EPI_ISL_98902	EPI341913|A/mandarin duck/Nagasaki/4202A023/2011	A/mandarin duck/Nagasaki/4202A023/2011	A / H5N1	Asia / Japan	Duck	NA	Mimura,W.; Soda,K.; Usui,T.; Ito,H.; Ito,T.	NA	2011-02-04
EPI_ISL_98901	EPI341912|A/mandarin duck/Miyazaki/22M807-1/2011	A/mandarin duck/Miyazaki/22M807-1/2011	A / H5N1	Asia / Japan	Duck	NA	Mimura,W.; Soda,K.; Usui,T.; Ito,H.; Ito,T.	NA	2011-02-18
EPI_ISL_98899	EPI341911|A/mandarin duck/Kochi/3901C005/2011	A/mandarin duck/Kochi/3901C005/2011	A / H5N1	Asia / Japan	Duck	NA	Mimura,W.; Soda,K.; Usui,T.; Ito,H.; Ito,T.	NA	2011-01-26
EPI_ISL_98886	EPI341765|A/duck/Mongolia/194/2011	A/duck/Mongolia/194/2011	A / H5N3	Asia / Mongolia	Duck	NA	Nishi,T.; Okamatsu,M.; Sakoda,Y.; Hiroshi,K.	NA	2011-08-01
EPI_ISL_98885	EPI341764|A/duck/Mongolia/195/2011	A/duck/Mongolia/195/2011	A / H5N3	Asia / Mongolia	Duck	NA	Nishi,T.; Okamatsu,M.; Sakoda,Y.; Hiroshi,K.	NA	2011-08-01
EPI_ISL_98732	EPI341360|A/duck/Cambodia/TK05D8T/2010	A/duck/Cambodia/TK05D8T/2010	A / H5N1	Asia / Cambodia	Duck	NA	Buchy,P.; Mardy,S.; San,S.	NA	2010-02-12
EPI_ISL_98731	EPI341359|A/duck/Cambodia/TK05D12T/2010	A/duck/Cambodia/TK05D12T/2010	A / H5N1	Asia / Cambodia	Duck	NA	Buchy,P.; Mardy,S.; San,S.	NA	2010-02-12
EPI_ISL_98727	EPI341355|A/duck/Cambodia/TK007D1C/2010	A/duck/Cambodia/TK007D1C/2010	A / H5N1	Asia / Cambodia	Duck	NA	Buchy,P.; Mardy,S.; San,S.	NA	2010-02-10
EPI_ISL_98726	EPI341354|A/duck/Cambodia/TK007D5T/2010	A/duck/Cambodia/TK007D5T/2010	A / H5N1	Asia / Cambodia	Duck	NA	Buchy,P.; Mardy,S.; San,S.	NA	2010-02-10
EPI_ISL_98724	EPI341352|A/duck/Cambodia/PV027D1/2010	A/duck/Cambodia/PV027D1/2010	A / H5N1	Asia / Cambodia	Duck	NA	Buchy,P.; Mardy,S.; San,S.	NA	2010-04-30
EPI_ISL_98592	EPI340854|A/tufted duck/Fukushima/4/2011	A/tufted duck/Fukushima/4/2011	A / H5N1	Asia / Japan / Fukushima	Duck	NA	Kida,H.; Sakoda,Y.; Okamatsu,M.; Hatamachi,J.	NA	2011-01-01
EPI_ISL_98377	EPI340387|A/tufted duck/Fukushima/5/2011	A/tufted duck/Fukushima/5/2011	A / H5N1	Asia / Japan / Fukushima	Duck	NA	Sakoda,Y.; Ito,H.; Uchida,Y.; Okamatsu,M.; Yamamoto,N.; Soda,K.; Nomura,N.; Kuribayashi,S.; Shichinohe,S.; Sunden,Y.; Umemura,T.; Usui,T.; Ozaki,H.; Yamaguchi,T.; Murase,T.; Ito,T.; Saito,T.; Takada,A.; Kida,H.; Hatamachi,J.	NA	2011-01-01
EPI_ISL_98376	EPI340379|A/tufted duck/Fukushima/7/2011	A/tufted duck/Fukushima/7/2011	A / H5N1	Asia / Japan	Duck	NA	Hatamachi,J.; Kida,H.; Sakoda,Y.; Okamatsu,M.	NA	2011-06-01
EPI_ISL_66200	EPI231127|A/duck/Wien/1836/2006	A/duck/Wien/1836/2006	A / H5N1	Europe / Austria	Duck	NA	Fink,M.; Revilla-Fernandez,S.; Koefer,J.	NA	2006-03-29
EPI_ISL_66199	EPI231125|A/duck/Wels/2025/2006	A/duck/Wels/2025/2006	A / H5N1	Europe / Austria	Duck	NA	Fink,M.; Revilla-Fernandez,S.; Koefer,J.	NA	2006-04-04
EPI_ISL_66196	EPI231116|A/duck/Schaerding/1398/2006	A/duck/Schaerding/1398/2006	A / H5N1	Europe / Austria	Duck	NA	Fink,M.; Revilla-Fernandez,S.; Koefer,J.	NA	2006-03-16
EPI_ISL_66195	EPI231114|A/duck/Mellach/335/2006	A/duck/Mellach/335/2006	A / H5N1	Europe / Austria	Duck	NA	Fink,M.; Revilla-Fernandez,S.; Koefer,J.	NA	2006-02-16
EPI_ISL_66194	EPI231112|A/duck/Leibnitz/243/2006	A/duck/Leibnitz/243/2006	A / H5N1	Europe / Austria	Duck	NA	Fink,M.; Revilla-Fernandez,S.; Koefer,J.	NA	2006-02-14
EPI_ISL_66179	EPI230997|A/duck/Bregenz/916/2006	A/duck/Bregenz/916/2006	A / H5N1	Europe / Austria	Duck	NA	Fink,M.; Revilla-Fernandez,S.; Koefer,J.	NA	2006-03-04
EPI_ISL_65842	EPI229989|A/duck/France/080036/2008	A/duck/France/080036/2008	A / H5N1	Europe / France	Duck	NA	Francois-Xavier,B.; Le gall-Recule,G.; Guillou-Cloarec,C.; Ogor,K.; Jestin,V.	NA	2008-01-01
EPI_ISL_65841	EPI229981|A/duck/France/080032/2008	A/duck/France/080032/2008	A / H5N2	Europe / France	Duck	NA	Francois-Xavier,B.; Le gall-Recule,G.; Guillou-Cloarec,C.; Ogor,K.; Jestin,V.	NA	2008-01-01
EPI_ISL_65832	EPI229919|A/Muscovy duck/France/070090b/2007	A/Muscovy duck/France/070090b/2007	A / H5N3	Europe / France	Duck	NA	Francois-Xavier,B.; Le gall-Recule,G.; Guillou-Cloarec,C.; Ogor,K.; Jestin,V.	NA	2007-02-15
EPI_ISL_65686	EPI229679|A/wild duck/Ohio/623/2004	A/wild duck/Ohio/623/2004	A / H5N1	North America / United States / Ohio	Duck	NA	Kim,L.M.; Scott,M.A.; Suarez,D.L.; Spackman,E.; Swayne,D.E.; Slemons,R.D.; Afonso,C.L.	NA	2004
EPI_ISL_65685	EPI229663|A/duck/Ang Thong/71	A/duck/Ang Thong/71	A / H5N1	Asia / Thailand	Duck	NA	Kim,L.M.; Scott,M.A.; Suarez,D.L.; Spackman,E.; Swayne,D.E.; Afonso,C.L.	NA	2004
EPI_ISL_33935	EPI190766|A/black_duck/NC/674-964/2006	A/black duck/NC/674-964/2006	A / H5N1	North America / United States / North Carolina	Duck	NA	NA	NA	2006-12-19
EPI_ISL_1150	EPI4979|A/Duck/Hong_Kong/p46/97	A/Duck/Hong Kong/p46/97	A / H5N1	Asia / Hong Kong (SAR)	Duck	NA	NA	NA	1997
EPI_ISL_1108	EPI90386|A/duck/Potsdam/2216-4/1984, EPI4797|A/duck/Potsdam/2216-4/1984	A/duck/Potsdam/2216-4/1984	A / H5N6	Europe / Germany / Brandenburg / Potsdam	Duck	NA	NA	NA	1984
EPI_ISL_1107	EPI42366|A/duck/Minnesota/1525/81, EPI4795|A/duck/Minnesota/1525/81	A/duck/Minnesota/1525/81	A / H5N1	North America / United States / Minnesota	Duck	NA	NA	NA	1981-10-17
EPI_ISL_1105	EPI42110|A/duck/Hong_Kong/205/77, EPI4791|A/duck/Hong_Kong/205/77	A/duck/Hong Kong/205/77	A / H5N3	Asia / China	Duck	NA	NA	NA	1977
EPI_ISL_664	EPI3494|A/duck/Hokkaido/Vac-3/2007	A/duck/Hokkaido/Vac-3/2007	A / H5N1	Asia / Japan / Hokkaido	Duck	NA	NA	NA	2007
EPI_ISL_549	EPI3159|A/duck/Pennsylvania/10218/1984	A/duck/Pennsylvania/10218/1984	A / H5N2	North America / United States / Pennsylvania	Duck	NA	NA	NA	1984
EPI_ISL_548	EPI2711|A/common_goldeneye/Mongolia/12/2006	A/common goldeneye/Mongolia/12/2006	A / H5N1	Asia / Mongolia	Duck	NA	NA	NA	2006
EPI_ISL_356	EPI1650|A/duck/Hokkaido/Vac-1/04	A/duck/Hokkaido/Vac-1/04	A / H5N1	Asia / Japan / Hokkaido	Duck	NA	NA	NA	2004
EPI_ISL_309	EPI1352|A/duck/Hokkaido/299/2004	A/duck/Hokkaido/299/2004	A / H5N3	Asia / Japan / Hokkaido	Duck	NA	NA	NA	2004
EPI_ISL_308	EPI1350|A/duck/Hokkaido/193/2004	A/duck/Hokkaido/193/2004	A / H5N3	Asia / Japan / Hokkaido	Duck	NA	NA	NA	2004
EPI_ISL_307	EPI1348|A/duck/Hokkaido/101/2004	A/duck/Hokkaido/101/2004	A / H5N3	Asia / Japan / Hokkaido	Duck	NA	NA	NA	2004
EPI_ISL_306	EPI1346|A/duck/Hokkaido/84/2002	A/duck/Hokkaido/84/2002	A / H5N3	Asia / Japan / Hokkaido	Duck	NA	NA	NA	2002
EPI_ISL_305	EPI1344|A/duck/Mongolia/596/2001	A/duck/Mongolia/596/2001	A / H5N3	Asia / Mongolia	Duck	NA	NA	NA	2001
EPI_ISL_304	EPI1342|A/duck/Mongolia/500/2001	A/duck/Mongolia/500/2001	A / H5N3	Asia / Mongolia	Duck	NA	NA	NA	2001
EPI_ISL_303	EPI1340|A/duck/Hokkaido/447/2000	A/duck/Hokkaido/447/2000	A / H5N3	Asia / Japan / Hokkaido	Duck	NA	NA	NA	2000
EPI_ISL_302	EPI1338|A/duck/Hokkaido/69/2000	A/duck/Hokkaido/69/2000	A / H5N3	Asia / Japan / Hokkaido	Duck	NA	NA	NA	2000
EPI_ISL_298	EPI1330|A/duck/Miyagi/54/76	A/duck/Miyagi/54/76	A / H5N3	Asia / Japan	Duck	NA	NA	NA	1976
EPI_ISL_269	EPI1179|A/duck/Yokohama/aq10/2003	A/duck/Yokohama/aq10/2003	A / H5N1	Asia / Japan	Duck	NA	NA	NA	2003
EPI_ISL_131279	EPI401774|A/northern pintail/SK/4612/2010	A/northern pintail/SK/4612/2010	A / H5N3	North America / Canada / Saskatchewan	Anas acuta	NA	Berhane,Y.; Tomy,J.; Kehler,H.; Hisanaga,T.; Embury-Hyatt,C.; Hooper-McGreevy,K.; Cottam-Birt,C.; Pasick,J.	NA	2010-12-29
EPI_ISL_98374	EPI340365|A/pintail/Hokkaido/1/2011	A/pintail/Hokkaido/1/2011	A / H5N1	Asia / Japan	Anas acuta	NA	Hatamachi,J.; Kida,H.; Sakoda,Y.; Okamatsu,M.	NA	2011-01-01
EPI_ISL_230085	EPI812769|A/American wigeon/California/COL041/2014	A/American wigeon/California/COL041/2014	A / H5N2	North America / United States	Anas americana	NA	NA	NA	2014-10-18
EPI_ISL_230080	EPI812805|A/American wigeon/California/LS257/2014	A/American wigeon/California/LS257/2014	A / H5N2	North America / United States	Anas americana	NA	NA	NA	2014-12-20
EPI_ISL_393462	EPI1601617|A/American Green-winged Teal/Ohio/18OS01681/2018	A/American Green-winged Teal/Ohio/18OS01681/2018	A / H5N2	North America / United States	Anas carolinensis	NA	Killian,M.L.; Franzen,K.; Camp,P.; Stuber,T.; Robbe-Austerman,S.; Lauterbach,S.; Nolting,J.; Bowman,A.	NA	2018-09-01
EPI_ISL_131284	EPI401801|A/green-winged teal/Xianghai/430/2011	A/green-winged teal/Xianghai/430/2011	A / H5N2	Asia / China	Anas carolinensis	NA	Chen,G.; Chai,H.L.; Yang,S.Y.; Hua,Y.P.	NA	2011-10-01
EPI_ISL_295521	EPI1159963|A/Shoveller/Ningxia/488-53/2015	A/Shoveller/Ningxia/488-53/2015	A / H5N6	Asia / China	Anas clypeata	NA	Lu,S.; Zhao,Z.; Zhang,J.; Wang,W.; He,X.; Yu,M.; Zhang,C.; Li,X.; Guo,Z.; Yang,X.; Liu,L.; Zhi,M.; Fu,T.; Lv,X.; Ma,W.; Liao,M.; Chai,H.; Qian,J.; Ma,J.; Jin,H.; Hua,Y.	NA	2015-11-16
EPI_ISL_295502	EPI1159893|A/Shoveller/Ningxia/483-28/2015	A/Shoveller/Ningxia/483-28/2015	A / H5N6	Asia / China	Anas clypeata	NA	Lu,S.; Zhao,Z.; Zhang,J.; Wang,W.; He,X.; Yu,M.; Zhang,C.; Li,X.; Guo,Z.; Yang,X.; Liu,L.; Zhi,M.; Fu,T.; Lv,X.; Ma,W.; Liao,M.; Chai,H.; Qian,J.; Ma,J.; Jin,H.; Hua,Y.	NA	2015-11-11
EPI_ISL_295500	EPI1159873|A/Shoveller/Ningxia/481-21/2015	A/Shoveller/Ningxia/481-21/2015	A / H5N6	Asia / China	Anas clypeata	NA	Lu,S.; Zhao,Z.; Zhang,J.; Wang,W.; He,X.; Yu,M.; Zhang,C.; Li,X.; Guo,Z.; Yang,X.; Liu,L.; Zhi,M.; Fu,T.; Lv,X.; Ma,W.; Liao,M.; Chai,H.; Qian,J.; Ma,J.; Jin,H.; Hua,Y.	NA	2015-11-11
EPI_ISL_295497	EPI1159849|A/Shoveller/Ningxia/475-11/2015	A/Shoveller/Ningxia/475-11/2015	A / H5N6	Asia / China	Anas clypeata	NA	Lu,S.; Zhao,Z.; Zhang,J.; Wang,W.; He,X.; Yu,M.; Zhang,C.; Li,X.; Guo,Z.; Yang,X.; Liu,L.; Zhi,M.; Fu,T.; Lv,X.; Ma,W.; Liao,M.; Chai,H.; Qian,J.; Ma,J.; Jin,H.; Hua,Y.	NA	2015-11-11
EPI_ISL_295499	EPI1159865|A/Commom Teal/Ningxia/478-15/2015	A/Commom Teal/Ningxia/478-15/2015	A / H5N6	Asia / China	Anas crecca	NA	Lu,S.; Zhao,Z.; Zhang,J.; Wang,W.; He,X.; Yu,M.; Zhang,C.; Li,X.; Guo,Z.; Yang,X.; Liu,L.; Zhi,M.; Fu,T.; Lv,X.; Ma,W.; Liao,M.; Chai,H.; Qian,J.; Ma,J.; Jin,H.; Hua,Y.	NA	2015-11-11
EPI_ISL_295496	EPI1159841|A/Commom Teal/Ningxia/474-9/2015	A/Commom Teal/Ningxia/474-9/2015	A / H5N6	Asia / China	Anas crecca	NA	Lu,S.; Zhao,Z.; Zhang,J.; Wang,W.; He,X.; Yu,M.; Zhang,C.; Li,X.; Guo,Z.; Yang,X.; Liu,L.; Zhi,M.; Fu,T.; Lv,X.; Ma,W.; Liao,M.; Chai,H.; Qian,J.; Ma,J.; Jin,H.; Hua,Y.	NA	2015-11-11
EPI_ISL_230096	EPI813004|A/blue-winged teal/Guatemala/CIP049H098-32/2010	A/blue-winged teal/Guatemala/CIP049H098-32/2010	A / H5N3	North America / Guatemala	Anas discors	NA	NA	NA	2010-11-19
EPI_ISL_295504	EPI1159905|A/Falcated Duck/Ningxia/484-29/2015	A/Falcated Duck/Ningxia/484-29/2015	A / H5N6	Asia / China	Anas falcata	NA	Lu,S.; Zhao,Z.; Zhang,J.; Wang,W.; He,X.; Yu,M.; Zhang,C.; Li,X.; Guo,Z.; Yang,X.; Liu,L.; Zhi,M.; Fu,T.; Lv,X.; Ma,W.; Liao,M.; Chai,H.; Qian,J.; Ma,J.; Jin,H.; Hua,Y.	NA	2015-11-11
EPI_ISL_131280	EPI401775|A/baikal teal/Xianghai/426/2011	A/baikal teal/Xianghai/426/2011	A / H5N2	Asia / China	Anas formosa	NA	Chen,G.; Chai,H.L.; Yang,S.Y.; Hua,Y.P.	NA	2011-10-01
EPI_ISL_295498	EPI1159857|A/Wigeon/Ningxia/476-12/2015	A/Wigeon/Ningxia/476-12/2015	A / H5N6	Asia / China	Anas penelope	NA	Lu,S.; Zhao,Z.; Zhang,J.; Wang,W.; He,X.; Yu,M.; Zhang,C.; Li,X.; Guo,Z.; Yang,X.; Liu,L.; Zhi,M.; Fu,T.; Lv,X.; Ma,W.; Liao,M.; Chai,H.; Qian,J.; Ma,J.; Jin,H.; Hua,Y.	NA	2015-11-11
EPI_ISL_393476	EPI1601734|A/Mallard/Illinois/17OS2751/2017	A/Mallard/Illinois/17OS2751/2017	A / H5N2	North America / United States	Anas platyrhynchos	NA	Killian,M.L.; Franzen,K.; Camp,P.; Stuber,T.; Robbe-Austerman,S.; Lauterbach,S.; Nolting,J.; Bowman,A.	NA	2017-11-12
EPI_ISL_393464	EPI1601637|A/Mallard/Ohio/18OS1892/2018	A/Mallard/Ohio/18OS1892/2018	A / H5N2	North America / United States	Anas platyrhynchos	NA	Killian,M.L.; Franzen,K.; Camp,P.; Stuber,T.; Robbe-Austerman,S.; Lauterbach,S.; Nolting,J.; Bowman,A.	NA	2018-10-17
EPI_ISL_328966	EPI1306981|A/mallard duck/Netherlands/41/2015	A/mallard duck/Netherlands/41/2015	A / H5N1	Europe / Netherlands	Anas platyrhynchos	NA	Poen,M.J.; Verhagen,J.H.; Vuong,O.; Scheuer,R.D.; Pas,S.D.; Fouchier,R.A.M.	NA	2015-09-15
EPI_ISL_328955	EPI1306961|A/mallard duck/Netherlands/52/2015	A/mallard duck/Netherlands/52/2015	A / H5N6	Europe / Netherlands	Anas platyrhynchos	NA	Poen,M.J.; Verhagen,J.H.; Vuong,O.; Scheuer,R.D.; Pas,S.D.; Fouchier,R.A.M.	NA	2015-09-16
EPI_ISL_163880	EPI534746|A/mallard/Finland/13748/2007	A/mallard/Finland/13748/2007	A / H5N2	Europe / Finland	Anas platyrhynchos	NA	Lindh,E.A.; Ek-Kommonen,C.; Vaananen,V.-M.; Alasaari,J.; Vaheri,A.; Vapalahti,O.; Huovilainen,A.	NA	2007
EPI_ISL_66124	EPI230706|A/mallard/Maryland/802/2007	A/mallard/Maryland/802/2007	A / H5N1	North America / United States / Maryland	Anas platyrhynchos	NA	The NIAID Influenza Genome Sequencing Consortium	NA	2007
EPI_ISL_66112	EPI230649|A/duck/Michigan/80	A/duck/Michigan/80	A / H5N2	North America / United States / Michigan	Anas platyrhynchos	NA	Garcia,M.; Suarez,D.L.; Crawford,J.M.; Latimer,J.W.; Slemons,R.D.; Swayne,D.E.; Perdue,M.L.	NA	1980
EPI_ISL_65844	EPI230005|A/mallard/France/06964/2006	A/mallard/France/06964/2006	A / H5N3	Europe / France	Anas platyrhynchos	NA	Francois-Xavier,B.; Le gall-Recule,G.; Guillou-Cloarec,C.; Ogor,K.; Jestin,V.	NA	2006-10-24
EPI_ISL_65843	EPI229997|A/mallard/France/061054/2006	A/mallard/France/061054/2006	A / H5N3	Europe / France	Anas platyrhynchos	NA	Francois-Xavier,B.; Le gall-Recule,G.; Guillou-Cloarec,C.; Ogor,K.; Jestin,V.	NA	2006-11-07
EPI_ISL_1164	EPI5170|A/Mallard_Duck/Pensylvania/10218/84, EPI5168|A/Mallard_Duck/Pensylvania/10218/84, EPI10711|A/Mallard_Duck/Pensylvania/10218/84, EPI10709|A/Mallard_Duck/Pensylvania/10218/84, EPI10707|A/Mallard_Duck/Pensylvania/10218/84, EPI10705|A/Mallard_Duck/Pensylvania/10218/84, EPI10703|A/Mallard_Duck/Pensylvania/10218/84, EPI10701|A/Mallard_Duck/Pensylvania/10218/84, EPI10699|A/Mallard_Duck/Pensylvan…	A/Mallard Duck/Pensylvania/10218/84	A / H5N2	North America / United States / Pennsylvania	Anas platyrhynchos	NA	NA	NA	1984
EPI_ISL_1098	EPI131132|A/Mallard/Wisconsin/169/75	A/Mallard/Wisconsin/169/75	A / H5N3	North America / United States / Wisconsin	Anas platyrhynchos	NA	NA	NA	1975
EPI_ISL_131281	EPI401776|A/spot-billed duck/Xianghai/427/2011	A/spot-billed duck/Xianghai/427/2011	A / H5N2	Asia / China	Anas poecilorhyncha	NA	Chen,G.; Chai,H.L.; Yang,S.Y.; Hua,Y.P.	NA	2011-10-01
EPI_ISL_33866	EPI190436|A/duck/Egypt/0871/2008	A/duck/Egypt/0871/2008	A / H5N1	Africa / Egypt / Gharbia	Anas sp.	NA	NA	NA	2008-02-20
EPI_ISL_297	EPI1328|A/duck/Mongolia/54/01	A/duck/Mongolia/54/01	A / H5N2	Asia / Mongolia	Anas sp.	NA	NA	NA	2001
EPI_ISL_295520	EPI1159957|A/Gadwall/Ningxia/487-38/2015	A/Gadwall/Ningxia/487-38/2015	A / H5N6	Asia / China	Anas strepera	NA	Lu,S.; Zhao,Z.; Zhang,J.; Wang,W.; He,X.; Yu,M.; Zhang,C.; Li,X.; Guo,Z.; Yang,X.; Liu,L.; Zhi,M.; Fu,T.; Lv,X.; Ma,W.; Liao,M.; Chai,H.; Qian,J.; Ma,J.; Jin,H.; Hua,Y.	NA	2015-11-11
EPI_ISL_295505	EPI1159939|A/Gadwall/Ningxia/485-31/2015	A/Gadwall/Ningxia/485-31/2015	A / H5N6	Asia / China	Anas strepera	NA	Lu,S.; Zhao,Z.; Zhang,J.; Wang,W.; He,X.; Yu,M.; Zhang,C.; Li,X.; Guo,Z.; Yang,X.; Liu,L.; Zhi,M.; Fu,T.; Lv,X.; Ma,W.; Liao,M.; Chai,H.; Qian,J.; Ma,J.; Jin,H.; Hua,Y.	NA	2015-11-11
EPI_ISL_295503	EPI1159899|A/Gadwall/Ningxia/472-7/2015	A/Gadwall/Ningxia/472-7/2015	A / H5N6	Asia / China	Anas strepera	NA	Lu,S.; Zhao,Z.; Zhang,J.; Wang,W.; He,X.; Yu,M.; Zhang,C.; Li,X.; Guo,Z.; Yang,X.; Liu,L.; Zhi,M.; Fu,T.; Lv,X.; Ma,W.; Liao,M.; Chai,H.; Qian,J.; Ma,J.; Jin,H.; Hua,Y.	NA	2015-11-11
EPI_ISL_98660	EPI341001|A/goshawk/Tochigi/64/2011	A/goshawk/Tochigi/64/2011	A / H5N1	Asia / Japan	Accipiter gentilis	NA	Hatamachi,J.; Kida,H.; Sakoda,Y.; Okamatsu,M.	NA	2011-01-01
EPI_ISL_295751	EPI1161141|A/greater scaup/Aichi/2301N021/2017	A/greater scaup/Aichi/2301N021/2017	A / H5N6	Asia / Japan / Aichi	Aythya marila	NA	Soda,K.; Usui,T.; Ito,H.; Ozaki,H.; Yamaguchi,T.; Ito,T.	NA	2017-01-06
EPI_ISL_230634	EPI816853|A/chinstrap penguin/Antarctica/B04/2015	A/chinstrap penguin/Antarctica/B04/2015	A / H5N5	Antarctica / Antarctica	Pygoscelis antarcticus	NA	NA	NA	2015-01-16
EPI_ISL_7733642	EPI1944461|21VIR10468_HA	A/kestrel/Italy/21VIR10468/2021	A / H5N1	Europe / Italy / VR	Wild bird	Istituto Zooprofilattico Sperimentale Delle Venezie	Zecchin, B.; Fusaro, A.; Schivo, A.; Salviato, A.; Palumbo, E.; Milani, A.; Giussani, E.; Pastori, A.; Monne, I.; Terregino, C.	Istituto Zooprofilattico Sperimentale delle Venezie, EU/OIE/Reference Laboratory and FAO Reference Centre for AI and ND	2021-11-30
EPI_ISL_7733621	EPI1944373|21VIR9432-2_HA	A/seagull/Italy/21VIR9432-2/2021	A / H5N1	Europe / Italy / VR	Wild bird	Istituto Zooprofilattico Sperimentale Delle Venezie	Zecchin, B.; Fusaro, A.; Schivo, A.; Salviato, A.; Palumbo, E.; Milani, A.; Giussani, E.; Pastori, A.; Monne, I.; Terregino, C.	Istituto Zooprofilattico Sperimentale delle Venezie, EU/OIE/Reference Laboratory and FAO Reference Centre for AI and ND	2021-11-11
EPI_ISL_7733612	EPI1944349|21VIR9487-2_HA	A/magpie/Italy/21VIR9487-2/2021	A / H5N1	Europe / Italy / UD	Wild bird	Istituto Zooprofilattico Sperimentale Delle Venezie	Zecchin, B.; Fusaro, A.; Schivo, A.; Salviato, A.; Palumbo, E.; Milani, A.; Giussani, E.; Pastori, A.; Monne, I.; Terregino, C.	Istituto Zooprofilattico Sperimentale delle Venezie, EU/OIE/Reference Laboratory and FAO Reference Centre for AI and ND	2021-11-05
EPI_ISL_7733611	EPI1944341|21VIR10193_HA	A/Wild_goose/Italy/21VIR10193/2021	A / H5N1	Europe / Italy / VE	Wild bird	Istituto Zooprofilattico Sperimentale Delle Venezie	Zecchin, B.; Fusaro, A.; Schivo, A.; Salviato, A.; Palumbo, E.; Milani, A.; Giussani, E.; Pastori, A.; Monne, I.; Terregino, C.	Istituto Zooprofilattico Sperimentale delle Venezie, EU/OIE/Reference Laboratory and FAO Reference Centre for AI and ND	2021-11-23
EPI_ISL_7733591	EPI1944272|21VIR8919-2_HA	A/mallard/Italy/21VIR8919-2/2021	A / H5N1	Europe / Italy / BS	Wild bird	Istituto Zooprofilattico Sperimentale Delle Venezie	Zecchin, B.; Fusaro, A.; Schivo, A.; Salviato, A.; Palumbo, E.; Milani, A.; Giussani, E.; Pastori, A.; Monne, I.; Terregino, C.	Istituto Zooprofilattico Speriment. Lombardia, Emilia Ro. IZSLER	2021-10-27
EPI_ISL_7733585	EPI1944256|21VIR8919-3_HA	A/Eurasian_wigeon/Italy/21VIR8919-3/2021	A / H5N1	Europe / Italy / BS	Wild bird	Istituto Zooprofilattico Sperimentale Delle Venezie	Zecchin, B.; Fusaro, A.; Schivo, A.; Salviato, A.; Palumbo, E.; Milani, A.; Giussani, E.; Pastori, A.; Monne, I.; Terregino, C.	Istituto Zooprofilattico Speriment. Lombardia, Emilia Ro. IZSLER	2021-10-28
EPI_ISL_5865682	EPI1924326|A/mallard/Georgia/DT-22356/2020	A/mallard/Georgia/DT-22356/2020	A / H5N8	Asia / Georgia	Mallard	Royal Veterinary College	Fouchier, R.A.M.; Vuong, O.; Scheuer, R.D.; Lopes, S.; Lewis, N.S.	Erasmus Medical Center	2020-10-02
EPI_ISL_5865550	EPI1924294|A/mallard/Georgia/DT-22362/2020	A/mallard/Georgia/DT-22362/2020	A / H5N8	Asia / Georgia	Mallard	Royal Veterinary College	Fouchier, R.A.M.; Vuong, O.; Scheuer, R.D.; Lopes, S.; Lewis, N.S.	Erasmus Medical Center	2020-10-02
EPI_ISL_4031459	EPI1890382|A/mallard/Denmark/12106-2/2018	A/mallard/Denmark/12106-2/2018	A / H5N6	Europe / Denmark	Mallard	NA	Liang,Y.; Krog,J.S.; Ryt-Hansen,P.; Pedersen,A.G.; Kvisgaard,L.K.; Holm,E.; Nielsen,P.D.; Hammer,A.S.; Madsen,J.J.; Thorup,K.; Larsen,L.E.; Hjulsager,C.K.; Yuan,L.	NA	2018-08-27
EPI_ISL_4031458	EPI1890381|A/mallard/Denmark/12106-1/2018	A/mallard/Denmark/12106-1/2018	A / H5N6	Europe / Denmark	Mallard	NA	Liang,Y.; Krog,J.S.; Ryt-Hansen,P.; Pedersen,A.G.; Kvisgaard,L.K.; Holm,E.; Nielsen,P.D.; Hammer,A.S.; Madsen,J.J.; Thorup,K.; Larsen,L.E.; Hjulsager,C.K.; Yuan,L.	NA	2018-08-27
EPI_ISL_1114725	EPI1848538|A/mallard/Kagoshima/KU-d89/2021	A/mallard/Kagoshima/KU-d89/2021	A / H5N8	Asia / Japan / Kagoshima	Mallard	National Institute of Infectious Diseases (NIID)	NA	National Institute of Infectious Diseases (NIID)	2021-01-16
EPI_ISL_885151	EPI1843159|A/NorthernPintail/MP5883/2004	A/Northern Pintail/Hong Kong/MP5883/2004	A / H5N8	Asia / Hong Kong (SAR)	Northern pintail	Li Ka Shing Faculty of Medicine, The University of Hong Kong	Bui, Christine HT; Kuok, Denise IT; Yeung, Hin Wo; Ng, Ka-Chun; Chu, Daniel KW; Webby, Richard J; Nicholls, John M; Peiris, JS Malik; Hui, Kenrie PY; Chan, Michael CW	Center of Influenza Research, School of Public Health, Li Ka Shing Faculty of Medicine, the University of Hong Kong	2004
EPI_ISL_885147	EPI1843144|A/Northern Pintail/HK/MP692/2016	A/Northern Pintail/HK/MP692/2016	A / H5N6	Asia / Hong Kong (SAR) / Mai Po Tower Hide	Northern pintail	Li Ka Shing Faculty of Medicine, The University of Hong Kong	Bui, Christine HT; Kuok, Denise IT; Yeung, Hin Wo; Ng, Ka-Chun; Chu, Daniel KW; Webby, Richard J; Nicholls, John M; Peiris, JS Malik; Hui, Kenrie PY; Chan, Michael CW	Center of Influenza Research, School of Public Health, Li Ka Shing Faculty of Medicine, the University of Hong Kong	2016-11-25
EPI_ISL_393430	EPI1601390|A/Guinea Fowl/Landes/129/2015	A/Guinea Fowl/Landes/129/2015	A / H5N9	Europe / France	Guinea fowl	NA	Figueroa,T.; Bessiere,P.; Coggon,A.; Delverdier,M.; Verheije,M.H.; de Vries,R.P.; Volmer,R.; Foret-Lucas,C.; Ducatez,M.; Guerin,J.-L.	NA	2015-12-05
EPI_ISL_393320	EPI1600652|A/Muscovy duck/Vietnam/HU10-1705/2018	A/Muscovy duck/Vietnam/HU10-1705/2018	A / H5N1	Asia / Vietnam	Cairina moschata	NA	Sakoda,Y.; Okamatsu,M.; Matsuno,K.; Le,K.T.; Nguyen,L.T.; Jizou,M.	NA	2018-08-30
EPI_ISL_393319	EPI1600644|A/Muscovy duck/Vietnam/HU10-1703/2018	A/Muscovy duck/Vietnam/HU10-1703/2018	A / H5N1	Asia / Vietnam	Cairina moschata	NA	Sakoda,Y.; Okamatsu,M.; Matsuno,K.; Le,K.T.; Nguyen,L.T.; Jizou,M.	NA	2018-08-30
EPI_ISL_295820	EPI1161412|A/muscovy duck/Vietnam/HU7-23/2017	A/muscovy duck/Vietnam/HU7-23/2017	A / H5N6	Asia / Vietnam	Cairina moschata	NA	Nguyen; LT.; Chu; DH.; Matsuno,K.; Okamatsu,M.; Sakoda,Y.; Jizou,M.	NA	2017-08-01
EPI_ISL_295819	EPI1161404|A/muscovy duck/Vietnam/HU7-20/2017	A/muscovy duck/Vietnam/HU7-20/2017	A / H5N6	Asia / Vietnam	Cairina moschata	NA	Nguyen; LT.; Chu; DH.; Matsuno,K.; Okamatsu,M.; Sakoda,Y.; Jizou,M.	NA	2017-08-01
EPI_ISL_295818	EPI1161396|A/muscovy duck/Vietnam/HU7-17/2017	A/muscovy duck/Vietnam/HU7-17/2017	A / H5N6	Asia / Vietnam	Cairina moschata	NA	Nguyen; LT.; Chu; DH.; Matsuno,K.; Okamatsu,M.; Sakoda,Y.; Jizou,M.	NA	2017-08-01
EPI_ISL_295796	EPI1161310|A/muscovy duck/Vietnam/HU2-26/2014	A/muscovy duck/Vietnam/HU2-26/2014	A / H5N6	Asia / Vietnam	Cairina moschata	NA	Chu,D.H.; Nguyen,L.T.; Okamatsu,M.; Matsuno,K.; Sakoda,Y.; Jizou,M.	NA	2014-12-05
EPI_ISL_295792	EPI1161278|A/muscovy duck/Vietnam/HU8-1751/2017	A/muscovy duck/Vietnam/HU8-1751/2017	A / H5N1	Asia / Vietnam	Cairina moschata	NA	Nguyen,L.T.; Chu,D.H.; Okamatsu,M.; Matsuno,K.; Sakoda,Y.; Jizou,M.	NA	2017-08-21
EPI_ISL_295790	EPI1161262|A/muscovy duck/Vietnam/HU8-1670/2017	A/muscovy duck/Vietnam/HU8-1670/2017	A / H5N1	Asia / Vietnam	Cairina moschata	NA	Nguyen,L.T.; Chu,D.H.; Okamatsu,M.; Matsuno,K.; Sakoda,Y.; Jizou,M.	NA	2017-08-21
EPI_ISL_295753	EPI1161157|A/muscovy duck/Vietnam/HU8-1569/2017	A/muscovy duck/Vietnam/HU8-1569/2017	A / H5N1	Asia / Vietnam	Cairina moschata	NA	Nguyen,L.T.; Chu,D.H.; Okamatsu,M.; Matsuno,K.; Sakoda,Y.; Jizou,M.	NA	2017-08-21
EPI_ISL_230158	EPI813325|A/muscovy duck/LBM803/2015	A/muscovy duck/LBM803/2015	A / H5N6	Asia / Vietnam	Cairina moschata	NA	Soda,K.; Nguyen,K.H.; Le,Q.M.; Ito,T.; Maegaki,S.	NA	2015-11-10
EPI_ISL_132312	EPI406441|A/Muscovy duck/Hai Duong/46/2007	A/Muscovy duck/Hai Duong/46/2007	A / H5N1	Asia / Vietnam	Cairina moschata	NA	Zhao,D.; Liang,L.; Li,Y.; Jiang,Y.; Liu,L.; Chen,H.	NA	2007
EPI_ISL_132311	EPI406434|A/Muscovy duck/Ca Mau/1185/2006	A/Muscovy duck/Ca Mau/1185/2006	A / H5N1	Asia / Vietnam	Cairina moschata	NA	Zhao,D.; Liang,L.; Li,Y.; Jiang,Y.; Liu,L.; Chen,H.	NA	2006-12-28
EPI_ISL_132308	EPI406406|A/Muscovy duck/Ca Mau/22/2007	A/Muscovy duck/Ca Mau/22/2007	A / H5N1	Asia / Vietnam	Cairina moschata	NA	Zhao,D.; Liang,L.; Li,Y.; Jiang,Y.; Liu,L.; Chen,H.	NA	2007
EPI_ISL_132302	EPI406356|A/Muscovy duck/Ca Mau/1181/2006	A/Muscovy duck/Ca Mau/1181/2006	A / H5N1	Asia / Vietnam	Cairina moschata	NA	Zhao,D.; Liang,L.; Li,Y.; Jiang,Y.; Liu,L.; Chen,H.	NA	2006-12-29
EPI_ISL_295519	EPI1159950|A/Ruddy Shelduck/Ningxia/486-33/2015	A/Ruddy Shelduck/Ningxia/486-33/2015	A / H5N6	Asia / China	Tadorna feruginea	NA	Lu,S.; Zhao,Z.; Zhang,J.; Wang,W.; He,X.; Yu,M.; Zhang,C.; Li,X.; Guo,Z.; Yang,X.; Liu,L.; Zhi,M.; Fu,T.; Lv,X.; Ma,W.; Liao,M.; Chai,H.; Qian,J.; Ma,J.; Jin,H.; Hua,Y.	NA	2015-11-11
EPI_ISL_164915	EPI538471|A/common shelduck/Mongolia/2187/2011	A/common shelduck/Mongolia/2187/2011	A / H5N3	Asia / Mongolia	Tadorna tadorna	NA	Leung,C.Y.; Gilbert,M.; Chow,K.-C.; Ho,C.-K.; Tang,S.-C.; Guan,Y.; Peiris,M.	NA	2011-10-09
EPI_ISL_6914131	EPI1937515|A/chicken/chongqing/H1/2021	A/chicken/chongqing/H1/2021	A / H5N6	Asia / China / Chongqinq Municipality	Gallus gallus domesticus	China Animal Health and Epidemiology Center (CAHEC)	NA	China Animal Health and Epidemiology Center (CAHEC)	2021-06-10
EPI_ISL_1114763	EPI1848806|210224_61_H5N8_HA_Seg4	A/chicken/Krasnodar/334-03/2021	A / H5N8	Europe / Russian Federation / Krasnodar Krai / Krasnodar	Gallus gallus domesticus	State Research Center of Virology and Biotechnology (VECTOR)	Natalia,Goncharova; Ivan,Susloparov; Natalia,Kolosova; Alexey,Danilenko; Juliya,Bulanovich; Vasiliy,Marchenko; Alexander,Ryzhikov	State Research Center of Virology and Biotechnology (VECTOR)	2021-01-05
EPI_ISL_1114761	EPI1848790|210224_59_H5N8_HA_Seg4	A/chicken/Krasnodar/334-02/2021	A / H5N8	Europe / Russian Federation / Krasnodar Krai / Krasnodar	Gallus gallus domesticus	State Research Center of Virology and Biotechnology (VECTOR)	Natalia,Goncharova; Ivan,Susloparov; Natalia,Kolosova; Alexey,Danilenko; Juliya,Bulanovich; Vasiliy,Marchenko; Alexander,Ryzhikov	State Research Center of Virology and Biotechnology (VECTOR)	2021-01-05
EPI_ISL_1114760	EPI1848782|210224_58_H5N8_HA_Seg4	A/chicken/Krasnodar/334-01/2021	A / H5N8	Europe / Russian Federation / Krasnodar Krai / Krasnodar	Gallus gallus domesticus	State Research Center of Virology and Biotechnology (VECTOR)	Natalia,Goncharova; Ivan,Susloparov; Natalia,Kolosova; Alexey,Danilenko; Juliya,Bulanovich; Vasiliy,Marchenko; Alexander,Ryzhikov	State Research Center of Virology and Biotechnology (VECTOR)	2021-01-05
EPI_ISL_1114748	EPI1848686|210224_46_H5N8_HA_Seg4	A/chicken/Rostov-on-Don/308-04/2020	A / H5N8	Europe / Russian Federation / Rostov Oblast / Rostov-on-Don	Gallus gallus domesticus	State Research Center of Virology and Biotechnology (VECTOR)	Natalia,Goncharova; Ivan,Susloparov; Natalia,Kolosova; Alexey,Danilenko; Juliya,Bulanovich; Vasiliy,Marchenko; Alexander,Ryzhikov	State Research Center of Virology and Biotechnology (VECTOR)	2020-10-25
EPI_ISL_1114747	EPI1848678|210224_45_H5N8_HA_Seg4	A/chicken/Rostov-on-Don/308-03/2020	A / H5N8	Europe / Russian Federation / Rostov Oblast / Rostov-on-Don	Gallus gallus domesticus	State Research Center of Virology and Biotechnology (VECTOR)	Natalia,Goncharova; Ivan,Susloparov; Natalia,Kolosova; Alexey,Danilenko; Juliya,Bulanovich; Vasiliy,Marchenko; Alexander,Ryzhikov	State Research Center of Virology and Biotechnology (VECTOR)	2020-10-25
EPI_ISL_1114746	EPI1848670|210224_44_H5N8_HA_Seg4	A/chicken/Rostov-on-Don/308-02/2020	A / H5N8	Europe / Russian Federation / Rostov Oblast / Rostov-on-Don	Gallus gallus domesticus	State Research Center of Virology and Biotechnology (VECTOR)	Natalia,Goncharova; Ivan,Susloparov; Natalia,Kolosova; Alexey,Danilenko; Juliya,Bulanovich; Vasiliy,Marchenko; Alexander,Ryzhikov	State Research Center of Virology and Biotechnology (VECTOR)	2020-10-25
EPI_ISL_1114745	EPI1848662|210224_43_H5N8_HA_Seg4	A/chicken/Kostroma/304-10/2020	A / H5N8	Europe / Russian Federation / Kostroma Oblast / Kostroma	Gallus gallus domesticus	State Research Center of Virology and Biotechnology (VECTOR)	Natalia,Goncharova; Ivan,Susloparov; Natalia,Kolosova; Alexey,Danilenko; Juliya,Bulanovich; Vasiliy,Marchenko; Alexander,Ryzhikov	State Research Center of Virology and Biotechnology (VECTOR)	2020-10-17
EPI_ISL_1114742	EPI1848654|210129_66_H5N8_HA_Seg4	A/chicken/Kostroma/304-08/2020	A / H5N8	Europe / Russian Federation / Kostroma Oblast / Kostroma	Gallus gallus domesticus	State Research Center of Virology and Biotechnology (VECTOR)	Natalia,Goncharova; Ivan,Susloparov; Natalia,Kolosova; Alexey,Danilenko; Juliya,Bulanovich; Vasiliy,Marchenko; Alexander,Ryzhikov	State Research Center of Virology and Biotechnology (VECTOR)	2020-10-17
EPI_ISL_1114741	EPI1848646|210129_65_H5N8_HA_Seg4	A/chicken/Kostroma/304-06/2020	A / H5N8	Europe / Russian Federation / Kostroma Oblast / Kostroma	Gallus gallus domesticus	State Research Center of Virology and Biotechnology (VECTOR)	Natalia,Goncharova; Ivan,Susloparov; Natalia,Kolosova; Alexey,Danilenko; Juliya,Bulanovich; Vasiliy,Marchenko; Alexander,Ryzhikov	State Research Center of Virology and Biotechnology (VECTOR)	2020-10-17
EPI_ISL_1114740	EPI1848638|210129_64_H5N8_HA_Seg4	A/chicken/Kostroma/304-04/2020	A / H5N8	Europe / Russian Federation / Kostroma Oblast / Kostroma	Gallus gallus domesticus	State Research Center of Virology and Biotechnology (VECTOR)	Natalia,Goncharova; Ivan,Susloparov; Natalia,Kolosova; Alexey,Danilenko; Juliya,Bulanovich; Vasiliy,Marchenko; Alexander,Ryzhikov	State Research Center of Virology and Biotechnology (VECTOR)	2020-10-17
EPI_ISL_1114738	EPI1848630|210129_63_H5N8_HA_Seg4	A/chicken/Kostroma/304-03/2020	A / H5N8	Europe / Russian Federation / Kostroma Oblast / Kostroma	Gallus gallus domesticus	State Research Center of Virology and Biotechnology (VECTOR)	Natalia,Goncharova; Ivan,Susloparov; Natalia,Kolosova; Alexey,Danilenko; Juliya,Bulanovich; Vasiliy,Marchenko; Alexander,Ryzhikov	State Research Center of Virology and Biotechnology (VECTOR)	2020-10-17
EPI_ISL_1114737	EPI1848622|210129_62_H5N8_HA_Seg4	A/chicken/Kostroma/304-01/2020	A / H5N8	Europe / Russian Federation / Kostroma Oblast / Kostroma	Gallus gallus domesticus	State Research Center of Virology and Biotechnology (VECTOR)	Natalia,Goncharova; Ivan,Susloparov; Natalia,Kolosova; Alexey,Danilenko; Juliya,Bulanovich; Vasiliy,Marchenko; Alexander,Ryzhikov	State Research Center of Virology and Biotechnology (VECTOR)	2020-10-17
EPI_ISL_1114736	EPI1848614|210129_61_H5N8_HA_Seg4	A/chicken/Tyumen/302-02/2020	A / H5N8	Europe / Russian Federation / Tyumen Oblast / Tyumen	Gallus gallus domesticus	State Research Center of Virology and Biotechnology (VECTOR)	Natalia,Goncharova; Ivan,Susloparov; Natalia,Kolosova; Alexey,Danilenko; Juliya,Bulanovich; Vasiliy,Marchenko; Alexander,Ryzhikov	State Research Center of Virology and Biotechnology (VECTOR)	2020-09-26
EPI_ISL_1114735	EPI1848606|210129_60_H5N8_HA_Seg4	A/chicken/Tyumen/302-01/2020	A / H5N8	Europe / Russian Federation / Tyumen Oblast / Tyumen	Gallus gallus domesticus	State Research Center of Virology and Biotechnology (VECTOR)	Natalia,Goncharova; Ivan,Susloparov; Natalia,Kolosova; Alexey,Danilenko; Juliya,Bulanovich; Vasiliy,Marchenko; Alexander,Ryzhikov	State Research Center of Virology and Biotechnology (VECTOR)	2020-09-26
EPI_ISL_525441	EPI1800012|A/chicken/Poland/004/2020	A/chicken/Poland/004/2020	A / H5N8	Europe / Poland / Lublin Voivodeship	Gallus gallus domesticus	National Veterinary Research Institut Poland, PIWet-PIB	E. Swieton, K. Smietanka	National Veterinary Research Institut Poland, PIWet-PIB	2020-01-02
EPI_ISL_525440	EPI1800020|A/chicken/Poland/003/2020	A/chicken/Poland/003/2020	A / H5N8	Europe / Poland / Lublin Voivodeship	Gallus gallus domesticus	National Veterinary Research Institut Poland, PIWet-PIB	E. Swieton, K. Smietanka	National Veterinary Research Institut Poland, PIWet-PIB	2020-01-02
EPI_ISL_525439	EPI1800003|A/laying_hen/Poland/002/2020	A/laying_hen/Poland/002/2020	A / H5N8	Europe / Poland / Greater Poland Voivodeship	Gallus gallus domesticus	National Veterinary Research Institut Poland, PIWet-PIB	E. Swieton, K. Smietanka	National Veterinary Research Institut Poland, PIWet-PIB	2020-01-01
EPI_ISL_295027	EPI1158108|A/chicken/Kostroma/1718/2017	A/chicken/Kostroma/1718/2017	A / H5N2	Europe / Russian Federation / Kostroma Oblast	Gallus gallus domesticus	State Research Center of Virology and Biotechnology (VECTOR)	Ivan,Susloparov; Natalya,Goncharova; Natalya,Kolosova; Vasiliy,Marchenko; Alexander,Ryzhikov	NA	2017-12-22
EPI_ISL_5865695	EPI1924318|A/green-winged-teal/Georgia/DT-22246/2020	A/green-winged-teal/Georgia/DT-22246/2020	A / H5N8	Asia / Georgia	Green-winged teal	Royal Veterinary College	Fouchier, R.A.M.; Vuong, O.; Scheuer, R.D.; Lopes, S.; Lewis, N.S.	Erasmus Medical Center	2020-09-29
EPI_ISL_4031461	EPI1890391|A/black-headed gull/Denmark/4663-1/2018	A/black-headed gull/Denmark/4663-1/2018	A / H5N6	Europe / Denmark	Black-headed gull	NA	Liang,Y.; Krog,J.S.; Ryt-Hansen,P.; Pedersen,A.G.; Kvisgaard,L.K.; Holm,E.; Nielsen,P.D.; Hammer,A.S.; Madsen,J.J.; Thorup,K.; Larsen,L.E.; Hjulsager,C.K.; Yuan,L.	NA	2018-03-26
EPI_ISL_7570634	EPI1942304|A/goose/Croatia/107/2021	A/goose/Croatia/107/2021	A / H5N1	Europe / Croatia / Sisacko-Moslavacka Zupanija / Staro Pracno	Anser anser domesticus	Croatian Veterinary Institute	Savić, Vladimir	Croatian Veterinary Institute, Poultry Centre	2021-11-18
EPI_ISL_4063596	EPI1898275|A/duck/Tottori/K191/2015	A/duck/Tottori/K191/2015	A / H5N3	Asia / Japan / Tottori	Anseriformes sp.	NA	Soda,K.; Higurashi,N.; Hanayama,S.; Ito,H.; Ito,T.	NA	2015-02-23
EPI_ISL_4063594	EPI1898267|A/duck/Tottori/Vac-T1/2020	A/duck/Tottori/Vac-T1/2020	A / H5N6	Asia / Japan / Tottori	Anseriformes sp.	NA	Soda,K.; Higurashi,N.; Hanayama,S.; Ito,H.; Ito,T.	NA	2020-05-28
EPI_ISL_1114759	EPI1848774|210224_57_H5N8_HA_Seg4	A/turkey/Rostov-on-Don/332-12/2021	A / H5N8	Europe / Russian Federation / Rostov Oblast / Rostov-on-Don	Meleagris gallopavo	State Research Center of Virology and Biotechnology (VECTOR)	Natalia,Goncharova; Ivan,Susloparov; Natalia,Kolosova; Alexey,Danilenko; Juliya,Bulanovich; Vasiliy,Marchenko; Alexander,Ryzhikov	State Research Center of Virology and Biotechnology (VECTOR)	2021-01-29
EPI_ISL_1114758	EPI1848766|210224_56_H5N8_HA_Seg4	A/turkey/Rostov-on-Don/332-10/2021	A / H5N8	Europe / Russian Federation / Rostov Oblast / Rostov-on-Don	Meleagris gallopavo	State Research Center of Virology and Biotechnology (VECTOR)	Natalia,Goncharova; Ivan,Susloparov; Natalia,Kolosova; Alexey,Danilenko; Juliya,Bulanovich; Vasiliy,Marchenko; Alexander,Ryzhikov	State Research Center of Virology and Biotechnology (VECTOR)	2021-01-29
EPI_ISL_1114757	EPI1848758|210224_55_H5N8_HA_Seg4	A/turkey/Rostov-on-Don/332-09/2021	A / H5N8	Europe / Russian Federation / Rostov Oblast / Rostov-on-Don	Meleagris gallopavo	State Research Center of Virology and Biotechnology (VECTOR)	Natalia,Goncharova; Ivan,Susloparov; Natalia,Kolosova; Alexey,Danilenko; Juliya,Bulanovich; Vasiliy,Marchenko; Alexander,Ryzhikov	State Research Center of Virology and Biotechnology (VECTOR)	2021-01-29
EPI_ISL_1114755	EPI1848742|210224_53_H5N8_HA_Seg4	A/turkey/Rostov-on-Don/332-08/2021	A / H5N8	Europe / Russian Federation / Rostov Oblast / Rostov-on-Don	Meleagris gallopavo	State Research Center of Virology and Biotechnology (VECTOR)	Natalia,Goncharova; Ivan,Susloparov; Natalia,Kolosova; Alexey,Danilenko; Juliya,Bulanovich; Vasiliy,Marchenko; Alexander,Ryzhikov	State Research Center of Virology and Biotechnology (VECTOR)	2021-01-29
EPI_ISL_1114751	EPI1848710|210224_49_H5N8_HA_Seg4	A/turkey/Stavropol/320-03/2020	A / H5N8	Europe / Russian Federation / Stavropol Krai / Stavropol	Meleagris gallopavo	State Research Center of Virology and Biotechnology (VECTOR)	Natalia,Goncharova; Ivan,Susloparov; Natalia,Kolosova; Alexey,Danilenko; Juliya,Bulanovich; Vasiliy,Marchenko; Alexander,Ryzhikov	State Research Center of Virology and Biotechnology (VECTOR)	2020-12-11
EPI_ISL_1114750	EPI1848702|210224_48_H5N8_HA_Seg4	A/turkey/Stavropol/320-02/2020	A / H5N8	Europe / Russian Federation / Stavropol Krai / Stavropol	Meleagris gallopavo	State Research Center of Virology and Biotechnology (VECTOR)	Natalia,Goncharova; Ivan,Susloparov; Natalia,Kolosova; Alexey,Danilenko; Juliya,Bulanovich; Vasiliy,Marchenko; Alexander,Ryzhikov	State Research Center of Virology and Biotechnology (VECTOR)	2020-12-11
EPI_ISL_1114749	EPI1848694|210224_47_H5N8_HA_Seg4	A/turkey/Stavropol/320-01/2020	A / H5N8	Europe / Russian Federation / Stavropol Krai / Stavropol	Meleagris gallopavo	State Research Center of Virology and Biotechnology (VECTOR)	Natalia,Goncharova; Ivan,Susloparov; Natalia,Kolosova; Alexey,Danilenko; Juliya,Bulanovich; Vasiliy,Marchenko; Alexander,Ryzhikov	State Research Center of Virology and Biotechnology (VECTOR)	2020-12-11
EPI_ISL_393326	EPI1600700|A/duck/Vietnam/HU10-1815/2018	A/duck/Vietnam/HU10-1815/2018	A / H5N1	Asia / Vietnam	Anas platyrhynchos var. domesticus	NA	Sakoda,Y.; Okamatsu,M.; Matsuno,K.; Le,K.T.; Nguyen,L.T.; Jizou,M.	NA	2018-08-30
EPI_ISL_393325	EPI1600692|A/duck/Vietnam/HU10-1759/2018	A/duck/Vietnam/HU10-1759/2018	A / H5N1	Asia / Vietnam	Anas platyrhynchos var. domesticus	NA	Sakoda,Y.; Okamatsu,M.; Matsuno,K.; Le,K.T.; Nguyen,L.T.; Jizou,M.	NA	2018-08-30
EPI_ISL_393324	EPI1600684|A/duck/Vietnam/HU10-1757/2018	A/duck/Vietnam/HU10-1757/2018	A / H5N1	Asia / Vietnam	Anas platyrhynchos var. domesticus	NA	Sakoda,Y.; Okamatsu,M.; Matsuno,K.; Le,K.T.; Nguyen,L.T.; Jizou,M.	NA	2018-08-30
EPI_ISL_393323	EPI1600676|A/duck/Vietnam/HU10-1756/2018	A/duck/Vietnam/HU10-1756/2018	A / H5N1	Asia / Vietnam	Anas platyrhynchos var. domesticus	NA	Sakoda,Y.; Okamatsu,M.; Matsuno,K.; Le,K.T.; Nguyen,L.T.; Jizou,M.	NA	2018-08-30
EPI_ISL_393317	EPI1600635|A/goose/Vietnam/HU10-1140/2018	A/goose/Vietnam/HU10-1140/2018	A / H5N1	Asia / Vietnam	Anas platyrhynchos var. domesticus	NA	Sakoda,Y.; Okamatsu,M.; Matsuno,K.; Le,K.T.; Nguyen,L.T.; Jizou,M.	NA	2018-08-28
EPI_ISL_984690	EPI1883029|A/peregrine falcon/Denmark/14596-1/2020	A/peregrine falcon/Denmark/14596-1/2020	A / H5N8	Europe / Denmark / Region Syddanmark / Svendborg Kommune	Falco peregrinus	Statens Serum Institute	Yuan Liang, Charlotte Hjulsager	Statens Serumm Institute	2020-11-06
EPI_ISL_4064714	EPI1900298|A/goose/France/171953/2017	A/goose/France/171953/2017	A / H5N8	Europe / France	Goose	NA	Briand,F.-X.; Niqueux,E.; Schmitz,A.; Martenot,C.; Cherbonnel,M.; Kerbrat,F.; Chatel,M.; Quenault,H.; Beven,V.; Leroux,A.; Hirchaud,E.; Lucas,P.; Blanchard,Y.; Grasland,B.	NA	2017-06-20
EPI_ISL_4064639	EPI1900222|A/goose/France/171278/2017	A/goose/France/171278/2017	A / H5N8	Europe / France	Goose	NA	Briand,F.-X.; Niqueux,E.; Schmitz,A.; Martenot,C.; Cherbonnel,M.; Kerbrat,F.; Chatel,M.; Quenault,H.; Beven,V.; Leroux,A.; Hirchaud,E.; Lucas,P.; Blanchard,Y.; Grasland,B.	NA	2017-02-06
EPI_ISL_4064630	EPI1900213|A/goose/France/170976/2017	A/goose/France/170976/2017	A / H5N8	Europe / France	Goose	NA	Briand,F.-X.; Niqueux,E.; Schmitz,A.; Martenot,C.; Cherbonnel,M.; Kerbrat,F.; Chatel,M.; Quenault,H.; Beven,V.; Leroux,A.; Hirchaud,E.; Lucas,P.; Blanchard,Y.; Grasland,B.	NA	2017-02-01
EPI_ISL_4032578	EPI1892540|A/goose/Yunlin/15010029-1/2015	A/goose/Yunlin/15010029-1/2015	A / H5N2	Asia / Taiwan	Goose	NA	Huang,C.W.; Chen,L.H.; Lee,D.H.; Liu,Y.P.; Li,W.C.; Lee,M.S.; Chen,Y.P.; Lee,F.; Chiou,C.J.; Lin,Y.J.; Lin,Y.-J.	NA	2015-01-11
EPI_ISL_4032577	EPI1892520|A/goose/Yunlin/15010011-1/2015	A/goose/Yunlin/15010011-1/2015	A / H5N2	Asia / Taiwan	Goose	NA	Huang,C.W.; Chen,L.H.; Lee,D.H.; Liu,Y.P.; Li,W.C.; Lee,M.S.; Chen,Y.P.; Lee,F.; Chiou,C.J.; Lin,Y.J.; Lin,Y.-J.	NA	2015-01-09
EPI_ISL_4032576	EPI1892512|A/goose/Yunlin/15010010-2/2015	A/goose/Yunlin/15010010-2/2015	A / H5N2	Asia / Taiwan	Goose	NA	Huang,C.W.; Chen,L.H.; Lee,D.H.; Liu,Y.P.; Li,W.C.; Lee,M.S.; Chen,Y.P.; Lee,F.; Chiou,C.J.; Lin,Y.J.; Lin,Y.-J.	NA	2015-01-09
EPI_ISL_4032575	EPI1892504|A/goose/Yunlin/15010009-1/2015	A/goose/Yunlin/15010009-1/2015	A / H5N2	Asia / Taiwan	Goose	NA	Huang,C.W.; Chen,L.H.; Lee,D.H.; Liu,Y.P.; Li,W.C.; Lee,M.S.; Chen,Y.P.; Lee,F.; Chiou,C.J.; Lin,Y.J.; Lin,Y.-J.	NA	2015-01-09
EPI_ISL_4032574	EPI1892496|A/goose/Yunlin/15010005/2015	A/goose/Yunlin/15010005/2015	A / H5N2	Asia / Taiwan	Goose	NA	Huang,C.W.; Chen,L.H.; Lee,D.H.; Liu,Y.P.; Li,W.C.; Lee,M.S.; Chen,Y.P.; Lee,F.; Chiou,C.J.; Lin,Y.J.; Lin,Y.-J.	NA	2015-01-08
EPI_ISL_4032573	EPI1892488|A/goose/Taoyuan/18120002-2/2018	A/goose/Taoyuan/18120002-2/2018	A / H5N2	Asia / Taiwan	Goose	NA	Huang,C.W.; Chen,L.H.; Lee,D.H.; Liu,Y.P.; Li,W.C.; Lee,M.S.; Chen,Y.P.; Lee,F.; Chiou,C.J.; Lin,Y.J.; Lin,Y.-J.	NA	2018-12-17
EPI_ISL_4032572	EPI1892480|A/goose/Taoyuan/15010041/2015	A/goose/Taoyuan/15010041/2015	A / H5N8	Asia / Taiwan	Goose	NA	Huang,C.W.; Chen,L.H.; Lee,D.H.; Liu,Y.P.; Li,W.C.; Lee,M.S.; Chen,Y.P.; Lee,F.; Chiou,C.J.; Lin,Y.J.; Lin,Y.-J.	NA	2015-01-12
EPI_ISL_4032571	EPI1892472|A/goose/Tainan/18050014-1/2018	A/goose/Tainan/18050014-1/2018	A / H5N2	Asia / Taiwan	Goose	NA	Huang,C.W.; Chen,L.H.; Lee,D.H.; Liu,Y.P.; Li,W.C.; Lee,M.S.; Chen,Y.P.; Lee,F.; Chiou,C.J.; Lin,Y.J.; Lin,Y.-J.	NA	2018-05-16
EPI_ISL_4032570	EPI1892464|A/goose/Tainan/18010022-1/2018	A/goose/Tainan/18010022-1/2018	A / H5N2	Asia / Taiwan	Goose	NA	Huang,C.W.; Chen,L.H.; Lee,D.H.; Liu,Y.P.; Li,W.C.; Lee,M.S.; Chen,Y.P.; Lee,F.; Chiou,C.J.; Lin,Y.J.; Lin,Y.-J.	NA	2018-01-27
EPI_ISL_4032569	EPI1892456|A/goose/Tainan/17030024-1/2017	A/goose/Tainan/17030024-1/2017	A / H5N2	Asia / Taiwan	Goose	NA	Huang,C.W.; Chen,L.H.; Lee,D.H.; Liu,Y.P.; Li,W.C.; Lee,M.S.; Chen,Y.P.; Lee,F.; Chiou,C.J.; Lin,Y.J.; Lin,Y.-J.	NA	2017-03-06
EPI_ISL_4032568	EPI1892448|A/goose/Tainan/17030022-1/2017	A/goose/Tainan/17030022-1/2017	A / H5N2	Asia / Taiwan	Goose	NA	Huang,C.W.; Chen,L.H.; Lee,D.H.; Liu,Y.P.; Li,W.C.; Lee,M.S.; Chen,Y.P.; Lee,F.; Chiou,C.J.; Lin,Y.J.; Lin,Y.-J.	NA	2017-03-05
EPI_ISL_4032567	EPI1892440|A/goose/Tainan/16070002/2016	A/goose/Tainan/16070002/2016	A / H5N8	Asia / Taiwan	Goose	NA	Huang,C.W.; Chen,L.H.; Lee,D.H.; Liu,Y.P.; Li,W.C.; Lee,M.S.; Chen,Y.P.; Lee,F.; Chiou,C.J.; Lin,Y.J.; Lin,Y.-J.	NA	2016-07-01
EPI_ISL_4032566	EPI1892432|A/goose/Tainan/16040018-1/2016	A/goose/Tainan/16040018-1/2016	A / H5N8	Asia / Taiwan	Goose	NA	Huang,C.W.; Chen,L.H.; Lee,D.H.; Liu,Y.P.; Li,W.C.; Lee,M.S.; Chen,Y.P.; Lee,F.; Chiou,C.J.; Lin,Y.J.; Lin,Y.-J.	NA	2016-04-19
EPI_ISL_4032565	EPI1892424|A/goose/Tainan/16020041-2/2016	A/goose/Tainan/16020041-2/2016	A / H5N2	Asia / Taiwan	Goose	NA	Huang,C.W.; Chen,L.H.; Lee,D.H.; Liu,Y.P.; Li,W.C.; Lee,M.S.; Chen,Y.P.; Lee,F.; Chiou,C.J.; Lin,Y.J.; Lin,Y.-J.	NA	2016-02-24
EPI_ISL_4032564	EPI1892416|A/goose/Tainan/16010031-2/2016	A/goose/Tainan/16010031-2/2016	A / H5N2	Asia / Taiwan	Goose	NA	Huang,C.W.; Chen,L.H.; Lee,D.H.; Liu,Y.P.; Li,W.C.; Lee,M.S.; Chen,Y.P.; Lee,F.; Chiou,C.J.; Lin,Y.J.; Lin,Y.-J.	NA	2016-01-15
EPI_ISL_4032563	EPI1892408|A/goose/Pingtung/16010061/2016	A/goose/Pingtung/16010061/2016	A / H5N8	Asia / Taiwan	Goose	NA	Huang,C.W.; Chen,L.H.; Lee,D.H.; Liu,Y.P.; Li,W.C.; Lee,M.S.; Chen,Y.P.; Lee,F.; Chiou,C.J.; Lin,Y.J.; Lin,Y.-J.	NA	2016-01-30
EPI_ISL_4032562	EPI1892400|A/goose/Pingtung/15050014/2015	A/goose/Pingtung/15050014/2015	A / H5N8	Asia / Taiwan	Goose	NA	Huang,C.W.; Chen,L.H.; Lee,D.H.; Liu,Y.P.; Li,W.C.; Lee,M.S.; Chen,Y.P.; Lee,F.; Chiou,C.J.; Lin,Y.J.; Lin,Y.-J.	NA	2015-05-05
EPI_ISL_4032561	EPI1892392|A/goose/Pingtung/15010037-1/2015	A/goose/Pingtung/15010037-1/2015	A / H5N2	Asia / Taiwan	Goose	NA	Huang,C.W.; Chen,L.H.; Lee,D.H.; Liu,Y.P.; Li,W.C.; Lee,M.S.; Chen,Y.P.; Lee,F.; Chiou,C.J.; Lin,Y.J.; Lin,Y.-J.	NA	2015-01-11
EPI_ISL_4032560	EPI1892384|A/goose/Pingtung/15010007-4/2015	A/goose/Pingtung/15010007-4/2015	A / H5N2	Asia / Taiwan	Goose	NA	Huang,C.W.; Chen,L.H.; Lee,D.H.; Liu,Y.P.; Li,W.C.; Lee,M.S.; Chen,Y.P.; Lee,F.; Chiou,C.J.; Lin,Y.J.; Lin,Y.-J.	NA	2015-01-08
EPI_ISL_4032559	EPI1892376|A/goose/Chiayi/18020014-3/2018	A/goose/Chiayi/18020014-3/2018	A / H5N2	Asia / Taiwan	Goose	NA	Huang,C.W.; Chen,L.H.; Lee,D.H.; Liu,Y.P.; Li,W.C.; Lee,M.S.; Chen,Y.P.; Lee,F.; Chiou,C.J.; Lin,Y.J.; Lin,Y.-J.	NA	2018-02-12
EPI_ISL_4032558	EPI1892368|A/goose/Chiayi/18020014-2/2018	A/goose/Chiayi/18020014-2/2018	A / H5N2	Asia / Taiwan	Goose	NA	Huang,C.W.; Chen,L.H.; Lee,D.H.; Liu,Y.P.; Li,W.C.; Lee,M.S.; Chen,Y.P.; Lee,F.; Chiou,C.J.; Lin,Y.J.; Lin,Y.-J.	NA	2018-02-12
EPI_ISL_4032556	EPI1892352|A/goose/Chiayi/18020002-2/2018	A/goose/Chiayi/18020002-2/2018	A / H5N2	Asia / Taiwan	Goose	NA	Huang,C.W.; Chen,L.H.; Lee,D.H.; Liu,Y.P.; Li,W.C.; Lee,M.S.; Chen,Y.P.; Lee,F.; Chiou,C.J.; Lin,Y.J.; Lin,Y.-J.	NA	2018-01-31
EPI_ISL_4032555	EPI1892344|A/goose/Chiayi/18010006/2018	A/goose/Chiayi/18010006/2018	A / H5N2	Asia / Taiwan	Goose	NA	Huang,C.W.; Chen,L.H.; Lee,D.H.; Liu,Y.P.; Li,W.C.; Lee,M.S.; Chen,Y.P.; Lee,F.; Chiou,C.J.; Lin,Y.J.; Lin,Y.-J.	NA	2018-01-10
EPI_ISL_4032554	EPI1892336|A/goose/Chiayi/17040014/2017	A/goose/Chiayi/17040014/2017	A / H5N2	Asia / Taiwan	Goose	NA	Huang,C.W.; Chen,L.H.; Lee,D.H.; Liu,Y.P.; Li,W.C.; Lee,M.S.; Chen,Y.P.; Lee,F.; Chiou,C.J.; Lin,Y.J.; Lin,Y.-J.	NA	2017-04-06
EPI_ISL_4032553	EPI1892328|A/goose/Chiayi/17020027-1/2017	A/goose/Chiayi/17020027-1/2017	A / H5N2	Asia / Taiwan	Goose	NA	Huang,C.W.; Chen,L.H.; Lee,D.H.; Liu,Y.P.; Li,W.C.; Lee,M.S.; Chen,Y.P.; Lee,F.; Chiou,C.J.; Lin,Y.J.; Lin,Y.-J.	NA	2017-02-15
EPI_ISL_4032552	EPI1892320|A/goose/Chiayi/16040007-1/2016	A/goose/Chiayi/16040007-1/2016	A / H5N2	Asia / Taiwan	Goose	NA	Huang,C.W.; Chen,L.H.; Lee,D.H.; Liu,Y.P.; Li,W.C.; Lee,M.S.; Chen,Y.P.; Lee,F.; Chiou,C.J.; Lin,Y.J.; Lin,Y.-J.	NA	2016-04-09
EPI_ISL_4032551	EPI1892312|A/goose/Chiayi/16040005/2016	A/goose/Chiayi/16040005/2016	A / H5N2	Asia / Taiwan	Goose	NA	Huang,C.W.; Chen,L.H.; Lee,D.H.; Liu,Y.P.; Li,W.C.; Lee,M.S.; Chen,Y.P.; Lee,F.; Chiou,C.J.; Lin,Y.J.; Lin,Y.-J.	NA	2016-04-06
EPI_ISL_4032550	EPI1892304|A/goose/Chiayi/16040003-1/2016	A/goose/Chiayi/16040003-1/2016	A / H5N2	Asia / Taiwan	Goose	NA	Huang,C.W.; Chen,L.H.; Lee,D.H.; Liu,Y.P.; Li,W.C.; Lee,M.S.; Chen,Y.P.; Lee,F.; Chiou,C.J.; Lin,Y.J.; Lin,Y.-J.	NA	2016-04-01
EPI_ISL_4032549	EPI1892296|A/goose/Chiayi/16010017-2/2016	A/goose/Chiayi/16010017-2/2016	A / H5N2	Asia / Taiwan	Goose	NA	Huang,C.W.; Chen,L.H.; Lee,D.H.; Liu,Y.P.; Li,W.C.; Lee,M.S.; Chen,Y.P.; Lee,F.; Chiou,C.J.; Lin,Y.J.; Lin,Y.-J.	NA	2016-01-07
EPI_ISL_4032548	EPI1892288|A/goose/Chiayi/15020022/2015	A/goose/Chiayi/15020022/2015	A / H5N8	Asia / Taiwan	Goose	NA	Huang,C.W.; Chen,L.H.; Lee,D.H.; Liu,Y.P.; Li,W.C.; Lee,M.S.; Chen,Y.P.; Lee,F.; Chiou,C.J.; Lin,Y.J.; Lin,Y.-J.	NA	2015-01-31
EPI_ISL_4032547	EPI1892280|A/goose/Chiayi/15010016-1/2015	A/goose/Chiayi/15010016-1/2015	A / H5N2	Asia / Taiwan	Goose	NA	Huang,C.W.; Chen,L.H.; Lee,D.H.; Liu,Y.P.; Li,W.C.; Lee,M.S.; Chen,Y.P.; Lee,F.; Chiou,C.J.; Lin,Y.J.; Lin,Y.-J.	NA	2015-01-09
EPI_ISL_4032546	EPI1892272|A/goose/Chiayi/15010008-3/2015	A/goose/Chiayi/15010008-3/2015	A / H5N2	Asia / Taiwan	Goose	NA	Huang,C.W.; Chen,L.H.; Lee,D.H.; Liu,Y.P.; Li,W.C.; Lee,M.S.; Chen,Y.P.; Lee,F.; Chiou,C.J.; Lin,Y.J.; Lin,Y.-J.	NA	2015-01-09
EPI_ISL_4032545	EPI1892264|A/goose/Changhua/15040008/2015	A/goose/Changhua/15040008/2015	A / H5N2	Asia / Taiwan	Goose	NA	Huang,C.W.; Chen,L.H.; Lee,D.H.; Liu,Y.P.; Li,W.C.; Lee,M.S.; Chen,Y.P.; Lee,F.; Chiou,C.J.; Lin,Y.J.; Lin,Y.-J.	NA	2015-04-01
EPI_ISL_329599	EPI1309703|A/goose/Inner Mongolia/IM-192/2014	A/goose/Inner Mongolia/IM-192/2014	A / H5N1	Asia / China	Goose	NA	Gao,X.	NA	2014-10-26
EPI_ISL_329217	EPI1308291|A/goose/Nigeria/16VIR5840-3/2015	A/goose/Nigeria/16VIR5840-3/2015	A / H5N1	Africa / Nigeria	Goose	NA	Laleye,A.; Joannis,T.; Shittu,I.; Meseko,C.; Zamperin,G.; Milani,A.; Zecchin,B.; Fusaro,A.; Monne,I.; Abolnik,C.; Gado,D.; Olawuyi,K.; Chinyere,C.; Salviato,A.; Schivo,A.; Marciano,S.; Ormelli,S.; Terregino,C.	NA	2015-01-13
EPI_ISL_198757	EPI656562|A/goose/Jilin/04.04 SY003-O/2015(H5N6)_HA_|H5N6	A/goose/Jilin/04.04 SY003-O/2015(H5N6)	A / H5N6	Asia / China	Goose	Institute of Microbiology, Chinese Academy of Sciences	NA	NA	2015-04-04
EPI_ISL_67399	EPI235176|A/goose/Jilin/hb/2003	A/goose/Jilin/hb/2003	A / H5N1	Asia / China	Goose	NA	Liao,X.; Zhang,X.; Wang,J.; Yu,J.; Jin,N.	NA	2003
EPI_ISL_67398	EPI235171|A/goose/Fujian/bb/2003	A/goose/Fujian/bb/2003	A / H5N1	Asia / China	Goose	NA	Liao,X.; Zhang,X.; Wang,J.; Yu,J.; Liu,J.	NA	2003
EPI_ISL_66893	EPI233748|A/goose/Nigeria/08RS848-56/2007	A/goose/Nigeria/08RS848-56/2007	A / H5N1	Africa / Nigeria	Goose	NA	Fusaro,A.; Nelson,M.I.; Joannis,T.; Bertolotti,L.; Monne,I.; Salviato,A.; Capua,I.; Holmes,E.C.; Cattoli,G.	NA	2007-01-11
EPI_ISL_66853	EPI233428|A/goose/Nigeria/08VIR4337-544/2007	A/goose/Nigeria/08VIR4337-544/2007	A / H5N1	Africa / Nigeria	Goose	NA	Fusaro,A.; Nelson,M.I.; Joannis,T.; Bertolotti,L.; Monne,I.; Salviato,A.; Capua,I.; Holmes,E.C.; Cattoli,G.	NA	2007-02-06
EPI_ISL_2080	EPI9100|A/Goose/Hong_Kong/385.5/2000	A/Goose/Hong Kong/385.5/2000	A / H5N1	Asia / Hong Kong (SAR)	Goose	NA	NA	NA	2000
EPI_ISL_2079	EPI9098|A/Goose/Hong_Kong/385.3/2000	A/Goose/Hong Kong/385.3/2000	A / H5N1	Asia / Hong Kong (SAR)	Goose	NA	NA	NA	2000
EPI_ISL_1909	EPI8799|A/goose/Guangdong/3/1997	A/goose/Guangdong/3/1997	A / H5N1	Asia / China / Guangdong Province	Goose	NA	NA	NA	1997
EPI_ISL_4064527	EPI1900188|A/guineafowl/France/170409/2017	A/guineafowl/France/170409/2017	A / H5N8	Europe / France	Guineafowl	NA	Briand,F.-X.; Niqueux,E.; Schmitz,A.; Martenot,C.; Cherbonnel,M.; Kerbrat,F.; Chatel,M.; Quenault,H.; Beven,V.; Leroux,A.; Hirchaud,E.; Lucas,P.; Blanchard,Y.; Grasland,B.	NA	2017-01-17
EPI_ISL_1400	EPI6426|A/Guinea_Fowl/Italy/330/97	A/Guinea Fowl/Italy/330/97	A / H5N2	Europe / Italy	Guineafowl	NA	NA	NA	1997
EPI_ISL_4064708	EPI1900292|A/gull/France/161176/2017	A/gull/France/161176/2017	A / H5N8	Europe / France	Gull	NA	Briand,F.-X.; Niqueux,E.; Schmitz,A.; Martenot,C.; Cherbonnel,M.; Kerbrat,F.; Chatel,M.; Quenault,H.; Beven,V.; Leroux,A.; Hirchaud,E.; Lucas,P.; Blanchard,Y.; Grasland,B.	NA	2017-11-23
EPI_ISL_66914	EPI233916|A/ostrich/Nigeria/08RS848-84/2007	A/ostrich/Nigeria/08RS848-84/2007	A / H5N1	Africa / Nigeria	Ostrich	NA	Fusaro,A.; Nelson,M.I.; Joannis,T.; Bertolotti,L.; Monne,I.; Salviato,A.; Capua,I.; Holmes,E.C.; Cattoli,G.	NA	2007-03-27
EPI_ISL_132893	EPI408097|A/quail/Thanatpin/2283/2007	A/quail/Thanatpin/2283/2007	A / H5N1	Asia / Myanmar	Coturnix	NA	Saito,T.; Watanabe,C.; Hayashi,T.; Uchida,Y.; Myint,W.W.; Thein,W.Z.; Takemae,N.; Mase,M.; Okamatsu,M.; Mar,A.; Mon,C.C.; Gawng,L.T.; Sann,K.; Kyi,T.A.; Yamaguchi,S.	NA	2007
EPI_ISL_4064717	EPI1900301|A/swan/France/171267/2017	A/swan/France/171267/2017	A / H5N8	Europe / France	Swan	NA	Briand,F.-X.; Niqueux,E.; Schmitz,A.; Martenot,C.; Cherbonnel,M.; Kerbrat,F.; Chatel,M.; Quenault,H.; Beven,V.; Leroux,A.; Hirchaud,E.; Lucas,P.; Blanchard,Y.; Grasland,B.	NA	2017-03-21
EPI_ISL_4064716	EPI1900300|A/swan/France/171376/2017	A/swan/France/171376/2017	A / H5N8	Europe / France	Swan	NA	Briand,F.-X.; Niqueux,E.; Schmitz,A.; Martenot,C.; Cherbonnel,M.; Kerbrat,F.; Chatel,M.; Quenault,H.; Beven,V.; Leroux,A.; Hirchaud,E.; Lucas,P.; Blanchard,Y.; Grasland,B.	NA	2017-03-25
EPI_ISL_4064715	EPI1900299|A/swan/France/171585/2017	A/swan/France/171585/2017	A / H5N8	Europe / France	Swan	NA	Briand,F.-X.; Niqueux,E.; Schmitz,A.; Martenot,C.; Cherbonnel,M.; Kerbrat,F.; Chatel,M.; Quenault,H.; Beven,V.; Leroux,A.; Hirchaud,E.; Lucas,P.; Blanchard,Y.; Grasland,B.	NA	2017-04-27
EPI_ISL_4064713	EPI1900297|A/swan/France/170166/2017	A/swan/France/170166/2017	A / H5N8	Europe / France	Swan	NA	Briand,F.-X.; Niqueux,E.; Schmitz,A.; Martenot,C.; Cherbonnel,M.; Kerbrat,F.; Chatel,M.; Quenault,H.; Beven,V.; Leroux,A.; Hirchaud,E.; Lucas,P.; Blanchard,Y.; Grasland,B.	NA	2017-01-10
EPI_ISL_4064712	EPI1900296|A/swan/France/171960/2017	A/swan/France/171960/2017	A / H5N8	Europe / France	Swan	NA	Briand,F.-X.; Niqueux,E.; Schmitz,A.; Martenot,C.; Cherbonnel,M.; Kerbrat,F.; Chatel,M.; Quenault,H.; Beven,V.; Leroux,A.; Hirchaud,E.; Lucas,P.; Blanchard,Y.; Grasland,B.	NA	2017-06-23
EPI_ISL_4064710	EPI1900294|A/swan/France/170496/2017	A/swan/France/170496/2017	A / H5N8	Europe / France	Swan	NA	Briand,F.-X.; Niqueux,E.; Schmitz,A.; Martenot,C.; Cherbonnel,M.; Kerbrat,F.; Chatel,M.; Quenault,H.; Beven,V.; Leroux,A.; Hirchaud,E.; Lucas,P.; Blanchard,Y.; Grasland,B.	NA	2017-02-15
EPI_ISL_4064709	EPI1900293|A/swan/France/171377/2017	A/swan/France/171377/2017	A / H5N8	Europe / France	Swan	NA	Briand,F.-X.; Niqueux,E.; Schmitz,A.; Martenot,C.; Cherbonnel,M.; Kerbrat,F.; Chatel,M.; Quenault,H.; Beven,V.; Leroux,A.; Hirchaud,E.; Lucas,P.; Blanchard,Y.; Grasland,B.	NA	2017-03-26
EPI_ISL_4064707	EPI1900291|A/swan/France/171265/2017	A/swan/France/171265/2017	A / H5N8	Europe / France	Swan	NA	Briand,F.-X.; Niqueux,E.; Schmitz,A.; Martenot,C.; Cherbonnel,M.; Kerbrat,F.; Chatel,M.; Quenault,H.; Beven,V.; Leroux,A.; Hirchaud,E.; Lucas,P.; Blanchard,Y.; Grasland,B.	NA	2017-03-20
EPI_ISL_67072	EPI234502|A/Swan/Indonesia/Malang1631-61/2007	A/Swan/Indonesia/Malang1631-61/2007	A / H5N1	Asia / Indonesia	Swan	NA	Komadina,N.; Usman,T.B.; Selleck,P.	NA	2007-02-01
EPI_ISL_99818	EPI346524|A/whooper swan/Germany-HE/R535/2009	A/whooper swan/Germany-HE/R535/2009	A / H5N2	Europe / Germany / Hessen	Cygnus cygnus	Friedrich-Loeffler-Institut	NA	NA	2009
EPI_ISL_1279936	EPI1850967|A/mute swan/Croatia/19/2021	A/mute swan/Croatia/19/2021	A / H5N8	Europe / Croatia / Vukovarsko-Srijemska Zupanija / River Bosut, Podgra膽e	Cygnus olor	Croatian Veterinary Institute	Savić, Vladimir	Croatian Veterinary Institute, Poultry Centre	2021-03-08
EPI_ISL_329218	EPI1308292|A/turkey/Nigeria/16VIR5840-79/2016	A/turkey/Nigeria/16VIR5840-79/2016	A / H5N1	Africa / Nigeria	Turkey	NA	Laleye,A.; Joannis,T.; Shittu,I.; Meseko,C.; Zamperin,G.; Milani,A.; Zecchin,B.; Fusaro,A.; Monne,I.; Abolnik,C.; Gado,D.; Olawuyi,K.; Chinyere,C.; Salviato,A.; Schivo,A.; Marciano,S.; Ormelli,S.; Terregino,C.	NA	2016-01-06
EPI_ISL_198665	EPI687239|lib00939_4_HA	A/turkey/Germany/AR3390-L00939/2014	A / H5N8	Europe / Germany / Lower Saxony	Turkey	Friedrich-Loeffler-Institut	NA	NA	2014-12-15
EPI_ISL_198663	EPI687247|lib00937_4_HA	A/turkey/Germany/AR3382-L00937/2014	A / H5N8	Europe / Germany / Lower Saxony	Turkey	Friedrich-Loeffler-Institut	NA	NA	2014-12-15
EPI_ISL_66898	EPI233788|A/turkey/Nigeria/08RS848-61/2007	A/turkey/Nigeria/08RS848-61/2007	A / H5N1	Africa / Nigeria	Turkey	NA	Fusaro,A.; Nelson,M.I.; Joannis,T.; Bertolotti,L.; Monne,I.; Salviato,A.; Capua,I.; Holmes,E.C.; Cattoli,G.	NA	2007-01-26
EPI_ISL_66865	EPI233524|A/turkey/Nigeria/08RS848-12/2006	A/turkey/Nigeria/08RS848-12/2006	A / H5N1	Africa / Nigeria	Turkey	NA	Fusaro,A.; Nelson,M.I.; Joannis,T.; Bertolotti,L.; Monne,I.; Salviato,A.; Capua,I.; Holmes,E.C.; Cattoli,G.	NA	2006-04-15
EPI_ISL_230820	EPI823460|A/great crested grebe/Tyva/34/2016	A/great crested grebe/Tyva/34/2016	A / H5N8	Europe / Russian Federation / Tyva Republic	Other avian	WHO National Influenza Centre Russian Federation	Fadeev,Artem; Komissarov,Andrey; Egorova,Anna; Sintsova,Ksenia; Musaeva,Tamila; Susloparov,Ivan; Marchenko,Vasiliy; Ryzhikov,Aleksandr	State Research Center of Virology and Biotechnology (VECTOR)	2016-05-25
EPI_ISL_99850	EPI346566|A/Common Buzzard/Berlin/1/2006	A/Common Buzzard/Berlin/1/2006	A / H5N1	Europe / Germany / Berlin	Other avian	Robert Koch Institute Nationales Referenzzentrum f<fc>r Influenza	Schweiger, Brunhilde; Z<f6>hner, Andrea; Wolff, Thorsten	Robert Koch Institute Nationales Referenzzentrum f<fc>r Influenza	2006
EPI_ISL_67063	EPI234493|A/green heron/Vaslui/RO-AI-006/2005	A/green heron/Vaslui/RO-AI-006/2005	A / H5N1	Europe / Romania	Other avian	NA	Turcitu,M.; Coste,H.; Cioranu,R.; Singer,R.; Ward,M.; Starick,E.; Neagoe,G.; Onita,I.	NA	2005
EPI_ISL_67062	EPI234492|A/great barbet/Thailand/VSMU-2-CBI/2005	A/great barbet/Thailand/VSMU-2-CBI/2005	A / H5N1	Asia / Thailand	Other avian	NA	Sangsiriwut,K.; Chaichoune,K.; Wiriyarat,W.; Sariya,L.; Ponarknguen,R.; Tongsudjai,S.; Phrompiram,P.; Pattanarangsan,R.; Puthavathana,P.; Ratanakorn,P. CONSRTM BIOTEC; Thailand Research Fund	NA	2005
EPI_ISL_67419	EPI235259|A/swine/Fujian/2003	A/swine/Fujian/2003	A / H5N1	Asia / China	Swine	NA	Sun,L.; Liu,B.H.; Zhang,G.H.; Huang,Y.; Gao,G.F.; Liu,W.J.	NA	2003
EPI_ISL_198800	EPI656906|A/enviroment/Jiangxi/02.10 NCDZT009/2015(H5N6)_HA_|H5N6	A/environment/Jiangxi/02.10 NCDZT009/2015(H5N6)	A / H5N6	Asia / China	Environment	Institute of Microbiology, Chinese Academy of Sciences	NA	NA	2015-02-10
EPI_ISL_198798	EPI656890|A/enviroment/Jiangxi/02.10 NCDZT023/2015(H5N6)_HA_|H5N6	A/environment/Jiangxi/02.10 NCDZT023/2015(H5N6)	A / H5N6	Asia / China	Environment	Institute of Microbiology, Chinese Academy of Sciences	NA	NA	2015-02-10
EPI_ISL_198753	EPI656530|A/environment/Jilin/04.25 NA001/2015(H5N1)_HA_|H5N1	A/environment/Jilin/04.25 NA001/2015(H5N1)	A / H5N1	Asia / China	Environment	Institute of Microbiology, Chinese Academy of Sciences	NA	NA	2015-04-25
EPI_ISL_1462	EPI6647|A/Environment/Hong_Kong/437-10/99	A/Environment/Hong Kong/437-10/99	A / H5N1	Asia / China	Environment	NA	NA	NA	1999
EPI_ISL_1461	EPI6629|A/Environment/Hong_Kong/437-8/99	A/Environment/Hong Kong/437-8/99	A / H5N1	Asia / China	Environment	NA	NA	NA	1999
EPI_ISL_1460	EPI6611|A/Environment/Hong_Kong/437-6/99	A/Environment/Hong Kong/437-6/99	A / H5N1	Asia / China	Environment	NA	NA	NA	1999
EPI_ISL_1459	EPI6593|A/Environment/Hong_Kong/437-4/99	A/Environment/Hong Kong/437-4/99	A / H5N1	Asia / China	Environment	NA	NA	NA	1999
EPI_ISL_67168	EPI234713|A/Ck/Indonesia/PA/2003	A/Ck/Indonesia/PA/2003	A / H5N1	Asia / Indonesia	Unknown	NA	Li,K.S.; Guan,Y.; Wang,J.; Smith,G.J.D.; Xu,K.M.; Duan,L.; Rahardjo,A.P.; Puthavathana,P.; Buranathai,C.; Nguyen,T.D.; Estoepangestie,A.T.S.; Chaisingh,A.; Auewarakul,P.; Long,H.T.; Hanh,N.T.H.; Lim,W.; Webby,R.J.; Poon,L.L.; Chen,H.; Shortridge,K.F.	NA	2003
EPI_ISL_67167	EPI234705|A/Ck/Indonesia/BL/2003	A/Ck/Indonesia/BL/2003	A / H5N1	Asia / Indonesia	Unknown	NA	Li,K.S.; Guan,Y.; Wang,J.; Smith,G.J.D.; Xu,K.M.; Duan,L.; Rahardjo,A.P.; Puthavathana,P.; Buranathai,C.; Nguyen,T.D.; Estoepangestie,A.T.S.; Chaisingh,A.; Auewarakul,P.; Long,H.T.; Hanh,N.T.H.; Lim,W.; Webby,R.J.; Poon,L.L.; Chen,H.; Shortridge,K.F.	NA	2003
EPI_ISL_165438	EPI539360|A/Viet Nam/CM32/2011	A/Viet Nam/CM32/2011	A / H5N1	Asia / Vietnam	Human	NA	Mai,L.Q.; Horby,P.; Fox,A.; Hien,N.T.; Hang,N.L.K.; Phuong,H.V.M.; Khanh,N.C.; de Jong,M.D.; Jeeninga,R.E.; van Doorn,R.; Farrar,J.; Wertheim,H.F.L.	NA	2011-10-19
EPI_ISL_100480	EPI347615|A/Viet Nam/1194/2004	A/Viet Nam/1194/2004	A / H5N1	Asia / Vietnam	Human	National Institute for Biological Standards and Control (NIBSC)	Nicolson,Carolyn; Johnson,Rachel E; Harvey,Ruth; Robertson,James S; Engelhardt,Othmar G	Queen Mary Hospital	2004
EPI_ISL_100272	EPI347304|A/Guangdong-Shenzhen/1/2011	A/Guangdong-Shenzhen/1/2011(H5N1)	A / H5N1	Asia / China / Guangdong Province / Shenzhen City	Human	WHO Chinese National Influenza Center	Gao,Rongbao;Yang,Shuai;Wen,Leying; Zhou,Shumei; Yang,Lei; Li, Ming; Shu,Yuelong	WHO Chinese National Influenza Center	2011-12-28
EPI_ISL_67076	EPI234506|A/Viet Nam/3212/2004	A/Viet Nam/3212/2004	A / H5N1	Asia / Vietnam	Human	NA	Cheng,P.; Lim,W.	NA	2004
EPI_ISL_4064672	EPI1900255|A/avian/France/171606/2017	A/avian/France/171606/2017	A / H5N8	Europe / France	Avian	NA	Briand,F.-X.; Niqueux,E.; Schmitz,A.; Martenot,C.; Cherbonnel,M.; Kerbrat,F.; Chatel,M.; Quenault,H.; Beven,V.; Leroux,A.; Hirchaud,E.; Lucas,P.; Blanchard,Y.; Grasland,B.	NA	2017-02-16
EPI_ISL_4064670	EPI1900253|A/avian/France/171599/2017	A/avian/France/171599/2017	A / H5N8	Europe / France	Avian	NA	Briand,F.-X.; Niqueux,E.; Schmitz,A.; Martenot,C.; Cherbonnel,M.; Kerbrat,F.; Chatel,M.; Quenault,H.; Beven,V.; Leroux,A.; Hirchaud,E.; Lucas,P.; Blanchard,Y.; Grasland,B.	NA	2017-02-15
EPI_ISL_4064631	EPI1900214|A/avian/France/170977/2017	A/avian/France/170977/2017	A / H5N8	Europe / France	Avian	NA	Briand,F.-X.; Niqueux,E.; Schmitz,A.; Martenot,C.; Cherbonnel,M.; Kerbrat,F.; Chatel,M.; Quenault,H.; Beven,V.; Leroux,A.; Hirchaud,E.; Lucas,P.; Blanchard,Y.; Grasland,B.	NA	2017-01-27
EPI_ISL_985211	EPI1846153|H538_4	A/duck/Korea/H538/2020	A / H5N8	Asia / Korea, Republic of / JB	Avian	Animal and Plant Quarantine Agency (S-2158)	NA	Animal and Plant Quarantine Agency (APQA)	2020-12-28
EPI_ISL_985210	EPI1846145|H532_4	A/chicken/Korea/H532/2020	A / H5N8	Asia / Korea, Republic of / GG	Avian	Animal and Plant Quarantine Agency (S-2158)	NA	Animal and Plant Quarantine Agency (APQA)	2020-12-28
EPI_ISL_985209	EPI1846137|H531_4	A/chicken/Korea/H531/2020	A / H5N8	Asia / Korea, Republic of / GG	Avian	Animal and Plant Quarantine Agency (S-2158)	NA	Animal and Plant Quarantine Agency (APQA)	2020-12-28
EPI_ISL_985208	EPI1846129|H528_4	A/duck/Korea/H528/2020	A / H5N8	Asia / Korea, Republic of / JB	Avian	Animal and Plant Quarantine Agency (S-2158)	NA	Animal and Plant Quarantine Agency (APQA)	2020-12-27
EPI_ISL_985207	EPI1846121|H526_4	A/chicken/Korea/H526/2020	A / H5N8	Asia / Korea, Republic of / GB	Avian	Animal and Plant Quarantine Agency (S-2158)	NA	Animal and Plant Quarantine Agency (APQA)	2020-12-25
EPI_ISL_985206	EPI1846113|H525_4	A/chicken/Korea/H525/2020	A / H5N8	Asia / Korea, Republic of / CN	Avian	Animal and Plant Quarantine Agency (S-2158)	NA	Animal and Plant Quarantine Agency (APQA)	2020-12-25
EPI_ISL_985205	EPI1846105|H524_4	A/duck/Korea/H524/2020	A / H5N8	Asia / Korea, Republic of / CN	Avian	Animal and Plant Quarantine Agency (S-2158)	NA	Animal and Plant Quarantine Agency (APQA)	2020-12-24
EPI_ISL_985204	EPI1846097|H516_4	A/duck/Korea/H516/2020	A / H5N8	Asia / Korea, Republic of / JN	Avian	Animal and Plant Quarantine Agency (S-2158)	NA	Animal and Plant Quarantine Agency (APQA)	2020-12-23
EPI_ISL_985203	EPI1846089|H515_4	A/duck/Korea/H515/2020	A / H5N8	Asia / Korea, Republic of / JN	Avian	Animal and Plant Quarantine Agency (S-2158)	NA	Animal and Plant Quarantine Agency (APQA)	2020-12-23
EPI_ISL_985202	EPI1846081|H514_4	A/duck/Korea/H514/2020	A / H5N8	Asia / Korea, Republic of / JB	Avian	Animal and Plant Quarantine Agency (S-2158)	NA	Animal and Plant Quarantine Agency (APQA)	2020-12-23
EPI_ISL_985201	EPI1846073|H511_4	A/duck/Korea/H511/2020	A / H5N8	Asia / Korea, Republic of / JB	Avian	Animal and Plant Quarantine Agency (S-2158)	NA	Animal and Plant Quarantine Agency (APQA)	2020-12-22
EPI_ISL_985200	EPI1846065|H509_4	A/duck/Korea/H509/2020	A / H5N8	Asia / Korea, Republic of / CB	Avian	Animal and Plant Quarantine Agency (S-2158)	NA	Animal and Plant Quarantine Agency (APQA)	2020-12-22
EPI_ISL_985199	EPI1846057|H510_4	A/chicken/Korea/H510/2020	A / H5N8	Asia / Korea, Republic of / GG	Avian	Animal and Plant Quarantine Agency (S-2158)	NA	Animal and Plant Quarantine Agency (APQA)	2020-12-22
EPI_ISL_985198	EPI1846049|H491_4	A/chicken/Korea/H491/2020	A / H5N8	Asia / Korea, Republic of / GG	Avian	Animal and Plant Quarantine Agency (S-2158)	NA	Animal and Plant Quarantine Agency (APQA)	2020-12-21
EPI_ISL_985197	EPI1846041|H499_4	A/duck/Korea/H499/2020	A / H5N8	Asia / Korea, Republic of / GG	Avian	Animal and Plant Quarantine Agency (S-2158)	NA	Animal and Plant Quarantine Agency (APQA)	2020-12-20
EPI_ISL_985196	EPI1846033|H471_4	A/duck/Korea/H471/2020	A / H5N8	Asia / Korea, Republic of / JN	Avian	Animal and Plant Quarantine Agency (S-2158)	NA	Animal and Plant Quarantine Agency (APQA)	2020-12-16
EPI_ISL_985195	EPI1846025|H470_4	A/chicken/Korea/H470/2020	A / H5N8	Asia / Korea, Republic of / GG	Avian	Animal and Plant Quarantine Agency (S-2158)	NA	Animal and Plant Quarantine Agency (APQA)	2020-12-16
EPI_ISL_985194	EPI1846017|H449_4	A/goose/Korea/H449/2020	A / H5N8	Asia / Korea, Republic of / CN	Avian	Animal and Plant Quarantine Agency (S-2158)	NA	Animal and Plant Quarantine Agency (APQA)	2020-12-14
EPI_ISL_985193	EPI1846009|H450_4	A/chicken/Korea/H450/2020	A / H5N8	Asia / Korea, Republic of / GB	Avian	Animal and Plant Quarantine Agency (S-2158)	NA	Animal and Plant Quarantine Agency (APQA)	2020-12-14
EPI_ISL_985192	EPI1846001|H441_4	A/chicken/Korea/H441/2020	A / H5N8	Asia / Korea, Republic of / JB	Avian	Animal and Plant Quarantine Agency (S-2158)	NA	Animal and Plant Quarantine Agency (APQA)	2020-12-14
EPI_ISL_985191	EPI1845993|H440_4	A/chicken/Korea/H440/2020	A / H5N8	Asia / Korea, Republic of / GG	Avian	Animal and Plant Quarantine Agency (S-2158)	NA	Animal and Plant Quarantine Agency (APQA)	2020-12-12
EPI_ISL_985190	EPI1845985|H439_4	A/duck/Korea/H439/2020	A / H5N8	Asia / Korea, Republic of / JN	Avian	Animal and Plant Quarantine Agency (S-2158)	NA	Animal and Plant Quarantine Agency (APQA)	2020-12-11
EPI_ISL_985189	EPI1845977|H438_4	A/duck/Korea/H438/2020	A / H5N8	Asia / Korea, Republic of / JN	Avian	Animal and Plant Quarantine Agency (S-2158)	NA	Animal and Plant Quarantine Agency (APQA)	2020-12-11
EPI_ISL_985188	EPI1845969|H432_4	A/duck/Korea/H432/2020	A / H5N8	Asia / Korea, Republic of / JN	Avian	Animal and Plant Quarantine Agency (S-2158)	NA	Animal and Plant Quarantine Agency (APQA)	2020-12-10
EPI_ISL_985187	EPI1845961|H431_4	A/duck/Korea/H431/2020	A / H5N8	Asia / Korea, Republic of / JN	Avian	Animal and Plant Quarantine Agency (S-2158)	NA	Animal and Plant Quarantine Agency (APQA)	2020-12-10
EPI_ISL_985186	EPI1845953|H419_4	A/duck/Korea/H419/2020	A / H5N8	Asia / Korea, Republic of / JN	Avian	Animal and Plant Quarantine Agency (S-2158)	NA	Animal and Plant Quarantine Agency (APQA)	2020-12-09
EPI_ISL_985185	EPI1845945|H412_4	A/quail/Korea/H412/2020	A / H5N8	Asia / Korea, Republic of / GG	Avian	Animal and Plant Quarantine Agency (S-2158)	NA	Animal and Plant Quarantine Agency (APQA)	2020-12-08
EPI_ISL_985184	EPI1845937|H411_4	A/duck/Korea/H411/2020	A / H5N8	Asia / Korea, Republic of / JN	Avian	Animal and Plant Quarantine Agency (S-2158)	NA	Animal and Plant Quarantine Agency (APQA)	2020-12-08
EPI_ISL_985183	EPI1845929|H394_4	A/quail/Korea/H394/2020	A / H5N8	Asia / Korea, Republic of / CB	Avian	Animal and Plant Quarantine Agency (S-2158)	NA	Animal and Plant Quarantine Agency (APQA)	2020-12-07
EPI_ISL_985182	EPI1845921|H390_4	A/chicken/Korea/H390/2020	A / H5N8	Asia / Korea, Republic of / GG	Avian	Animal and Plant Quarantine Agency (S-2158)	NA	Animal and Plant Quarantine Agency (APQA)	2020-12-06
EPI_ISL_985181	EPI1845913|H385_4	A/duck/Korea/H385/2020	A / H5N8	Asia / Korea, Republic of / JN	Avian	Animal and Plant Quarantine Agency (S-2158)	NA	Animal and Plant Quarantine Agency (APQA)	2020-12-04
EPI_ISL_985180	EPI1845905|H365_4	A/chicken/Korea/H365/2020	A / H5N8	Asia / Korea, Republic of / GB	Avian	Animal and Plant Quarantine Agency (S-2158)	NA	Animal and Plant Quarantine Agency (APQA)	2020-12-01
EPI_ISL_985179	EPI1845897|H338_4	A/duck/Korea/H338/2020	A / H5N8	Asia / Korea, Republic of / JB	Avian	Animal and Plant Quarantine Agency (S-2158)	NA	Animal and Plant Quarantine Agency (APQA)	2020-11-26
EPI_ISL_198799	EPI656898|A/Pigeon/Jiangxi/02.10 NCDZT0017-P/2015(H5N6)_HA_|H5N6	A/Pigeon/Jiangxi/02.10 NCDZT0017-P/2015(H5N6)	A / H5N6	Asia / China	Avian	Institute of Microbiology, Chinese Academy of Sciences	NA	NA	2015-02-10
EPI_ISL_198176	EPI653115|A/pigeon/Hubei/RP25/2012	A/pigeon/Hubei/RP25/2012	A / H5N1	Asia / China	Avian	NA	Yao,Y.; Chen,J.	NA	2012-12-21
EPI_ISL_165808	EPI540391|2011771446_200746_v1_4	A/duck/Bangladesh/1559/2009	A / H5N2	Asia / Bangladesh	Avian	Centers for Disease Control and Prevention	Gerloff, Nancy; Simpson, Natosha; Davis, C. Todd	Institute of Epidemiology Disease Control and Research (IEDCR) & Bangladesh National Influenza Centre (NIC)	2009-12-18
EPI_ISL_100271	EPI347303|2011703510_189127_v1_4	A/duck/Vietnam/NCVD-433/2010	A / H5N1	Asia / Vietnam / Tinh Thanh Hoa	Avian	Centers for Disease Control and Prevention	Davis,Todd; Rivailler,Pierre; Nguyen,Tung	National Institute of Hygiene and Epidemiology	2010-06-30
EPI_ISL_100270	EPI347302|2011703549_190134_v1_4	A/duck/Vietnam/NCVD-472/2010	A / H5N1	Asia / Vietnam / Tinh Thanh Hoa	Avian	Centers for Disease Control and Prevention	Davis,Todd; Rivailler,Pierre; Nguyen,Tung	National Institute of Hygiene and Epidemiology	2010-03-29
EPI_ISL_100269	EPI347301|2011703548_189524_v1_4	A/duck/Vietnam/NCVD-471/2010	A / H5N1	Asia / Vietnam / Tinh Thanh Hoa	Avian	Centers for Disease Control and Prevention	Davis,Todd; Rivailler,Pierre; Nguyen,Tung	National Institute of Hygiene and Epidemiology	2010-03-29
EPI_ISL_100268	EPI347300|2011703539_189518_v1_4	A/duck/Vietnam/NCVD-462/2010	A / H5N1	Asia / Vietnam / Thu Do Ha Noi	Avian	Centers for Disease Control and Prevention	Davis,Todd; Rivailler,Pierre; Nguyen,Tung	National Institute of Hygiene and Epidemiology	2010-10-15
EPI_ISL_100267	EPI347299|2011703538_189517_v1_4	A/duck/Vietnam/NCVD-461/2010	A / H5N1	Asia / Vietnam / Tinh Nam Dinh	Avian	Centers for Disease Control and Prevention	Davis,Todd; Rivailler,Pierre; Nguyen,Tung	National Institute of Hygiene and Epidemiology	2010-11-22
EPI_ISL_100266	EPI347298|2011703537_189516_v1_4	A/duck/Vietnam/NCVD-460/2010	A / H5N1	Asia / Vietnam / Tinh Nam Dinh	Avian	Centers for Disease Control and Prevention	Davis,Todd; Rivailler,Pierre; Nguyen,Tung	National Institute of Hygiene and Epidemiology	2010-11-22
EPI_ISL_100265	EPI347297|2011703536_189515_v1_4	A/chicken/Vietnam/NCVD-459/2010	A / H5N1	Asia / Vietnam / Tinh Nam Dinh	Avian	Centers for Disease Control and Prevention	Davis,Todd; Rivailler,Pierre; Nguyen,Tung	National Institute of Hygiene and Epidemiology	2010-11-22
EPI_ISL_100264	EPI347296|2011703534_189513_v1_4	A/duck/Vietnam/NCVD-457/2010	A / H5N1	Asia / Vietnam / Tinh Nam Dinh	Avian	Centers for Disease Control and Prevention	Davis,Todd; Rivailler,Pierre; Nguyen,Tung	National Institute of Hygiene and Epidemiology	2010-11-16
EPI_ISL_100263	EPI347295|2011703533_189512_v1_4	A/duck/Vietnam/NCVD-456/2010	A / H5N1	Asia / Vietnam / Tinh Nam Dinh	Avian	Centers for Disease Control and Prevention	Davis,Todd; Rivailler,Pierre; Nguyen,Tung	National Institute of Hygiene and Epidemiology	2010-11-16
EPI_ISL_100262	EPI347294|2011703526_189507_v1_4	A/duck/Vietnam/NCVD-449/2010	A / H5N1	Asia / Vietnam / Tinh Ninh Binh	Avian	Centers for Disease Control and Prevention	Davis,Todd; Rivailler,Pierre; Nguyen,Tung	National Institute of Hygiene and Epidemiology	2010-10-04
EPI_ISL_100261	EPI347293|2011703509_189126_v1_4	A/duck/Vietnam/NCVD-432/2010	A / H5N1	Asia / Vietnam / Tinh Khanh Hoa	Avian	Centers for Disease Control and Prevention	Davis,Todd; Rivailler,Pierre; Nguyen,Tung	National Institute of Hygiene and Epidemiology	2010-07-14
EPI_ISL_100260	EPI347292|2011703507_189124_v1_4	A/duck/Vietnam/NCVD-430/2010	A / H5N1	Asia / Vietnam / Tinh Khanh Hoa	Avian	Centers for Disease Control and Prevention	Davis,Todd; Rivailler,Pierre; Nguyen,Tung	National Institute of Hygiene and Epidemiology	2010-03-04
EPI_ISL_100259	EPI347291|2011703506_189123_v1_4	A/chicken/Vietnam/NCVD-429/2010	A / H5N1	Asia / Vietnam / Tinh Khanh Hoa	Avian	Centers for Disease Control and Prevention	Davis,Todd; Rivailler,Pierre; Nguyen,Tung	National Institute of Hygiene and Epidemiology	2010-02-25
EPI_ISL_100258	EPI347290|2011703505_189122_v1_4	A/chicken/Vietnam/NCVD-428/2010	A / H5N1	Asia / Vietnam / Tinh Khanh Hoa	Avian	Centers for Disease Control and Prevention	Davis,Todd; Rivailler,Pierre; Nguyen,Tung	National Institute of Hygiene and Epidemiology	2010-02-25
EPI_ISL_100257	EPI347289|2011703504_189121_v1_4	A/chicken/Vietnam/NCVD-427/2010	A / H5N1	Asia / Vietnam / Tinh Khanh Hoa	Avian	Centers for Disease Control and Prevention	Davis,Todd; Rivailler,Pierre; Nguyen,Tung	National Institute of Hygiene and Epidemiology	2010-02-23
EPI_ISL_100256	EPI347288|2011703503_189120_v1_4	A/muscovy duck/Vietnam/NCVD-426/2009	A / H5N1	Asia / Vietnam / Daklak	Avian	Centers for Disease Control and Prevention	Davis,Todd; Rivailler,Pierre; Nguyen,Tung	National Institute of Hygiene and Epidemiology	2009-10-11
EPI_ISL_100255	EPI347287|2011703502_189119_v1_4	A/chicken/Vietnam/NCVD-425/2009	A / H5N1	Asia / Vietnam / Tinh Khanh Hoa	Avian	Centers for Disease Control and Prevention	Davis,Todd; Rivailler,Pierre; Nguyen,Tung	National Institute of Hygiene and Epidemiology	2009-02-20
EPI_ISL_100254	EPI347286|2011703501_189118_v1_4	A/chicken/Vietnam/NCVD-424/2009	A / H5N1	Asia / Vietnam / Tinh Khanh Hoa	Avian	Centers for Disease Control and Prevention	Davis,Todd; Rivailler,Pierre; Nguyen,Tung	National Institute of Hygiene and Epidemiology	2009-02-17
EPI_ISL_67415	EPI235238|A/ruddy turnstone/Delaware/499/2003	A/ruddy turnstone/Delaware/499/2003	A / H5N2	North America / United States / Delaware	Avian	NA	Kim,L.M.; Scott,M.A.; Suarez,D.L.; Spackman,E.; Swayne,D.E.; Stallknecht,D.E.; Afonso,C.L.	NA	2003
EPI_ISL_67413	EPI235229|A/ruddy turnstone/DE/85/2003	A/ruddy turnstone/DE/85/2003	A / H5N2	North America / United States	Avian	NA	Kim,L.M.; Scott,M.A.; Suarez,D.L.; Spackman,E.; Swayne,D.E.; Stallknecht,D.E.; Afonso,C.L.	NA	2003
EPI_ISL_67069	EPI234499|A/pigeon/Thailand/VSMU-25-BKK/2005	A/pigeon/Thailand/VSMU-25-BKK/2005	A / H5N1	Asia / Thailand	Avian	NA	Sangsiriwut,K.; Chaichoune,K.; Wiriyarat,W.; Sariya,L.; Ponarknguen,R.; Tongsudjai,S.; Phrompiram,P.; Pattanarangsan,R.; Puthavathana,P.; Ratanakorn,P. CONSRTM BIOTEC; Thailand Research Fund	NA	2005
EPI_ISL_67067	EPI234497|A/Pigeon/Indonesia/Rokhit1631-6/2006	A/Pigeon/Indonesia/Rokhit1631-6/2006	A / H5N1	Asia / Indonesia	Avian	NA	Komadina,N.; Usman,T.B.; Selleck,P.	NA	2006-10-01
EPI_ISL_67066	EPI234496|A/open-billed Stork/Thailand/VSMU-15-ATG/2005	A/open-billed Stork/Thailand/VSMU-15-ATG/2005	A / H5N1	Asia / Thailand	Avian	NA	Sangsiriwut,K.; Chaichoune,K.; Wiriyarat,W.; Sariya,L.; Ponarknguen,R.; Tongsudjai,S.; Phrompiram,P.; Pattanarangsan,R.; Puthavathana,P.; Ratanakorn,P. CONSRTM BIOTEC; Thailand Research Fund	NA	2005
EPI_ISL_67064	EPI234494|A/green peafowl/Thailand/VSMU-3-CBI/2005	A/green peafowl/Thailand/VSMU-3-CBI/2005	A / H5N1	Asia / Thailand	Avian	NA	Sangsiriwut,K.; Chaichoune,K.; Wiriyarat,W.; Sariya,L.; Ponarknguen,R.; Tongsudjai,S.; Phrompiram,P.; Pattanarangsan,R.; Puthavathana,P.; Ratanakorn,P. CONSRTM BIOTEC; Thailand Research Fund	NA	2005
EPI_ISL_66958	EPI236464|A/avian/New York/Sg-00388/2002	A/avian/New York/Sg-00388/2002	A / H5N2	North America / United States / New York	Avian	NA	Sreevatsan,S.; Chander,Y.; Jindal,N.; Abin,M.C.; Ramakrishnan,M.A.; Wang,P.; Goyal,S.M.; Anderson,T.L.; Osterholm,M.T.	NA	2002
EPI_ISL_66955	EPI236952|A/avian/New York/Sg-00372/2001	A/avian/New York/Sg-00372/2001	A / H5N2	North America / United States / New York	Avian	NA	Sreevatsan,S.; Chander,Y.; Jindal,N.; Abin,M.C.; Ramakrishnan,M.A.; Wang,P.; Goyal,S.M.; Anderson,T.L.; Osterholm,M.T.	NA	2001
EPI_ISL_66953	EPI236947|A/avian/New York/Sg-00369/2001	A/avian/New York/Sg-00369/2001	A / H5N2	North America / United States / New York	Avian	NA	Sreevatsan,S.; Chander,Y.; Jindal,N.; Abin,M.C.; Ramakrishnan,M.A.; Wang,P.; Goyal,S.M.; Anderson,T.L.; Osterholm,M.T.	NA	2001
EPI_ISL_66910	EPI233884|A/guinea fowl/Nigeria/08RS848-78/2007	A/guinea fowl/Nigeria/08RS848-78/2007	A / H5N1	Africa / Nigeria	Avian	NA	Fusaro,A.; Nelson,M.I.; Joannis,T.; Bertolotti,L.; Monne,I.; Salviato,A.; Capua,I.; Holmes,E.C.; Cattoli,G.	NA	2007-03-15
EPI_ISL_66905	EPI233844|A/guinea fowl/Nigeria/08RS848-72/2007	A/guinea fowl/Nigeria/08RS848-72/2007	A / H5N1	Africa / Nigeria	Avian	NA	Fusaro,A.; Nelson,M.I.; Joannis,T.; Bertolotti,L.; Monne,I.; Salviato,A.; Capua,I.; Holmes,E.C.; Cattoli,G.	NA	2007-02-20
EPI_ISL_66899	EPI233796|A/water fowl/Nigeria/08RS848-66/2007	A/water fowl/Nigeria/08RS848-66/2007	A / H5N1	Africa / Nigeria	Avian	NA	Fusaro,A.; Nelson,M.I.; Joannis,T.; Bertolotti,L.; Monne,I.; Salviato,A.; Capua,I.; Holmes,E.C.; Cattoli,G.	NA	2007-02-10
EPI_ISL_66855	EPI233444|A/guinea fowl/Nigeria/08RS848-10/2006	A/guinea fowl/Nigeria/08RS848-10/2006	A / H5N1	Africa / Nigeria	Avian	NA	Fusaro,A.; Nelson,M.I.; Joannis,T.; Bertolotti,L.; Monne,I.; Salviato,A.; Capua,I.; Holmes,E.C.; Cattoli,G.	NA	2006-04-04
EPI_ISL_4064705	EPI1900288|A/chicken/France/172610/2017	A/chicken/France/172610/2017	A / H5N8	Europe / France	Chicken	NA	Briand,F.-X.; Niqueux,E.; Schmitz,A.; Martenot,C.; Cherbonnel,M.; Kerbrat,F.; Chatel,M.; Quenault,H.; Beven,V.; Leroux,A.; Hirchaud,E.; Lucas,P.; Blanchard,Y.; Grasland,B.	NA	2017-06-26
EPI_ISL_4064701	EPI1900284|A/chicken/France/172383/2017	A/chicken/France/172383/2017	A / H5N8	Europe / France	Chicken	NA	Briand,F.-X.; Niqueux,E.; Schmitz,A.; Martenot,C.; Cherbonnel,M.; Kerbrat,F.; Chatel,M.; Quenault,H.; Beven,V.; Leroux,A.; Hirchaud,E.; Lucas,P.; Blanchard,Y.; Grasland,B.	NA	2017-03-21
EPI_ISL_4064697	EPI1900280|A/chicken/France/172287/2017	A/chicken/France/172287/2017	A / H5N8	Europe / France	Chicken	NA	Briand,F.-X.; Niqueux,E.; Schmitz,A.; Martenot,C.; Cherbonnel,M.; Kerbrat,F.; Chatel,M.; Quenault,H.; Beven,V.; Leroux,A.; Hirchaud,E.; Lucas,P.; Blanchard,Y.; Grasland,B.	NA	2017-03-07
EPI_ISL_4064694	EPI1900277|A/chicken/France/172137/2017	A/chicken/France/172137/2017	A / H5N8	Europe / France	Chicken	NA	Briand,F.-X.; Niqueux,E.; Schmitz,A.; Martenot,C.; Cherbonnel,M.; Kerbrat,F.; Chatel,M.; Quenault,H.; Beven,V.; Leroux,A.; Hirchaud,E.; Lucas,P.; Blanchard,Y.; Grasland,B.	NA	2017-03-02
EPI_ISL_4064691	EPI1900274|A/chicken/France/172093/2017	A/chicken/France/172093/2017	A / H5N8	Europe / France	Chicken	NA	Briand,F.-X.; Niqueux,E.; Schmitz,A.; Martenot,C.; Cherbonnel,M.; Kerbrat,F.; Chatel,M.; Quenault,H.; Beven,V.; Leroux,A.; Hirchaud,E.; Lucas,P.; Blanchard,Y.; Grasland,B.	NA	2017-02-28
EPI_ISL_4064690	EPI1900273|A/chicken/France/172092/2017	A/chicken/France/172092/2017	A / H5N8	Europe / France	Chicken	NA	Briand,F.-X.; Niqueux,E.; Schmitz,A.; Martenot,C.; Cherbonnel,M.; Kerbrat,F.; Chatel,M.; Quenault,H.; Beven,V.; Leroux,A.; Hirchaud,E.; Lucas,P.; Blanchard,Y.; Grasland,B.	NA	2017-02-28
EPI_ISL_4064685	EPI1900268|A/chicken/France/172003/2017	A/chicken/France/172003/2017	A / H5N8	Europe / France	Chicken	NA	Briand,F.-X.; Niqueux,E.; Schmitz,A.; Martenot,C.; Cherbonnel,M.; Kerbrat,F.; Chatel,M.; Quenault,H.; Beven,V.; Leroux,A.; Hirchaud,E.; Lucas,P.; Blanchard,Y.; Grasland,B.	NA	2017-02-25
EPI_ISL_4064684	EPI1900267|A/chicken/France/172002/2017	A/chicken/France/172002/2017	A / H5N8	Europe / France	Chicken	NA	Briand,F.-X.; Niqueux,E.; Schmitz,A.; Martenot,C.; Cherbonnel,M.; Kerbrat,F.; Chatel,M.; Quenault,H.; Beven,V.; Leroux,A.; Hirchaud,E.; Lucas,P.; Blanchard,Y.; Grasland,B.	NA	2017-02-25
EPI_ISL_4064680	EPI1900263|A/chicken/France/171915/2017	A/chicken/France/171915/2017	A / H5N8	Europe / France	Chicken	NA	Briand,F.-X.; Niqueux,E.; Schmitz,A.; Martenot,C.; Cherbonnel,M.; Kerbrat,F.; Chatel,M.; Quenault,H.; Beven,V.; Leroux,A.; Hirchaud,E.; Lucas,P.; Blanchard,Y.; Grasland,B.	NA	2017-02-21
EPI_ISL_4064663	EPI1900246|A/chicken/France/171537/2017	A/chicken/France/171537/2017	A / H5N8	Europe / France	Chicken	NA	Briand,F.-X.; Niqueux,E.; Schmitz,A.; Martenot,C.; Cherbonnel,M.; Kerbrat,F.; Chatel,M.; Quenault,H.; Beven,V.; Leroux,A.; Hirchaud,E.; Lucas,P.; Blanchard,Y.; Grasland,B.	NA	2017-02-14
EPI_ISL_4064660	EPI1900243|A/chicken/France/171534/2017	A/chicken/France/171534/2017	A / H5N8	Europe / France	Chicken	NA	Briand,F.-X.; Niqueux,E.; Schmitz,A.; Martenot,C.; Cherbonnel,M.; Kerbrat,F.; Chatel,M.; Quenault,H.; Beven,V.; Leroux,A.; Hirchaud,E.; Lucas,P.; Blanchard,Y.; Grasland,B.	NA	2017-02-12
EPI_ISL_4064658	EPI1900241|A/chicken/France/171525/2017	A/chicken/France/171525/2017	A / H5N8	Europe / France	Chicken	NA	Briand,F.-X.; Niqueux,E.; Schmitz,A.; Martenot,C.; Cherbonnel,M.; Kerbrat,F.; Chatel,M.; Quenault,H.; Beven,V.; Leroux,A.; Hirchaud,E.; Lucas,P.; Blanchard,Y.; Grasland,B.	NA	2017-02-13
EPI_ISL_4064654	EPI1900237|A/chicken/France/171471/2017	A/chicken/France/171471/2017	A / H5N8	Europe / France	Chicken	NA	Briand,F.-X.; Niqueux,E.; Schmitz,A.; Martenot,C.; Cherbonnel,M.; Kerbrat,F.; Chatel,M.; Quenault,H.; Beven,V.; Leroux,A.; Hirchaud,E.; Lucas,P.; Blanchard,Y.; Grasland,B.	NA	2017-02-11
EPI_ISL_4064623	EPI1900206|A/chicken/France/170774/2017	A/chicken/France/170774/2017	A / H5N8	Europe / France	Chicken	NA	Briand,F.-X.; Niqueux,E.; Schmitz,A.; Martenot,C.; Cherbonnel,M.; Kerbrat,F.; Chatel,M.; Quenault,H.; Beven,V.; Leroux,A.; Hirchaud,E.; Lucas,P.; Blanchard,Y.; Grasland,B.	NA	2017-01-24
EPI_ISL_4064622	EPI1900205|A/chicken/France/170773/2017	A/chicken/France/170773/2017	A / H5N8	Europe / France	Chicken	NA	Briand,F.-X.; Niqueux,E.; Schmitz,A.; Martenot,C.; Cherbonnel,M.; Kerbrat,F.; Chatel,M.; Quenault,H.; Beven,V.; Leroux,A.; Hirchaud,E.; Lucas,P.; Blanchard,Y.; Grasland,B.	NA	2017-01-27
EPI_ISL_4064597	EPI1900198|A/chicken/France/170686/2017	A/chicken/France/170686/2017	A / H5N8	Europe / France	Chicken	NA	Briand,F.-X.; Niqueux,E.; Schmitz,A.; Martenot,C.; Cherbonnel,M.; Kerbrat,F.; Chatel,M.; Quenault,H.; Beven,V.; Leroux,A.; Hirchaud,E.; Lucas,P.; Blanchard,Y.; Grasland,B.	NA	2017-01-24
EPI_ISL_4064541	EPI1900190|A/chicken/France/170433/2017	A/chicken/France/170433/2017	A / H5N8	Europe / France	Chicken	NA	Briand,F.-X.; Niqueux,E.; Schmitz,A.; Martenot,C.; Cherbonnel,M.; Kerbrat,F.; Chatel,M.; Quenault,H.; Beven,V.; Leroux,A.; Hirchaud,E.; Lucas,P.; Blanchard,Y.; Grasland,B.	NA	2017-01-16
EPI_ISL_4064526	EPI1900187|A/chicken/France/170408/2017	A/chicken/France/170408/2017	A / H5N8	Europe / France	Chicken	NA	Briand,F.-X.; Niqueux,E.; Schmitz,A.; Martenot,C.; Cherbonnel,M.; Kerbrat,F.; Chatel,M.; Quenault,H.; Beven,V.; Leroux,A.; Hirchaud,E.; Lucas,P.; Blanchard,Y.; Grasland,B.	NA	2017-01-17
EPI_ISL_4064525	EPI1900186|A/chicken/France/170407/2017	A/chicken/France/170407/2017	A / H5N8	Europe / France	Chicken	NA	Briand,F.-X.; Niqueux,E.; Schmitz,A.; Martenot,C.; Cherbonnel,M.; Kerbrat,F.; Chatel,M.; Quenault,H.; Beven,V.; Leroux,A.; Hirchaud,E.; Lucas,P.; Blanchard,Y.; Grasland,B.	NA	2017-01-16
EPI_ISL_4064518	EPI1900179|A/chicken/France/170340/2017	A/chicken/France/170340/2017	A / H5N8	Europe / France	Chicken	NA	Briand,F.-X.; Niqueux,E.; Schmitz,A.; Martenot,C.; Cherbonnel,M.; Kerbrat,F.; Chatel,M.; Quenault,H.; Beven,V.; Leroux,A.; Hirchaud,E.; Lucas,P.; Blanchard,Y.; Grasland,B.	NA	2017-01-13
EPI_ISL_4032419	EPI1891890|A/chicken/Yunlin/18080006-1/2018	A/chicken/Yunlin/18080006-1/2018	A / H5N2	Asia / Taiwan	Chicken	NA	Huang,C.W.; Chen,L.H.; Lee,D.H.; Liu,Y.P.; Li,W.C.; Lee,M.S.; Chen,Y.P.; Lee,F.; Chiou,C.J.; Lin,Y.J.; Lin,Y.-J.	NA	2018-08-26
EPI_ISL_4032379	EPI1891882|A/chicken/Yunlin/18070003-3/2018	A/chicken/Yunlin/18070003-3/2018	A / H5N2	Asia / Taiwan	Chicken	NA	Huang,C.W.; Chen,L.H.; Lee,D.H.; Liu,Y.P.; Li,W.C.; Lee,M.S.; Chen,Y.P.; Lee,F.; Chiou,C.J.; Lin,Y.J.; Lin,Y.-J.	NA	2018-07-27
EPI_ISL_4032338	EPI1891874|A/chicken/Yunlin/18060001-2/2018	A/chicken/Yunlin/18060001-2/2018	A / H5N2	Asia / Taiwan	Chicken	NA	Huang,C.W.; Chen,L.H.; Lee,D.H.; Liu,Y.P.; Li,W.C.; Lee,M.S.; Chen,Y.P.; Lee,F.; Chiou,C.J.; Lin,Y.J.; Lin,Y.-J.	NA	2018-05-31
EPI_ISL_4032337	EPI1891866|A/chicken/Yunlin/18050013-1/2018	A/chicken/Yunlin/18050013-1/2018	A / H5N2	Asia / Taiwan	Chicken	NA	Huang,C.W.; Chen,L.H.; Lee,D.H.; Liu,Y.P.; Li,W.C.; Lee,M.S.; Chen,Y.P.; Lee,F.; Chiou,C.J.; Lin,Y.J.; Lin,Y.-J.	NA	2018-05-14
EPI_ISL_4032336	EPI1891858|A/chicken/Yunlin/18040006-3/2018	A/chicken/Yunlin/18040006-3/2018	A / H5N2	Asia / Taiwan	Chicken	NA	Huang,C.W.; Chen,L.H.; Lee,D.H.; Liu,Y.P.; Li,W.C.; Lee,M.S.; Chen,Y.P.; Lee,F.; Chiou,C.J.; Lin,Y.J.; Lin,Y.-J.	NA	2018-04-08
EPI_ISL_4032335	EPI1891850|A/chicken/Yunlin/18030002-1/2018	A/chicken/Yunlin/18030002-1/2018	A / H5N2	Asia / Taiwan	Chicken	NA	Huang,C.W.; Chen,L.H.; Lee,D.H.; Liu,Y.P.; Li,W.C.; Lee,M.S.; Chen,Y.P.; Lee,F.; Chiou,C.J.; Lin,Y.J.; Lin,Y.-J.	NA	2018-03-01
EPI_ISL_4032334	EPI1891842|A/chicken/Yunlin/18020021-1/2018	A/chicken/Yunlin/18020021-1/2018	A / H5N2	Asia / Taiwan	Chicken	NA	Huang,C.W.; Chen,L.H.; Lee,D.H.; Liu,Y.P.; Li,W.C.; Lee,M.S.; Chen,Y.P.; Lee,F.; Chiou,C.J.; Lin,Y.J.; Lin,Y.-J.	NA	2018-02-27
EPI_ISL_4032333	EPI1891834|A/chicken/Yunlin/18020008-2/2018	A/chicken/Yunlin/18020008-2/2018	A / H5N2	Asia / Taiwan	Chicken	NA	Huang,C.W.; Chen,L.H.; Lee,D.H.; Liu,Y.P.; Li,W.C.; Lee,M.S.; Chen,Y.P.; Lee,F.; Chiou,C.J.; Lin,Y.J.; Lin,Y.-J.	NA	2018-02-05
EPI_ISL_4032332	EPI1891826|A/chicken/Yunlin/18020005-2/2018	A/chicken/Yunlin/18020005-2/2018	A / H5N2	Asia / Taiwan	Chicken	NA	Huang,C.W.; Chen,L.H.; Lee,D.H.; Liu,Y.P.; Li,W.C.; Lee,M.S.; Chen,Y.P.; Lee,F.; Chiou,C.J.; Lin,Y.J.; Lin,Y.-J.	NA	2018-01-31
EPI_ISL_4032331	EPI1891818|A/chicken/Yunlin/18020004-1/2018	A/chicken/Yunlin/18020004-1/2018	A / H5N2	Asia / Taiwan	Chicken	NA	Huang,C.W.; Chen,L.H.; Lee,D.H.; Liu,Y.P.; Li,W.C.; Lee,M.S.; Chen,Y.P.; Lee,F.; Chiou,C.J.; Lin,Y.J.; Lin,Y.-J.	NA	2018-01-31
EPI_ISL_4032330	EPI1891810|A/chicken/Yunlin/18020003-2/2018	A/chicken/Yunlin/18020003-2/2018	A / H5N2	Asia / Taiwan	Chicken	NA	Huang,C.W.; Chen,L.H.; Lee,D.H.; Liu,Y.P.; Li,W.C.; Lee,M.S.; Chen,Y.P.; Lee,F.; Chiou,C.J.; Lin,Y.J.; Lin,Y.-J.	NA	2018-01-31
EPI_ISL_4032329	EPI1891802|A/chicken/Yunlin/18010024-2/2018	A/chicken/Yunlin/18010024-2/2018	A / H5N2	Asia / Taiwan	Chicken	NA	Huang,C.W.; Chen,L.H.; Lee,D.H.; Liu,Y.P.; Li,W.C.; Lee,M.S.; Chen,Y.P.; Lee,F.; Chiou,C.J.; Lin,Y.J.; Lin,Y.-J.	NA	2018-01-28
EPI_ISL_4032328	EPI1891794|A/chicken/Yunlin/18010023-1/2018	A/chicken/Yunlin/18010023-1/2018	A / H5N2	Asia / Taiwan	Chicken	NA	Huang,C.W.; Chen,L.H.; Lee,D.H.; Liu,Y.P.; Li,W.C.; Lee,M.S.; Chen,Y.P.; Lee,F.; Chiou,C.J.; Lin,Y.J.; Lin,Y.-J.	NA	2018-01-28
EPI_ISL_4032327	EPI1891786|A/chicken/Yunlin/18010003-3/2018	A/chicken/Yunlin/18010003-3/2018	A / H5N2	Asia / Taiwan	Chicken	NA	Huang,C.W.; Chen,L.H.; Lee,D.H.; Liu,Y.P.; Li,W.C.; Lee,M.S.; Chen,Y.P.; Lee,F.; Chiou,C.J.; Lin,Y.J.; Lin,Y.-J.	NA	2018-01-02
EPI_ISL_4032326	EPI1891778|A/chicken/Yunlin/18010001-2/2018	A/chicken/Yunlin/18010001-2/2018	A / H5N2	Asia / Taiwan	Chicken	NA	Huang,C.W.; Chen,L.H.; Lee,D.H.; Liu,Y.P.; Li,W.C.; Lee,M.S.; Chen,Y.P.; Lee,F.; Chiou,C.J.; Lin,Y.J.; Lin,Y.-J.	NA	2018-01-02
EPI_ISL_4032325	EPI1891770|A/chicken/Yunlin/17070010/2017	A/chicken/Yunlin/17070010/2017	A / H5N2	Asia / Taiwan	Chicken	NA	Huang,C.W.; Chen,L.H.; Lee,D.H.; Liu,Y.P.; Li,W.C.; Lee,M.S.; Chen,Y.P.; Lee,F.; Chiou,C.J.; Lin,Y.J.; Lin,Y.-J.	NA	2017-07-06
EPI_ISL_4032324	EPI1891762|A/chicken/Yunlin/17060019/2017	A/chicken/Yunlin/17060019/2017	A / H5N2	Asia / Taiwan	Chicken	NA	Huang,C.W.; Chen,L.H.; Lee,D.H.; Liu,Y.P.; Li,W.C.; Lee,M.S.; Chen,Y.P.; Lee,F.; Chiou,C.J.; Lin,Y.J.; Lin,Y.-J.	NA	2017-06-25
EPI_ISL_4032323	EPI1891754|A/chicken/Yunlin/17040012-1/2017	A/chicken/Yunlin/17040012-1/2017	A / H5N2	Asia / Taiwan	Chicken	NA	Huang,C.W.; Chen,L.H.; Lee,D.H.; Liu,Y.P.; Li,W.C.; Lee,M.S.; Chen,Y.P.; Lee,F.; Chiou,C.J.; Lin,Y.J.; Lin,Y.-J.	NA	2017-04-05
EPI_ISL_4032322	EPI1891746|A/chicken/Yunlin/17040011-1/2017	A/chicken/Yunlin/17040011-1/2017	A / H5N2	Asia / Taiwan	Chicken	NA	Huang,C.W.; Chen,L.H.; Lee,D.H.; Liu,Y.P.; Li,W.C.; Lee,M.S.; Chen,Y.P.; Lee,F.; Chiou,C.J.; Lin,Y.J.; Lin,Y.-J.	NA	2017-04-05
EPI_ISL_4032321	EPI1891738|A/chicken/Yunlin/17040010-1/2017	A/chicken/Yunlin/17040010-1/2017	A / H5N2	Asia / Taiwan	Chicken	NA	Huang,C.W.; Chen,L.H.; Lee,D.H.; Liu,Y.P.; Li,W.C.; Lee,M.S.; Chen,Y.P.; Lee,F.; Chiou,C.J.; Lin,Y.J.; Lin,Y.-J.	NA	2017-04-03
EPI_ISL_4032320	EPI1891730|A/chicken/Yunlin/17040005-1/2017	A/chicken/Yunlin/17040005-1/2017	A / H5N2	Asia / Taiwan	Chicken	NA	Huang,C.W.; Chen,L.H.; Lee,D.H.; Liu,Y.P.; Li,W.C.; Lee,M.S.; Chen,Y.P.; Lee,F.; Chiou,C.J.; Lin,Y.J.; Lin,Y.-J.	NA	2017-03-31
EPI_ISL_4032319	EPI1891722|A/chicken/Yunlin/17040004-2/2017	A/chicken/Yunlin/17040004-2/2017	A / H5N2	Asia / Taiwan	Chicken	NA	Huang,C.W.; Chen,L.H.; Lee,D.H.; Liu,Y.P.; Li,W.C.; Lee,M.S.; Chen,Y.P.; Lee,F.; Chiou,C.J.; Lin,Y.J.; Lin,Y.-J.	NA	2017-03-31
EPI_ISL_4032318	EPI1891714|A/chicken/Yunlin/17040003-1/2017	A/chicken/Yunlin/17040003-1/2017	A / H5N2	Asia / Taiwan	Chicken	NA	Huang,C.W.; Chen,L.H.; Lee,D.H.; Liu,Y.P.; Li,W.C.; Lee,M.S.; Chen,Y.P.; Lee,F.; Chiou,C.J.; Lin,Y.J.; Lin,Y.-J.	NA	2017-03-31
EPI_ISL_4032317	EPI1891706|A/chicken/Yunlin/17030065-2/2017	A/chicken/Yunlin/17030065-2/2017	A / H5N2	Asia / Taiwan	Chicken	NA	Huang,C.W.; Chen,L.H.; Lee,D.H.; Liu,Y.P.; Li,W.C.; Lee,M.S.; Chen,Y.P.; Lee,F.; Chiou,C.J.; Lin,Y.J.; Lin,Y.-J.	NA	2017-03-29
EPI_ISL_4032316	EPI1891698|A/chicken/Yunlin/17030032-2/2017	A/chicken/Yunlin/17030032-2/2017	A / H5N2	Asia / Taiwan	Chicken	NA	Huang,C.W.; Chen,L.H.; Lee,D.H.; Liu,Y.P.; Li,W.C.; Lee,M.S.; Chen,Y.P.; Lee,F.; Chiou,C.J.; Lin,Y.J.; Lin,Y.-J.	NA	2017-03-12
EPI_ISL_4032315	EPI1891690|A/chicken/Yunlin/17030021-1/2017	A/chicken/Yunlin/17030021-1/2017	A / H5N2	Asia / Taiwan	Chicken	NA	Huang,C.W.; Chen,L.H.; Lee,D.H.; Liu,Y.P.; Li,W.C.; Lee,M.S.; Chen,Y.P.; Lee,F.; Chiou,C.J.; Lin,Y.J.; Lin,Y.-J.	NA	2017-03-04
EPI_ISL_4032314	EPI1891682|A/chicken/Yunlin/17030020-2/2017	A/chicken/Yunlin/17030020-2/2017	A / H5N2	Asia / Taiwan	Chicken	NA	Huang,C.W.; Chen,L.H.; Lee,D.H.; Liu,Y.P.; Li,W.C.; Lee,M.S.; Chen,Y.P.; Lee,F.; Chiou,C.J.; Lin,Y.J.; Lin,Y.-J.	NA	2017-03-04
EPI_ISL_4032313	EPI1891674|A/chicken/Yunlin/17030014-1/2017	A/chicken/Yunlin/17030014-1/2017	A / H5N2	Asia / Taiwan	Chicken	NA	Huang,C.W.; Chen,L.H.; Lee,D.H.; Liu,Y.P.; Li,W.C.; Lee,M.S.; Chen,Y.P.; Lee,F.; Chiou,C.J.; Lin,Y.J.; Lin,Y.-J.	NA	2017-03-03
EPI_ISL_4032312	EPI1891666|A/chicken/Yunlin/17030010-1/2017	A/chicken/Yunlin/17030010-1/2017	A / H5N2	Asia / Taiwan	Chicken	NA	Huang,C.W.; Chen,L.H.; Lee,D.H.; Liu,Y.P.; Li,W.C.; Lee,M.S.; Chen,Y.P.; Lee,F.; Chiou,C.J.; Lin,Y.J.; Lin,Y.-J.	NA	2017-03-02
EPI_ISL_4032311	EPI1891658|A/chicken/Yunlin/17030007-1/2017	A/chicken/Yunlin/17030007-1/2017	A / H5N2	Asia / Taiwan	Chicken	NA	Huang,C.W.; Chen,L.H.; Lee,D.H.; Liu,Y.P.; Li,W.C.; Lee,M.S.; Chen,Y.P.; Lee,F.; Chiou,C.J.; Lin,Y.J.; Lin,Y.-J.	NA	2017-03-02
EPI_ISL_4032310	EPI1891650|A/chicken/Yunlin/17030001-1/2017	A/chicken/Yunlin/17030001-1/2017	A / H5N2	Asia / Taiwan	Chicken	NA	Huang,C.W.; Chen,L.H.; Lee,D.H.; Liu,Y.P.; Li,W.C.; Lee,M.S.; Chen,Y.P.; Lee,F.; Chiou,C.J.; Lin,Y.J.; Lin,Y.-J.	NA	2017-02-28
EPI_ISL_4032309	EPI1891642|A/chicken/Yunlin/17020095-2/2017	A/chicken/Yunlin/17020095-2/2017	A / H5N2	Asia / Taiwan	Chicken	NA	Huang,C.W.; Chen,L.H.; Lee,D.H.; Liu,Y.P.; Li,W.C.; Lee,M.S.; Chen,Y.P.; Lee,F.; Chiou,C.J.; Lin,Y.J.; Lin,Y.-J.	NA	2017-02-27
EPI_ISL_4032308	EPI1891634|A/chicken/Yunlin/17020094-1/2017	A/chicken/Yunlin/17020094-1/2017	A / H5N2	Asia / Taiwan	Chicken	NA	Huang,C.W.; Chen,L.H.; Lee,D.H.; Liu,Y.P.; Li,W.C.; Lee,M.S.; Chen,Y.P.; Lee,F.; Chiou,C.J.; Lin,Y.J.; Lin,Y.-J.	NA	2017-02-27
EPI_ISL_4032307	EPI1891626|A/chicken/Yunlin/17020033-2/2017	A/chicken/Yunlin/17020033-2/2017	A / H5N2	Asia / Taiwan	Chicken	NA	Huang,C.W.; Chen,L.H.; Lee,D.H.; Liu,Y.P.; Li,W.C.; Lee,M.S.; Chen,Y.P.; Lee,F.; Chiou,C.J.; Lin,Y.J.; Lin,Y.-J.	NA	2017-02-17
EPI_ISL_4032306	EPI1891618|A/chicken/Yunlin/17010014/2017	A/chicken/Yunlin/17010014/2017	A / H5N2	Asia / Taiwan	Chicken	NA	Huang,C.W.; Chen,L.H.; Lee,D.H.; Liu,Y.P.; Li,W.C.; Lee,M.S.; Chen,Y.P.; Lee,F.; Chiou,C.J.; Lin,Y.J.; Lin,Y.-J.	NA	2017-01-13
EPI_ISL_4032305	EPI1891610|A/chicken/Yunlin/17010001/2017	A/chicken/Yunlin/17010001/2017	A / H5N8	Asia / Taiwan	Chicken	NA	Huang,C.W.; Chen,L.H.; Lee,D.H.; Liu,Y.P.; Li,W.C.; Lee,M.S.; Chen,Y.P.; Lee,F.; Chiou,C.J.; Lin,Y.J.; Lin,Y.-J.	NA	2017-01-01
EPI_ISL_4032304	EPI1891602|A/chicken/Yunlin/16050053/2016	A/chicken/Yunlin/16050053/2016	A / H5N2	Asia / Taiwan	Chicken	NA	Huang,C.W.; Chen,L.H.; Lee,D.H.; Liu,Y.P.; Li,W.C.; Lee,M.S.; Chen,Y.P.; Lee,F.; Chiou,C.J.; Lin,Y.J.; Lin,Y.-J.	NA	2016-05-30
EPI_ISL_4032303	EPI1891594|A/chicken/Yunlin/16020038/2016	A/chicken/Yunlin/16020038/2016	A / H5N8	Asia / Taiwan	Chicken	NA	Huang,C.W.; Chen,L.H.; Lee,D.H.; Liu,Y.P.; Li,W.C.; Lee,M.S.; Chen,Y.P.; Lee,F.; Chiou,C.J.; Lin,Y.J.; Lin,Y.-J.	NA	2016-02-23
EPI_ISL_4032302	EPI1891586|A/chicken/Yunlin/16010008-1/2016	A/chicken/Yunlin/16010008-1/2016	A / H5N2	Asia / Taiwan	Chicken	NA	Huang,C.W.; Chen,L.H.; Lee,D.H.; Liu,Y.P.; Li,W.C.; Lee,M.S.; Chen,Y.P.; Lee,F.; Chiou,C.J.; Lin,Y.J.; Lin,Y.-J.	NA	2016-01-05
EPI_ISL_4032301	EPI1891578|A/chicken/Yunlin/16010001-1/2016	A/chicken/Yunlin/16010001-1/2016	A / H5N2	Asia / Taiwan	Chicken	NA	Huang,C.W.; Chen,L.H.; Lee,D.H.; Liu,Y.P.; Li,W.C.; Lee,M.S.; Chen,Y.P.; Lee,F.; Chiou,C.J.; Lin,Y.J.; Lin,Y.-J.	NA	2016-01-01
EPI_ISL_4032300	EPI1891570|A/chicken/Yunlin/15080024/2015	A/chicken/Yunlin/15080024/2015	A / H5N2	Asia / Taiwan	Chicken	NA	Huang,C.W.; Chen,L.H.; Lee,D.H.; Liu,Y.P.; Li,W.C.; Lee,M.S.; Chen,Y.P.; Lee,F.; Chiou,C.J.; Lin,Y.J.; Lin,Y.-J.	NA	2015-08-27
EPI_ISL_4032299	EPI1891562|A/chicken/Yunlin/15060014-1/2015	A/chicken/Yunlin/15060014-1/2015	A / H5N2	Asia / Taiwan	Chicken	NA	Huang,C.W.; Chen,L.H.; Lee,D.H.; Liu,Y.P.; Li,W.C.; Lee,M.S.; Chen,Y.P.; Lee,F.; Chiou,C.J.; Lin,Y.J.; Lin,Y.-J.	NA	2015-06-05
EPI_ISL_4032298	EPI1891554|A/chicken/Yunlin/15050039-2/2015	A/chicken/Yunlin/15050039-2/2015	A / H5N2	Asia / Taiwan	Chicken	NA	Huang,C.W.; Chen,L.H.; Lee,D.H.; Liu,Y.P.; Li,W.C.; Lee,M.S.; Chen,Y.P.; Lee,F.; Chiou,C.J.; Lin,Y.J.; Lin,Y.-J.	NA	2015-05-16
EPI_ISL_4032297	EPI1891546|A/chicken/Yunlin/15050037-2/2015	A/chicken/Yunlin/15050037-2/2015	A / H5N2	Asia / Taiwan	Chicken	NA	Huang,C.W.; Chen,L.H.; Lee,D.H.; Liu,Y.P.; Li,W.C.; Lee,M.S.; Chen,Y.P.; Lee,F.; Chiou,C.J.; Lin,Y.J.; Lin,Y.-J.	NA	2015-05-15
EPI_ISL_4032296	EPI1891538|A/chicken/Yunlin/15050012/2015	A/chicken/Yunlin/15050012/2015	A / H5N8	Asia / Taiwan	Chicken	NA	Huang,C.W.; Chen,L.H.; Lee,D.H.; Liu,Y.P.; Li,W.C.; Lee,M.S.; Chen,Y.P.; Lee,F.; Chiou,C.J.; Lin,Y.J.; Lin,Y.-J.	NA	2015-05-04
EPI_ISL_4032295	EPI1891530|A/chicken/Yunlin/15040027/2015	A/chicken/Yunlin/15040027/2015	A / H5N2	Asia / Taiwan	Chicken	NA	Huang,C.W.; Chen,L.H.; Lee,D.H.; Liu,Y.P.; Li,W.C.; Lee,M.S.; Chen,Y.P.; Lee,F.; Chiou,C.J.; Lin,Y.J.; Lin,Y.-J.	NA	2015-04-20
EPI_ISL_4032294	EPI1891522|A/chicken/Yunlin/15040002-2/2015	A/chicken/Yunlin/15040002-2/2015	A / H5N2	Asia / Taiwan	Chicken	NA	Huang,C.W.; Chen,L.H.; Lee,D.H.; Liu,Y.P.; Li,W.C.; Lee,M.S.; Chen,Y.P.; Lee,F.; Chiou,C.J.; Lin,Y.J.; Lin,Y.-J.	NA	2015-03-31
EPI_ISL_4032293	EPI1891514|A/chicken/Yunlin/15020048-1/2015	A/chicken/Yunlin/15020048-1/2015	A / H5N2	Asia / Taiwan	Chicken	NA	Huang,C.W.; Chen,L.H.; Lee,D.H.; Liu,Y.P.; Li,W.C.; Lee,M.S.; Chen,Y.P.; Lee,F.; Chiou,C.J.; Lin,Y.J.; Lin,Y.-J.	NA	2015-02-02
EPI_ISL_4032292	EPI1891506|A/chicken/Taipei/17050009-3/2017	A/chicken/Taipei/17050009-3/2017	A / H5N8	Asia / Taiwan	Chicken	NA	Huang,C.W.; Chen,L.H.; Lee,D.H.; Liu,Y.P.; Li,W.C.; Lee,M.S.; Chen,Y.P.; Lee,F.; Chiou,C.J.; Lin,Y.J.; Lin,Y.-J.	NA	2017-05-07
EPI_ISL_4032291	EPI1891498|A/chicken/Taipei/17050008-3/2017	A/chicken/Taipei/17050008-3/2017	A / H5N8	Asia / Taiwan	Chicken	NA	Huang,C.W.; Chen,L.H.; Lee,D.H.; Liu,Y.P.; Li,W.C.; Lee,M.S.; Chen,Y.P.; Lee,F.; Chiou,C.J.; Lin,Y.J.; Lin,Y.-J.	NA	2017-05-07
EPI_ISL_4032290	EPI1891490|A/chicken/Taipei/17050007-2/2017	A/chicken/Taipei/17050007-2/2017	A / H5N8	Asia / Taiwan	Chicken	NA	Huang,C.W.; Chen,L.H.; Lee,D.H.; Liu,Y.P.; Li,W.C.; Lee,M.S.; Chen,Y.P.; Lee,F.; Chiou,C.J.; Lin,Y.J.; Lin,Y.-J.	NA	2017-05-07
EPI_ISL_4032289	EPI1891482|A/chicken/Taipei/17050006-2/2017	A/chicken/Taipei/17050006-2/2017	A / H5N8	Asia / Taiwan	Chicken	NA	Huang,C.W.; Chen,L.H.; Lee,D.H.; Liu,Y.P.; Li,W.C.; Lee,M.S.; Chen,Y.P.; Lee,F.; Chiou,C.J.; Lin,Y.J.; Lin,Y.-J.	NA	2017-05-07
EPI_ISL_4032288	EPI1891474|A/chicken/Taipei/17050005-1/2017	A/chicken/Taipei/17050005-1/2017	A / H5N8	Asia / Taiwan	Chicken	NA	Huang,C.W.; Chen,L.H.; Lee,D.H.; Liu,Y.P.; Li,W.C.; Lee,M.S.; Chen,Y.P.; Lee,F.; Chiou,C.J.; Lin,Y.J.; Lin,Y.-J.	NA	2017-05-06
EPI_ISL_4032287	EPI1891466|A/chicken/Taipei/16120021/2016	A/chicken/Taipei/16120021/2016	A / H5N8	Asia / Taiwan	Chicken	NA	Huang,C.W.; Chen,L.H.; Lee,D.H.; Liu,Y.P.; Li,W.C.; Lee,M.S.; Chen,Y.P.; Lee,F.; Chiou,C.J.; Lin,Y.J.; Lin,Y.-J.	NA	2016-12-09
EPI_ISL_4032286	EPI1891458|A/chicken/Taipei/16060023-1/2016	A/chicken/Taipei/16060023-1/2016	A / H5N8	Asia / Taiwan	Chicken	NA	Huang,C.W.; Chen,L.H.; Lee,D.H.; Liu,Y.P.; Li,W.C.; Lee,M.S.; Chen,Y.P.; Lee,F.; Chiou,C.J.; Lin,Y.J.; Lin,Y.-J.	NA	2016-06-23
EPI_ISL_4032285	EPI1891450|A/chicken/Taipei/16060022-4/2016	A/chicken/Taipei/16060022-4/2016	A / H5N8	Asia / Taiwan	Chicken	NA	Huang,C.W.; Chen,L.H.; Lee,D.H.; Liu,Y.P.; Li,W.C.; Lee,M.S.; Chen,Y.P.; Lee,F.; Chiou,C.J.; Lin,Y.J.; Lin,Y.-J.	NA	2016-06-23
EPI_ISL_4032284	EPI1891442|A/chicken/Taipei City/18050010-8/2018	A/chicken/Taipei City/18050010-8/2018	A / H5N2	Asia / Taiwan	Chicken	NA	Huang,C.W.; Chen,L.H.; Lee,D.H.; Liu,Y.P.; Li,W.C.; Lee,M.S.; Chen,Y.P.; Lee,F.; Chiou,C.J.; Lin,Y.J.; Lin,Y.-J.	NA	2018-05-14
EPI_ISL_4032283	EPI1891434|A/chicken/Taipei City/18050007-1/2018	A/chicken/Taipei City/18050007-1/2018	A / H5N2	Asia / Taiwan	Chicken	NA	Huang,C.W.; Chen,L.H.; Lee,D.H.; Liu,Y.P.; Li,W.C.; Lee,M.S.; Chen,Y.P.; Lee,F.; Chiou,C.J.; Lin,Y.J.; Lin,Y.-J.	NA	2018-05-09
EPI_ISL_4032282	EPI1891426|A/chicken/Taipei City/18010008-3/2018	A/chicken/Taipei City/18010008-3/2018	A / H5N2	Asia / Taiwan	Chicken	NA	Huang,C.W.; Chen,L.H.; Lee,D.H.; Liu,Y.P.; Li,W.C.; Lee,M.S.; Chen,Y.P.; Lee,F.; Chiou,C.J.; Lin,Y.J.; Lin,Y.-J.	NA	2018-01-14
EPI_ISL_4032281	EPI1891418|A/chicken/Taipei City/18010007-3/2018	A/chicken/Taipei City/18010007-3/2018	A / H5N2	Asia / Taiwan	Chicken	NA	Huang,C.W.; Chen,L.H.; Lee,D.H.; Liu,Y.P.; Li,W.C.; Lee,M.S.; Chen,Y.P.; Lee,F.; Chiou,C.J.; Lin,Y.J.; Lin,Y.-J.	NA	2018-01-14
EPI_ISL_4032280	EPI1891410|A/chicken/Taipei City/17090004/2017	A/chicken/Taipei City/17090004/2017	A / H5N8	Asia / Taiwan	Chicken	NA	Huang,C.W.; Chen,L.H.; Lee,D.H.; Liu,Y.P.; Li,W.C.; Lee,M.S.; Chen,Y.P.; Lee,F.; Chiou,C.J.; Lin,Y.J.; Lin,Y.-J.	NA	2017-09-01
EPI_ISL_4032279	EPI1891402|A/chicken/Tainan/18040014-2/2018	A/chicken/Tainan/18040014-2/2018	A / H5N2	Asia / Taiwan	Chicken	NA	Huang,C.W.; Chen,L.H.; Lee,D.H.; Liu,Y.P.; Li,W.C.; Lee,M.S.; Chen,Y.P.; Lee,F.; Chiou,C.J.; Lin,Y.J.; Lin,Y.-J.	NA	2018-04-13
EPI_ISL_4032278	EPI1891394|A/chicken/Tainan/17030058-1/2017	A/chicken/Tainan/17030058-1/2017	A / H5N8	Asia / Taiwan	Chicken	NA	Huang,C.W.; Chen,L.H.; Lee,D.H.; Liu,Y.P.; Li,W.C.; Lee,M.S.; Chen,Y.P.; Lee,F.; Chiou,C.J.; Lin,Y.J.; Lin,Y.-J.	NA	2017-03-23
EPI_ISL_4032277	EPI1891386|A/chicken/Tainan/16040035-1/2016	A/chicken/Tainan/16040035-1/2016	A / H5N2	Asia / Taiwan	Chicken	NA	Huang,C.W.; Chen,L.H.; Lee,D.H.; Liu,Y.P.; Li,W.C.; Lee,M.S.; Chen,Y.P.; Lee,F.; Chiou,C.J.; Lin,Y.J.; Lin,Y.-J.	NA	2016-04-29
EPI_ISL_4032276	EPI1891378|A/chicken/Tainan/15020214/2015	A/chicken/Tainan/15020214/2015	A / H5N8	Asia / Taiwan	Chicken	NA	Huang,C.W.; Chen,L.H.; Lee,D.H.; Liu,Y.P.; Li,W.C.; Lee,M.S.; Chen,Y.P.; Lee,F.; Chiou,C.J.; Lin,Y.J.; Lin,Y.-J.	NA	2015-02-18
EPI_ISL_4032275	EPI1891370|A/chicken/Taichung/16110017-3/2016	A/chicken/Taichung/16110017-3/2016	A / H5N8	Asia / Taiwan	Chicken	NA	Huang,C.W.; Chen,L.H.; Lee,D.H.; Liu,Y.P.; Li,W.C.; Lee,M.S.; Chen,Y.P.; Lee,F.; Chiou,C.J.; Lin,Y.J.; Lin,Y.-J.	NA	2016-11-16
EPI_ISL_4032274	EPI1891362|A/chicken/Taichung/16050044-2/2016	A/chicken/Taichung/16050044-2/2016	A / H5N2	Asia / Taiwan	Chicken	NA	Huang,C.W.; Chen,L.H.; Lee,D.H.; Liu,Y.P.; Li,W.C.; Lee,M.S.; Chen,Y.P.; Lee,F.; Chiou,C.J.; Lin,Y.J.; Lin,Y.-J.	NA	2016-05-27
EPI_ISL_4032273	EPI1891354|A/chicken/Taichung/16040032-3/2016	A/chicken/Taichung/16040032-3/2016	A / H5N2	Asia / Taiwan	Chicken	NA	Huang,C.W.; Chen,L.H.; Lee,D.H.; Liu,Y.P.; Li,W.C.; Lee,M.S.; Chen,Y.P.; Lee,F.; Chiou,C.J.; Lin,Y.J.; Lin,Y.-J.	NA	2016-04-28
EPI_ISL_4032272	EPI1891346|A/chicken/Taichung/15010399/2015	A/chicken/Taichung/15010399/2015	A / H5N2	Asia / Taiwan	Chicken	NA	Huang,C.W.; Chen,L.H.; Lee,D.H.; Liu,Y.P.; Li,W.C.; Lee,M.S.; Chen,Y.P.; Lee,F.; Chiou,C.J.; Lin,Y.J.; Lin,Y.-J.	NA	2015-01-20
EPI_ISL_4032271	EPI1891338|A/chicken/Pingtung/18080001-1/2018	A/chicken/Pingtung/18080001-1/2018	A / H5N2	Asia / Taiwan	Chicken	NA	Huang,C.W.; Chen,L.H.; Lee,D.H.; Liu,Y.P.; Li,W.C.; Lee,M.S.; Chen,Y.P.; Lee,F.; Chiou,C.J.; Lin,Y.J.; Lin,Y.-J.	NA	2018-08-08
EPI_ISL_4032270	EPI1891331|A/chicken/Pingtung/18050006-1/2018	A/chicken/Pingtung/18050006-1/2018	A / H5N2	Asia / Taiwan	Chicken	NA	Huang,C.W.; Chen,L.H.; Lee,D.H.; Liu,Y.P.; Li,W.C.; Lee,M.S.; Chen,Y.P.; Lee,F.; Chiou,C.J.; Lin,Y.J.; Lin,Y.-J.	NA	2018-05-07
EPI_ISL_4032269	EPI1891323|A/chicken/Pingtung/18020015-1/2018	A/chicken/Pingtung/18020015-1/2018	A / H5N2	Asia / Taiwan	Chicken	NA	Huang,C.W.; Chen,L.H.; Lee,D.H.; Liu,Y.P.; Li,W.C.; Lee,M.S.; Chen,Y.P.; Lee,F.; Chiou,C.J.; Lin,Y.J.; Lin,Y.-J.	NA	2018-02-12
EPI_ISL_4032268	EPI1891315|A/chicken/Pingtung/18010019-2/2018	A/chicken/Pingtung/18010019-2/2018	A / H5N2	Asia / Taiwan	Chicken	NA	Huang,C.W.; Chen,L.H.; Lee,D.H.; Liu,Y.P.; Li,W.C.; Lee,M.S.; Chen,Y.P.; Lee,F.; Chiou,C.J.; Lin,Y.J.; Lin,Y.-J.	NA	2018-01-19
EPI_ISL_4032267	EPI1891307|A/chicken/Pingtung/18010017-1/2018	A/chicken/Pingtung/18010017-1/2018	A / H5N2	Asia / Taiwan	Chicken	NA	Huang,C.W.; Chen,L.H.; Lee,D.H.; Liu,Y.P.; Li,W.C.; Lee,M.S.; Chen,Y.P.; Lee,F.; Chiou,C.J.; Lin,Y.J.; Lin,Y.-J.	NA	2018-01-17
EPI_ISL_4032266	EPI1891299|A/chicken/Pingtung/16020009-3/2016	A/chicken/Pingtung/16020009-3/2016	A / H5N2	Asia / Taiwan	Chicken	NA	Huang,C.W.; Chen,L.H.; Lee,D.H.; Liu,Y.P.; Li,W.C.; Lee,M.S.; Chen,Y.P.; Lee,F.; Chiou,C.J.; Lin,Y.J.; Lin,Y.-J.	NA	2016-02-11
EPI_ISL_4032264	EPI1891291|A/chicken/Pingtung/15050006-1/2015	A/chicken/Pingtung/15050006-1/2015	A / H5N2	Asia / Taiwan	Chicken	NA	Huang,C.W.; Chen,L.H.; Lee,D.H.; Liu,Y.P.; Li,W.C.; Lee,M.S.; Chen,Y.P.; Lee,F.; Chiou,C.J.; Lin,Y.J.; Lin,Y.-J.	NA	2015-05-02
EPI_ISL_4032248	EPI1891283|A/chicken/Pingtung/15010402/2015	A/chicken/Pingtung/15010402/2015	A / H5N2	Asia / Taiwan	Chicken	NA	Huang,C.W.; Chen,L.H.; Lee,D.H.; Liu,Y.P.; Li,W.C.; Lee,M.S.; Chen,Y.P.; Lee,F.; Chiou,C.J.; Lin,Y.J.; Lin,Y.-J.	NA	2015-01-20
EPI_ISL_4032247	EPI1891275|A/chicken/New Taipei City/18010021-3/2018	A/chicken/New Taipei City/18010021-3/2018	A / H5N2	Asia / Taiwan	Chicken	NA	Huang,C.W.; Chen,L.H.; Lee,D.H.; Liu,Y.P.; Li,W.C.; Lee,M.S.; Chen,Y.P.; Lee,F.; Chiou,C.J.; Lin,Y.J.; Lin,Y.-J.	NA	2018-01-26
EPI_ISL_4032246	EPI1891267|A/chicken/New Taipei City/17090003/2017	A/chicken/New Taipei City/17090003/2017	A / H5N8	Asia / Taiwan	Chicken	NA	Huang,C.W.; Chen,L.H.; Lee,D.H.; Liu,Y.P.; Li,W.C.; Lee,M.S.; Chen,Y.P.; Lee,F.; Chiou,C.J.; Lin,Y.J.; Lin,Y.-J.	NA	2017-09-01
EPI_ISL_4032245	EPI1891259|A/chicken/New Taipei City/17090002/2017	A/chicken/New Taipei City/17090002/2017	A / H5N8	Asia / Taiwan	Chicken	NA	Huang,C.W.; Chen,L.H.; Lee,D.H.; Liu,Y.P.; Li,W.C.; Lee,M.S.; Chen,Y.P.; Lee,F.; Chiou,C.J.; Lin,Y.J.; Lin,Y.-J.	NA	2017-09-01
EPI_ISL_4032244	EPI1891251|A/chicken/New Taipei City/17090001/2017	A/chicken/New Taipei City/17090001/2017	A / H5N8	Asia / Taiwan	Chicken	NA	Huang,C.W.; Chen,L.H.; Lee,D.H.; Liu,Y.P.; Li,W.C.; Lee,M.S.; Chen,Y.P.; Lee,F.; Chiou,C.J.; Lin,Y.J.; Lin,Y.-J.	NA	2017-09-01
EPI_ISL_4032243	EPI1891245|A/chicken/New Taipei City/17050004-2/2017	A/chicken/New Taipei City/17050004-2/2017	A / H5N8	Asia / Taiwan	Chicken	NA	Huang,C.W.; Chen,L.H.; Lee,D.H.; Liu,Y.P.; Li,W.C.; Lee,M.S.; Chen,Y.P.; Lee,F.; Chiou,C.J.; Lin,Y.J.; Lin,Y.-J.	NA	2017-05-06
EPI_ISL_4032242	EPI1891237|A/chicken/New Taipei City/17040002-2/2017	A/chicken/New Taipei City/17040002-2/2017	A / H5N2	Asia / Taiwan	Chicken	NA	Huang,C.W.; Chen,L.H.; Lee,D.H.; Liu,Y.P.; Li,W.C.; Lee,M.S.; Chen,Y.P.; Lee,F.; Chiou,C.J.; Lin,Y.J.; Lin,Y.-J.	NA	2017-04-01
EPI_ISL_4032241	EPI1891229|A/chicken/New Taipei City/16110020-2/2016	A/chicken/New Taipei City/16110020-2/2016	A / H5N8	Asia / Taiwan	Chicken	NA	Huang,C.W.; Chen,L.H.; Lee,D.H.; Liu,Y.P.; Li,W.C.; Lee,M.S.; Chen,Y.P.; Lee,F.; Chiou,C.J.; Lin,Y.J.; Lin,Y.-J.	NA	2016-11-24
EPI_ISL_4032240	EPI1891221|A/chicken/New Taipei City/16110019-1/2016	A/chicken/New Taipei City/16110019-1/2016	A / H5N8	Asia / Taiwan	Chicken	NA	Huang,C.W.; Chen,L.H.; Lee,D.H.; Liu,Y.P.; Li,W.C.; Lee,M.S.; Chen,Y.P.; Lee,F.; Chiou,C.J.; Lin,Y.J.; Lin,Y.-J.	NA	2016-11-24
EPI_ISL_4032239	EPI1891213|A/chicken/Nantou/16110023-1/2016	A/chicken/Nantou/16110023-1/2016	A / H5N8	Asia / Taiwan	Chicken	NA	Huang,C.W.; Chen,L.H.; Lee,D.H.; Liu,Y.P.; Li,W.C.; Lee,M.S.; Chen,Y.P.; Lee,F.; Chiou,C.J.; Lin,Y.J.; Lin,Y.-J.	NA	2016-11-27
EPI_ISL_4032238	EPI1891205|A/chicken/Miaoli/18040011-1/2018	A/chicken/Miaoli/18040011-1/2018	A / H5N2	Asia / Taiwan	Chicken	NA	Huang,C.W.; Chen,L.H.; Lee,D.H.; Liu,Y.P.; Li,W.C.; Lee,M.S.; Chen,Y.P.; Lee,F.; Chiou,C.J.; Lin,Y.J.; Lin,Y.-J.	NA	2018-04-10
EPI_ISL_4032237	EPI1891197|A/chicken/Miaoli/15010421-1/2015	A/chicken/Miaoli/15010421-1/2015	A / H5N8	Asia / Taiwan	Chicken	NA	Huang,C.W.; Chen,L.H.; Lee,D.H.; Liu,Y.P.; Li,W.C.; Lee,M.S.; Chen,Y.P.; Lee,F.; Chiou,C.J.; Lin,Y.J.; Lin,Y.-J.	NA	2015-01-21
EPI_ISL_4032236	EPI1891189|A/chicken/Kaohsiung/18080004-2/2018	A/chicken/Kaohsiung/18080004-2/2018	A / H5N2	Asia / Taiwan	Chicken	NA	Huang,C.W.; Chen,L.H.; Lee,D.H.; Liu,Y.P.; Li,W.C.; Lee,M.S.; Chen,Y.P.; Lee,F.; Chiou,C.J.; Lin,Y.J.; Lin,Y.-J.	NA	2018-08-20
EPI_ISL_4032235	EPI1891181|A/chicken/Kaohsiung/18080004-1/2018	A/chicken/Kaohsiung/18080004-1/2018	A / H5N2	Asia / Taiwan	Chicken	NA	Huang,C.W.; Chen,L.H.; Lee,D.H.; Liu,Y.P.; Li,W.C.; Lee,M.S.; Chen,Y.P.; Lee,F.; Chiou,C.J.; Lin,Y.J.; Lin,Y.-J.	NA	2018-08-20
EPI_ISL_4032230	EPI1891173|A/chicken/Kaohsiung/17100002/2017	A/chicken/Kaohsiung/17100002/2017	A / H5N2	Asia / Taiwan	Chicken	NA	Huang,C.W.; Chen,L.H.; Lee,D.H.; Liu,Y.P.; Li,W.C.; Lee,M.S.; Chen,Y.P.; Lee,F.; Chiou,C.J.; Lin,Y.J.; Lin,Y.-J.	NA	2017-10-03
EPI_ISL_4032229	EPI1891165|A/chicken/Kaohsiung/17040007/2017	A/chicken/Kaohsiung/17040007/2017	A / H5N2	Asia / Taiwan	Chicken	NA	Huang,C.W.; Chen,L.H.; Lee,D.H.; Liu,Y.P.; Li,W.C.; Lee,M.S.; Chen,Y.P.; Lee,F.; Chiou,C.J.; Lin,Y.J.; Lin,Y.-J.	NA	2017-04-01
EPI_ISL_4032228	EPI1891157|A/chicken/Kaohsiung/17040006-2/2017	A/chicken/Kaohsiung/17040006-2/2017	A / H5N2	Asia / Taiwan	Chicken	NA	Huang,C.W.; Chen,L.H.; Lee,D.H.; Liu,Y.P.; Li,W.C.; Lee,M.S.; Chen,Y.P.; Lee,F.; Chiou,C.J.; Lin,Y.J.; Lin,Y.-J.	NA	2017-03-31
EPI_ISL_4032227	EPI1891149|A/chicken/Kaohsiung/17030023/2017	A/chicken/Kaohsiung/17030023/2017	A / H5N8	Asia / Taiwan	Chicken	NA	Huang,C.W.; Chen,L.H.; Lee,D.H.; Liu,Y.P.; Li,W.C.; Lee,M.S.; Chen,Y.P.; Lee,F.; Chiou,C.J.; Lin,Y.J.; Lin,Y.-J.	NA	2017-03-06
EPI_ISL_4032226	EPI1891141|A/chicken/Kaohsiung/16MB0889/2016	A/chicken/Kaohsiung/16MB0889/2016	A / H5N8	Asia / Taiwan	Chicken	NA	Huang,C.W.; Chen,L.H.; Lee,D.H.; Liu,Y.P.; Li,W.C.; Lee,M.S.; Chen,Y.P.; Lee,F.; Chiou,C.J.; Lin,Y.J.; Lin,Y.-J.	NA	2016-04-20
EPI_ISL_4032225	EPI1891133|A/chicken/Kaohsiung/16120034/2016	A/chicken/Kaohsiung/16120034/2016	A / H5N8	Asia / Taiwan	Chicken	NA	Huang,C.W.; Chen,L.H.; Lee,D.H.; Liu,Y.P.; Li,W.C.; Lee,M.S.; Chen,Y.P.; Lee,F.; Chiou,C.J.; Lin,Y.J.; Lin,Y.-J.	NA	2016-12-17
EPI_ISL_4032224	EPI1891125|A/chicken/Kaohsiung/16120012/2016	A/chicken/Kaohsiung/16120012/2016	A / H5N8	Asia / Taiwan	Chicken	NA	Huang,C.W.; Chen,L.H.; Lee,D.H.; Liu,Y.P.; Li,W.C.; Lee,M.S.; Chen,Y.P.; Lee,F.; Chiou,C.J.; Lin,Y.J.; Lin,Y.-J.	NA	2016-12-08
EPI_ISL_4032223	EPI1891117|A/chicken/Kaohsiung/16070003/2016	A/chicken/Kaohsiung/16070003/2016	A / H5N8	Asia / Taiwan	Chicken	NA	Huang,C.W.; Chen,L.H.; Lee,D.H.; Liu,Y.P.; Li,W.C.; Lee,M.S.; Chen,Y.P.; Lee,F.; Chiou,C.J.; Lin,Y.J.; Lin,Y.-J.	NA	2016-07-03
EPI_ISL_4032222	EPI1891109|A/chicken/Kaohsiung/16040021-1/2016	A/chicken/Kaohsiung/16040021-1/2016	A / H5N8	Asia / Taiwan	Chicken	NA	Huang,C.W.; Chen,L.H.; Lee,D.H.; Liu,Y.P.; Li,W.C.; Lee,M.S.; Chen,Y.P.; Lee,F.; Chiou,C.J.; Lin,Y.J.; Lin,Y.-J.	NA	2016-04-20
EPI_ISL_4032221	EPI1891101|A/chicken/Kaohsiung/16020017-2/2016	A/chicken/Kaohsiung/16020017-2/2016	A / H5N8	Asia / Taiwan	Chicken	NA	Huang,C.W.; Chen,L.H.; Lee,D.H.; Liu,Y.P.; Li,W.C.; Lee,M.S.; Chen,Y.P.; Lee,F.; Chiou,C.J.; Lin,Y.J.; Lin,Y.-J.	NA	2016-02-17
EPI_ISL_4032220	EPI1891093|A/chicken/Kaohsiung/16010047/2016	A/chicken/Kaohsiung/16010047/2016	A / H5N8	Asia / Taiwan	Chicken	NA	Huang,C.W.; Chen,L.H.; Lee,D.H.; Liu,Y.P.; Li,W.C.; Lee,M.S.; Chen,Y.P.; Lee,F.; Chiou,C.J.; Lin,Y.J.; Lin,Y.-J.	NA	2016-01-22
EPI_ISL_4032219	EPI1891085|A/chicken/Hsinchu/16080004-2/2016	A/chicken/Hsinchu/16080004-2/2016	A / H5N2	Asia / Taiwan	Chicken	NA	Huang,C.W.; Chen,L.H.; Lee,D.H.; Liu,Y.P.; Li,W.C.; Lee,M.S.; Chen,Y.P.; Lee,F.; Chiou,C.J.; Lin,Y.J.; Lin,Y.-J.	NA	2016-08-17
EPI_ISL_4032218	EPI1891077|A/chicken/Chiayi/18120003-1/2018	A/chicken/Chiayi/18120003-1/2018	A / H5N2	Asia / Taiwan	Chicken	NA	Huang,C.W.; Chen,L.H.; Lee,D.H.; Liu,Y.P.; Li,W.C.; Lee,M.S.; Chen,Y.P.; Lee,F.; Chiou,C.J.; Lin,Y.J.; Lin,Y.-J.	NA	2018-12-18
EPI_ISL_4032217	EPI1891069|A/chicken/Chiayi/17040009-2/2017	A/chicken/Chiayi/17040009-2/2017	A / H5N2	Asia / Taiwan	Chicken	NA	Huang,C.W.; Chen,L.H.; Lee,D.H.; Liu,Y.P.; Li,W.C.; Lee,M.S.; Chen,Y.P.; Lee,F.; Chiou,C.J.; Lin,Y.J.; Lin,Y.-J.	NA	2017-04-03
EPI_ISL_4032216	EPI1891061|A/chicken/Chiayi/17030059-2/2017	A/chicken/Chiayi/17030059-2/2017	A / H5N2	Asia / Taiwan	Chicken	NA	Huang,C.W.; Chen,L.H.; Lee,D.H.; Liu,Y.P.; Li,W.C.; Lee,M.S.; Chen,Y.P.; Lee,F.; Chiou,C.J.; Lin,Y.J.; Lin,Y.-J.	NA	2017-03-24
EPI_ISL_4032215	EPI1891053|A/chicken/Chiayi/15010454-1/2015	A/chicken/Chiayi/15010454-1/2015	A / H5N8	Asia / Taiwan	Chicken	NA	Huang,C.W.; Chen,L.H.; Lee,D.H.; Liu,Y.P.; Li,W.C.; Lee,M.S.; Chen,Y.P.; Lee,F.; Chiou,C.J.; Lin,Y.J.; Lin,Y.-J.	NA	2015-01-21
EPI_ISL_4032214	EPI1891045|A/chicken/Chiayi/15010409-2/2015	A/chicken/Chiayi/15010409-2/2015	A / H5N2	Asia / Taiwan	Chicken	NA	Huang,C.W.; Chen,L.H.; Lee,D.H.; Liu,Y.P.; Li,W.C.; Lee,M.S.; Chen,Y.P.; Lee,F.; Chiou,C.J.; Lin,Y.J.; Lin,Y.-J.	NA	2015-01-20
EPI_ISL_4032213	EPI1891037|A/chicken/Chiayi/15010287-2/2015	A/chicken/Chiayi/15010287-2/2015	A / H5N2	Asia / Taiwan	Chicken	NA	Huang,C.W.; Chen,L.H.; Lee,D.H.; Liu,Y.P.; Li,W.C.; Lee,M.S.; Chen,Y.P.; Lee,F.; Chiou,C.J.; Lin,Y.J.; Lin,Y.-J.	NA	2015-01-17
EPI_ISL_4032212	EPI1891029|A/chicken/Changhua/18040008-1/2018	A/chicken/Changhua/18040008-1/2018	A / H5N2	Asia / Taiwan	Chicken	NA	Huang,C.W.; Chen,L.H.; Lee,D.H.; Liu,Y.P.; Li,W.C.; Lee,M.S.; Chen,Y.P.; Lee,F.; Chiou,C.J.; Lin,Y.J.; Lin,Y.-J.	NA	2018-04-09
EPI_ISL_4032208	EPI1891021|A/chicken/Changhua/18010011-1/2018	A/chicken/Changhua/18010011-1/2018	A / H5N2	Asia / Taiwan	Chicken	NA	Huang,C.W.; Chen,L.H.; Lee,D.H.; Liu,Y.P.; Li,W.C.; Lee,M.S.; Chen,Y.P.; Lee,F.; Chiou,C.J.; Lin,Y.J.; Lin,Y.-J.	NA	2018-01-15
EPI_ISL_4032207	EPI1891013|A/chicken/Changhua/17060006/2017	A/chicken/Changhua/17060006/2017	A / H5N2	Asia / Taiwan	Chicken	NA	Huang,C.W.; Chen,L.H.; Lee,D.H.; Liu,Y.P.; Li,W.C.; Lee,M.S.; Chen,Y.P.; Lee,F.; Chiou,C.J.; Lin,Y.J.; Lin,Y.-J.	NA	2017-06-11
EPI_ISL_4032206	EPI1891005|A/chicken/Changhua/17030063-1/2017	A/chicken/Changhua/17030063-1/2017	A / H5N2	Asia / Taiwan	Chicken	NA	Huang,C.W.; Chen,L.H.; Lee,D.H.; Liu,Y.P.; Li,W.C.; Lee,M.S.; Chen,Y.P.; Lee,F.; Chiou,C.J.; Lin,Y.J.; Lin,Y.-J.	NA	2017-03-27
EPI_ISL_4032205	EPI1890997|A/chicken/Changhua/16020042-2/2016	A/chicken/Changhua/16020042-2/2016	A / H5N2	Asia / Taiwan	Chicken	NA	Huang,C.W.; Chen,L.H.; Lee,D.H.; Liu,Y.P.; Li,W.C.; Lee,M.S.; Chen,Y.P.; Lee,F.; Chiou,C.J.; Lin,Y.J.; Lin,Y.-J.	NA	2016-02-24
EPI_ISL_4032204	EPI1890989|A/chicken/Changhua/16010060-2/2016	A/chicken/Changhua/16010060-2/2016	A / H5N2	Asia / Taiwan	Chicken	NA	Huang,C.W.; Chen,L.H.; Lee,D.H.; Liu,Y.P.; Li,W.C.; Lee,M.S.; Chen,Y.P.; Lee,F.; Chiou,C.J.; Lin,Y.J.; Lin,Y.-J.	NA	2016-01-29
EPI_ISL_4032203	EPI1890981|A/chicken/Changhua/15120008/2015	A/chicken/Changhua/15120008/2015	A / H5N2	Asia / Taiwan	Chicken	NA	Huang,C.W.; Chen,L.H.; Lee,D.H.; Liu,Y.P.; Li,W.C.; Lee,M.S.; Chen,Y.P.; Lee,F.; Chiou,C.J.; Lin,Y.J.; Lin,Y.-J.	NA	2015-12-07
EPI_ISL_4032202	EPI1890973|A/chicken/Changhua/15060037-1/2015	A/chicken/Changhua/15060037-1/2015	A / H5N2	Asia / Taiwan	Chicken	NA	Huang,C.W.; Chen,L.H.; Lee,D.H.; Liu,Y.P.; Li,W.C.; Lee,M.S.; Chen,Y.P.; Lee,F.; Chiou,C.J.; Lin,Y.J.; Lin,Y.-J.	NA	2015-06-25
EPI_ISL_4032201	EPI1890965|A/chicken/Changhua/15060029/2015	A/chicken/Changhua/15060029/2015	A / H5N8	Asia / Taiwan	Chicken	NA	Huang,C.W.; Chen,L.H.; Lee,D.H.; Liu,Y.P.; Li,W.C.; Lee,M.S.; Chen,Y.P.; Lee,F.; Chiou,C.J.; Lin,Y.J.; Lin,Y.-J.	NA	2015-06-20
EPI_ISL_4032200	EPI1890957|A/chicken/Changhua/15060027-2/2015	A/chicken/Changhua/15060027-2/2015	A / H5N2	Asia / Taiwan	Chicken	NA	Huang,C.W.; Chen,L.H.; Lee,D.H.; Liu,Y.P.; Li,W.C.; Lee,M.S.; Chen,Y.P.; Lee,F.; Chiou,C.J.; Lin,Y.J.; Lin,Y.-J.	NA	2015-06-19
EPI_ISL_4032199	EPI1890949|A/chicken/Changhua/15050038-1/2015	A/chicken/Changhua/15050038-1/2015	A / H5N8	Asia / Taiwan	Chicken	NA	Huang,C.W.; Chen,L.H.; Lee,D.H.; Liu,Y.P.; Li,W.C.; Lee,M.S.; Chen,Y.P.; Lee,F.; Chiou,C.J.; Lin,Y.J.; Lin,Y.-J.	NA	2015-05-16
EPI_ISL_4032198	EPI1890941|A/chicken/Changhua/15050013-1/2015	A/chicken/Changhua/15050013-1/2015	A / H5N2	Asia / Taiwan	Chicken	NA	Huang,C.W.; Chen,L.H.; Lee,D.H.; Liu,Y.P.; Li,W.C.; Lee,M.S.; Chen,Y.P.; Lee,F.; Chiou,C.J.; Lin,Y.J.; Lin,Y.-J.	NA	2015-05-05
EPI_ISL_4032197	EPI1890933|A/chicken/Changhua/15040042/2015	A/chicken/Changhua/15040042/2015	A / H5N8	Asia / Taiwan	Chicken	NA	Huang,C.W.; Chen,L.H.; Lee,D.H.; Liu,Y.P.; Li,W.C.; Lee,M.S.; Chen,Y.P.; Lee,F.; Chiou,C.J.; Lin,Y.J.; Lin,Y.-J.	NA	2015-04-24
EPI_ISL_4032196	EPI1890925|A/chicken/Changhua/15040037-2/2015	A/chicken/Changhua/15040037-2/2015	A / H5N8	Asia / Taiwan	Chicken	NA	Huang,C.W.; Chen,L.H.; Lee,D.H.; Liu,Y.P.; Li,W.C.; Lee,M.S.; Chen,Y.P.; Lee,F.; Chiou,C.J.; Lin,Y.J.; Lin,Y.-J.	NA	2015-04-23
EPI_ISL_4032195	EPI1890917|A/chicken/Changhua/15040043-1/2015	A/chicken/Changhua/15040043-1/2015	A / H5N8	Asia / Taiwan	Chicken	NA	Huang,C.W.; Chen,L.H.; Lee,D.H.; Liu,Y.P.; Li,W.C.; Lee,M.S.; Chen,Y.P.; Lee,F.; Chiou,C.J.; Lin,Y.J.; Lin,Y.-J.	NA	2015-04-23
EPI_ISL_4032194	EPI1890909|A/chicken/Changhua/15040036-1/2015	A/chicken/Changhua/15040036-1/2015	A / H5N8	Asia / Taiwan	Chicken	NA	Huang,C.W.; Chen,L.H.; Lee,D.H.; Liu,Y.P.; Li,W.C.; Lee,M.S.; Chen,Y.P.; Lee,F.; Chiou,C.J.; Lin,Y.J.; Lin,Y.-J.	NA	2015-04-23
EPI_ISL_4032190	EPI1890901|A/chicken/Changhua/15010363-2/2015	A/chicken/Changhua/15010363-2/2015	A / H5N2	Asia / Taiwan	Chicken	NA	Huang,C.W.; Chen,L.H.; Lee,D.H.; Liu,Y.P.; Li,W.C.; Lee,M.S.; Chen,Y.P.; Lee,F.; Chiou,C.J.; Lin,Y.J.; Lin,Y.-J.	NA	2015-01-20
EPI_ISL_4032148	EPI1890893|A/chicken/Changhua/15010362-2/2015	A/chicken/Changhua/15010362-2/2015	A / H5N2	Asia / Taiwan	Chicken	NA	Huang,C.W.; Chen,L.H.; Lee,D.H.; Liu,Y.P.; Li,W.C.; Lee,M.S.; Chen,Y.P.; Lee,F.; Chiou,C.J.; Lin,Y.J.; Lin,Y.-J.	NA	2015-01-20
EPI_ISL_4032104	EPI1890885|A/chicken/Changhua/15010361-1/2015	A/chicken/Changhua/15010361-1/2015	A / H5N2	Asia / Taiwan	Chicken	NA	Huang,C.W.; Chen,L.H.; Lee,D.H.; Liu,Y.P.; Li,W.C.; Lee,M.S.; Chen,Y.P.; Lee,F.; Chiou,C.J.; Lin,Y.J.; Lin,Y.-J.	NA	2015-01-20
EPI_ISL_4032099	EPI1890877|A/chicken/Changhua/15010324-2/2015	A/chicken/Changhua/15010324-2/2015	A / H5N2	Asia / Taiwan	Chicken	NA	Huang,C.W.; Chen,L.H.; Lee,D.H.; Liu,Y.P.; Li,W.C.; Lee,M.S.; Chen,Y.P.; Lee,F.; Chiou,C.J.; Lin,Y.J.; Lin,Y.-J.	NA	2015-01-19
EPI_ISL_4032098	EPI1890869|A/chicken/Changhua/15010288/2015	A/chicken/Changhua/15010288/2015	A / H5N2	Asia / Taiwan	Chicken	NA	Huang,C.W.; Chen,L.H.; Lee,D.H.; Liu,Y.P.; Li,W.C.; Lee,M.S.; Chen,Y.P.; Lee,F.; Chiou,C.J.; Lin,Y.J.; Lin,Y.-J.	NA	2015-01-18
EPI_ISL_4032097	EPI1890861|A/chicken/Changhua/15010120-1/2015	A/chicken/Changhua/15010120-1/2015	A / H5N2	Asia / Taiwan	Chicken	NA	Huang,C.W.; Chen,L.H.; Lee,D.H.; Liu,Y.P.; Li,W.C.; Lee,M.S.; Chen,Y.P.; Lee,F.; Chiou,C.J.; Lin,Y.J.; Lin,Y.-J.	NA	2015-01-14
EPI_ISL_984695	EPI1883070|A/chicken/Denmark/14819-6/2020	A/chicken/Denmark/14819-6/2020	A / H5N8	Europe / Denmark / Region Midtjylland / Randers Kommune	Chicken	Statens Serum Institute	Yuan Liang, Charlotte Hjulsager	Statens Serumm Institute	2020-11-15
EPI_ISL_329647	EPI1309815|A/chicken/France/160013g/2016	A/chicken/France/160013g/2016	A / H5N2	Europe / France	Chicken	NA	Briand,F.-X.; Niqueux,E.; Schmitz,A.; Quenault,H.; Hirchaud,E.; Blanchard,Y.; Massin,P.; Eterradossi,N.	NA	2016-01-01
EPI_ISL_329313	EPI1309026|A/chicken/Nigeria/16VIR5840-1/2015	A/chicken/Nigeria/16VIR5840-1/2015	A / H5N1	Africa / Nigeria	Chicken	NA	Laleye,A.; Joannis,T.; Shittu,I.; Meseko,C.; Zamperin,G.; Milani,A.; Zecchin,B.; Fusaro,A.; Monne,I.; Abolnik,C.; Gado,D.; Olawuyi,K.; Chinyere,C.; Salviato,A.; Schivo,A.; Marciano,S.; Ormelli,S.; Terregino,C.	NA	2015-01-14
EPI_ISL_329312	EPI1308989|A/chicken/Nigeria/16VIR5840-100/2016	A/chicken/Nigeria/16VIR5840-100/2016	A / H5N1	Africa / Nigeria	Chicken	NA	Laleye,A.; Joannis,T.; Shittu,I.; Meseko,C.; Zamperin,G.; Milani,A.; Zecchin,B.; Fusaro,A.; Monne,I.; Abolnik,C.; Gado,D.; Olawuyi,K.; Chinyere,C.; Salviato,A.; Schivo,A.; Marciano,S.; Ormelli,S.; Terregino,C.	NA	2016-06-24
EPI_ISL_329311	EPI1308988|A/chicken/Nigeria/16VIR5840-14/2015	A/chicken/Nigeria/16VIR5840-14/2015	A / H5N1	Africa / Nigeria	Chicken	NA	Laleye,A.; Joannis,T.; Shittu,I.; Meseko,C.; Zamperin,G.; Milani,A.; Zecchin,B.; Fusaro,A.; Monne,I.; Abolnik,C.; Gado,D.; Olawuyi,K.; Chinyere,C.; Salviato,A.; Schivo,A.; Marciano,S.; Ormelli,S.; Terregino,C.	NA	2015-01-28
EPI_ISL_329310	EPI1308987|A/chicken/Nigeria/16VIR5840-13/2015	A/chicken/Nigeria/16VIR5840-13/2015	A / H5N1	Africa / Nigeria	Chicken	NA	Laleye,A.; Joannis,T.; Shittu,I.; Meseko,C.; Zamperin,G.; Milani,A.; Zecchin,B.; Fusaro,A.; Monne,I.; Abolnik,C.; Gado,D.; Olawuyi,K.; Chinyere,C.; Salviato,A.; Schivo,A.; Marciano,S.; Ormelli,S.; Terregino,C.	NA	2015-01-27
EPI_ISL_329309	EPI1308986|A/chicken/Nigeria/16VIR5840-12/2015	A/chicken/Nigeria/16VIR5840-12/2015	A / H5N1	Africa / Nigeria	Chicken	NA	Laleye,A.; Joannis,T.; Shittu,I.; Meseko,C.; Zamperin,G.; Milani,A.; Zecchin,B.; Fusaro,A.; Monne,I.; Abolnik,C.; Gado,D.; Olawuyi,K.; Chinyere,C.; Salviato,A.; Schivo,A.; Marciano,S.; Ormelli,S.; Terregino,C.	NA	2015-01-27
EPI_ISL_329308	EPI1308985|A/chicken/Nigeria/16VIR5840-11/2015	A/chicken/Nigeria/16VIR5840-11/2015	A / H5N1	Africa / Nigeria	Chicken	NA	Laleye,A.; Joannis,T.; Shittu,I.; Meseko,C.; Zamperin,G.; Milani,A.; Zecchin,B.; Fusaro,A.; Monne,I.; Abolnik,C.; Gado,D.; Olawuyi,K.; Chinyere,C.; Salviato,A.; Schivo,A.; Marciano,S.; Ormelli,S.; Terregino,C.	NA	2015-01-26
EPI_ISL_329307	EPI1308984|A/chicken/Nigeria/16VIR5840-10/2015	A/chicken/Nigeria/16VIR5840-10/2015	A / H5N1	Africa / Nigeria	Chicken	NA	Laleye,A.; Joannis,T.; Shittu,I.; Meseko,C.; Zamperin,G.; Milani,A.; Zecchin,B.; Fusaro,A.; Monne,I.; Abolnik,C.; Gado,D.; Olawuyi,K.; Chinyere,C.; Salviato,A.; Schivo,A.; Marciano,S.; Ormelli,S.; Terregino,C.	NA	2015-01-25
EPI_ISL_329306	EPI1308935|A/chicken/Nigeria/16VIR5840-15/2015	A/chicken/Nigeria/16VIR5840-15/2015	A / H5N1	Africa / Nigeria	Chicken	NA	Laleye,A.; Joannis,T.; Shittu,I.; Meseko,C.; Zamperin,G.; Milani,A.; Zecchin,B.; Fusaro,A.; Monne,I.; Abolnik,C.; Gado,D.; Olawuyi,K.; Chinyere,C.; Salviato,A.; Schivo,A.; Marciano,S.; Ormelli,S.; Terregino,C.	NA	2015-01-29
EPI_ISL_329305	EPI1308940|A/chicken/Nigeria/16VIR5840-20/2015	A/chicken/Nigeria/16VIR5840-20/2015	A / H5N1	Africa / Nigeria	Chicken	NA	Laleye,A.; Joannis,T.; Shittu,I.; Meseko,C.; Zamperin,G.; Milani,A.; Zecchin,B.; Fusaro,A.; Monne,I.; Abolnik,C.; Gado,D.; Olawuyi,K.; Chinyere,C.; Salviato,A.; Schivo,A.; Marciano,S.; Ormelli,S.; Terregino,C.	NA	2015-02-04
EPI_ISL_329304	EPI1308939|A/chicken/Nigeria/16VIR5840-19/2015	A/chicken/Nigeria/16VIR5840-19/2015	A / H5N1	Africa / Nigeria	Chicken	NA	Laleye,A.; Joannis,T.; Shittu,I.; Meseko,C.; Zamperin,G.; Milani,A.; Zecchin,B.; Fusaro,A.; Monne,I.; Abolnik,C.; Gado,D.; Olawuyi,K.; Chinyere,C.; Salviato,A.; Schivo,A.; Marciano,S.; Ormelli,S.; Terregino,C.	NA	2015-02-02
EPI_ISL_329303	EPI1308938|A/chicken/Nigeria/16VIR5840-18/2015	A/chicken/Nigeria/16VIR5840-18/2015	A / H5N1	Africa / Nigeria	Chicken	NA	Laleye,A.; Joannis,T.; Shittu,I.; Meseko,C.; Zamperin,G.; Milani,A.; Zecchin,B.; Fusaro,A.; Monne,I.; Abolnik,C.; Gado,D.; Olawuyi,K.; Chinyere,C.; Salviato,A.; Schivo,A.; Marciano,S.; Ormelli,S.; Terregino,C.	NA	2015-01-31
EPI_ISL_329302	EPI1308937|A/chicken/Nigeria/16VIR5840-17/2015	A/chicken/Nigeria/16VIR5840-17/2015	A / H5N1	Africa / Nigeria	Chicken	NA	Laleye,A.; Joannis,T.; Shittu,I.; Meseko,C.; Zamperin,G.; Milani,A.; Zecchin,B.; Fusaro,A.; Monne,I.; Abolnik,C.; Gado,D.; Olawuyi,K.; Chinyere,C.; Salviato,A.; Schivo,A.; Marciano,S.; Ormelli,S.; Terregino,C.	NA	2015-01-30
EPI_ISL_329301	EPI1308936|A/chicken/Nigeria/16VIR5840-16/2015	A/chicken/Nigeria/16VIR5840-16/2015	A / H5N1	Africa / Nigeria	Chicken	NA	Laleye,A.; Joannis,T.; Shittu,I.; Meseko,C.; Zamperin,G.; Milani,A.; Zecchin,B.; Fusaro,A.; Monne,I.; Abolnik,C.; Gado,D.; Olawuyi,K.; Chinyere,C.; Salviato,A.; Schivo,A.; Marciano,S.; Ormelli,S.; Terregino,C.	NA	2015-01-29
EPI_ISL_329300	EPI1308883|A/chicken/Nigeria/16VIR5840-21/2015	A/chicken/Nigeria/16VIR5840-21/2015	A / H5N1	Africa / Nigeria	Chicken	NA	Laleye,A.; Joannis,T.; Shittu,I.; Meseko,C.; Zamperin,G.; Milani,A.; Zecchin,B.; Fusaro,A.; Monne,I.; Abolnik,C.; Gado,D.; Olawuyi,K.; Chinyere,C.; Salviato,A.; Schivo,A.; Marciano,S.; Ormelli,S.; Terregino,C.	NA	2015-02-05
EPI_ISL_329299	EPI1308888|A/chicken/Nigeria/16VIR5840-26/2015	A/chicken/Nigeria/16VIR5840-26/2015	A / H5N1	Africa / Nigeria	Chicken	NA	Laleye,A.; Joannis,T.; Shittu,I.; Meseko,C.; Zamperin,G.; Milani,A.; Zecchin,B.; Fusaro,A.; Monne,I.; Abolnik,C.; Gado,D.; Olawuyi,K.; Chinyere,C.; Salviato,A.; Schivo,A.; Marciano,S.; Ormelli,S.; Terregino,C.	NA	2015-02-11
EPI_ISL_329298	EPI1308887|A/chicken/Nigeria/16VIR5840-25/2015	A/chicken/Nigeria/16VIR5840-25/2015	A / H5N1	Africa / Nigeria	Chicken	NA	Laleye,A.; Joannis,T.; Shittu,I.; Meseko,C.; Zamperin,G.; Milani,A.; Zecchin,B.; Fusaro,A.; Monne,I.; Abolnik,C.; Gado,D.; Olawuyi,K.; Chinyere,C.; Salviato,A.; Schivo,A.; Marciano,S.; Ormelli,S.; Terregino,C.	NA	2015-02-10
EPI_ISL_329297	EPI1308886|A/chicken/Nigeria/16VIR5840-24/2015	A/chicken/Nigeria/16VIR5840-24/2015	A / H5N1	Africa / Nigeria	Chicken	NA	Laleye,A.; Joannis,T.; Shittu,I.; Meseko,C.; Zamperin,G.; Milani,A.; Zecchin,B.; Fusaro,A.; Monne,I.; Abolnik,C.; Gado,D.; Olawuyi,K.; Chinyere,C.; Salviato,A.; Schivo,A.; Marciano,S.; Ormelli,S.; Terregino,C.	NA	2015-02-08
EPI_ISL_329296	EPI1308885|A/chicken/Nigeria/16VIR5840-23/2015	A/chicken/Nigeria/16VIR5840-23/2015	A / H5N1	Africa / Nigeria	Chicken	NA	Laleye,A.; Joannis,T.; Shittu,I.; Meseko,C.; Zamperin,G.; Milani,A.; Zecchin,B.; Fusaro,A.; Monne,I.; Abolnik,C.; Gado,D.; Olawuyi,K.; Chinyere,C.; Salviato,A.; Schivo,A.; Marciano,S.; Ormelli,S.; Terregino,C.	NA	2015-02-08
EPI_ISL_329295	EPI1308884|A/chicken/Nigeria/16VIR5840-22/2015	A/chicken/Nigeria/16VIR5840-22/2015	A / H5N1	Africa / Nigeria	Chicken	NA	Laleye,A.; Joannis,T.; Shittu,I.; Meseko,C.; Zamperin,G.; Milani,A.; Zecchin,B.; Fusaro,A.; Monne,I.; Abolnik,C.; Gado,D.; Olawuyi,K.; Chinyere,C.; Salviato,A.; Schivo,A.; Marciano,S.; Ormelli,S.; Terregino,C.	NA	2015-02-06
EPI_ISL_329294	EPI1308889|A/chicken/Nigeria/16VIR5840-27/2015	A/chicken/Nigeria/16VIR5840-27/2015	A / H5N1	Africa / Nigeria	Chicken	NA	Laleye,A.; Joannis,T.; Shittu,I.; Meseko,C.; Zamperin,G.; Milani,A.; Zecchin,B.; Fusaro,A.; Monne,I.; Abolnik,C.; Gado,D.; Olawuyi,K.; Chinyere,C.; Salviato,A.; Schivo,A.; Marciano,S.; Ormelli,S.; Terregino,C.	NA	2015-02-11
EPI_ISL_329293	EPI1308837|A/chicken/Nigeria/16VIR5840-32/2015	A/chicken/Nigeria/16VIR5840-32/2015	A / H5N1	Africa / Nigeria	Chicken	NA	Laleye,A.; Joannis,T.; Shittu,I.; Meseko,C.; Zamperin,G.; Milani,A.; Zecchin,B.; Fusaro,A.; Monne,I.; Abolnik,C.; Gado,D.; Olawuyi,K.; Chinyere,C.; Salviato,A.; Schivo,A.; Marciano,S.; Ormelli,S.; Terregino,C.	NA	2015-02-17
EPI_ISL_329292	EPI1308836|A/chicken/Nigeria/16VIR5840-31/2015	A/chicken/Nigeria/16VIR5840-31/2015	A / H5N1	Africa / Nigeria	Chicken	NA	Laleye,A.; Joannis,T.; Shittu,I.; Meseko,C.; Zamperin,G.; Milani,A.; Zecchin,B.; Fusaro,A.; Monne,I.; Abolnik,C.; Gado,D.; Olawuyi,K.; Chinyere,C.; Salviato,A.; Schivo,A.; Marciano,S.; Ormelli,S.; Terregino,C.	NA	2015-02-16
EPI_ISL_329291	EPI1308835|A/chicken/Nigeria/16VIR5840-30/2015	A/chicken/Nigeria/16VIR5840-30/2015	A / H5N1	Africa / Nigeria	Chicken	NA	Laleye,A.; Joannis,T.; Shittu,I.; Meseko,C.; Zamperin,G.; Milani,A.; Zecchin,B.; Fusaro,A.; Monne,I.; Abolnik,C.; Gado,D.; Olawuyi,K.; Chinyere,C.; Salviato,A.; Schivo,A.; Marciano,S.; Ormelli,S.; Terregino,C.	NA	2015-02-16
EPI_ISL_329290	EPI1308834|A/chicken/Nigeria/16VIR5840-29/2015	A/chicken/Nigeria/16VIR5840-29/2015	A / H5N1	Africa / Nigeria	Chicken	NA	Laleye,A.; Joannis,T.; Shittu,I.; Meseko,C.; Zamperin,G.; Milani,A.; Zecchin,B.; Fusaro,A.; Monne,I.; Abolnik,C.; Gado,D.; Olawuyi,K.; Chinyere,C.; Salviato,A.; Schivo,A.; Marciano,S.; Ormelli,S.; Terregino,C.	NA	2015-02-13
EPI_ISL_329289	EPI1308833|A/chicken/Nigeria/16VIR5840-28/2015	A/chicken/Nigeria/16VIR5840-28/2015	A / H5N1	Africa / Nigeria	Chicken	NA	Laleye,A.; Joannis,T.; Shittu,I.; Meseko,C.; Zamperin,G.; Milani,A.; Zecchin,B.; Fusaro,A.; Monne,I.; Abolnik,C.; Gado,D.; Olawuyi,K.; Chinyere,C.; Salviato,A.; Schivo,A.; Marciano,S.; Ormelli,S.; Terregino,C.	NA	2015-02-13
EPI_ISL_329288	EPI1308838|A/chicken/Nigeria/16VIR5840-33/2015	A/chicken/Nigeria/16VIR5840-33/2015	A / H5N1	Africa / Nigeria	Chicken	NA	Laleye,A.; Joannis,T.; Shittu,I.; Meseko,C.; Zamperin,G.; Milani,A.; Zecchin,B.; Fusaro,A.; Monne,I.; Abolnik,C.; Gado,D.; Olawuyi,K.; Chinyere,C.; Salviato,A.; Schivo,A.; Marciano,S.; Ormelli,S.; Terregino,C.	NA	2015-02-18
EPI_ISL_329287	EPI1308789|A/chicken/Nigeria/16VIR5840-39/2015	A/chicken/Nigeria/16VIR5840-39/2015	A / H5N1	Africa / Nigeria	Chicken	NA	Laleye,A.; Joannis,T.; Shittu,I.; Meseko,C.; Zamperin,G.; Milani,A.; Zecchin,B.; Fusaro,A.; Monne,I.; Abolnik,C.; Gado,D.; Olawuyi,K.; Chinyere,C.; Salviato,A.; Schivo,A.; Marciano,S.; Ormelli,S.; Terregino,C.	NA	2015-02-27
EPI_ISL_329286	EPI1308788|A/chicken/Nigeria/16VIR5840-38/2015	A/chicken/Nigeria/16VIR5840-38/2015	A / H5N1	Africa / Nigeria	Chicken	NA	Laleye,A.; Joannis,T.; Shittu,I.; Meseko,C.; Zamperin,G.; Milani,A.; Zecchin,B.; Fusaro,A.; Monne,I.; Abolnik,C.; Gado,D.; Olawuyi,K.; Chinyere,C.; Salviato,A.; Schivo,A.; Marciano,S.; Ormelli,S.; Terregino,C.	NA	2015-02-23
EPI_ISL_329285	EPI1308787|A/chicken/Nigeria/16VIR5840-37/2015	A/chicken/Nigeria/16VIR5840-37/2015	A / H5N1	Africa / Nigeria	Chicken	NA	Laleye,A.; Joannis,T.; Shittu,I.; Meseko,C.; Zamperin,G.; Milani,A.; Zecchin,B.; Fusaro,A.; Monne,I.; Abolnik,C.; Gado,D.; Olawuyi,K.; Chinyere,C.; Salviato,A.; Schivo,A.; Marciano,S.; Ormelli,S.; Terregino,C.	NA	2015-02-23
EPI_ISL_329284	EPI1308786|A/chicken/Nigeria/16VIR5840-36/2015	A/chicken/Nigeria/16VIR5840-36/2015	A / H5N1	Africa / Nigeria	Chicken	NA	Laleye,A.; Joannis,T.; Shittu,I.; Meseko,C.; Zamperin,G.; Milani,A.; Zecchin,B.; Fusaro,A.; Monne,I.; Abolnik,C.; Gado,D.; Olawuyi,K.; Chinyere,C.; Salviato,A.; Schivo,A.; Marciano,S.; Ormelli,S.; Terregino,C.	NA	2015-02-23
EPI_ISL_329283	EPI1308785|A/chicken/Nigeria/16VIR5840-35/2015	A/chicken/Nigeria/16VIR5840-35/2015	A / H5N1	Africa / Nigeria	Chicken	NA	Laleye,A.; Joannis,T.; Shittu,I.; Meseko,C.; Zamperin,G.; Milani,A.; Zecchin,B.; Fusaro,A.; Monne,I.; Abolnik,C.; Gado,D.; Olawuyi,K.; Chinyere,C.; Salviato,A.; Schivo,A.; Marciano,S.; Ormelli,S.; Terregino,C.	NA	2015-02-22
EPI_ISL_329282	EPI1308784|A/chicken/Nigeria/16VIR5840-34/2015	A/chicken/Nigeria/16VIR5840-34/2015	A / H5N1	Africa / Nigeria	Chicken	NA	Laleye,A.; Joannis,T.; Shittu,I.; Meseko,C.; Zamperin,G.; Milani,A.; Zecchin,B.; Fusaro,A.; Monne,I.; Abolnik,C.; Gado,D.; Olawuyi,K.; Chinyere,C.; Salviato,A.; Schivo,A.; Marciano,S.; Ormelli,S.; Terregino,C.	NA	2015-02-18
EPI_ISL_329281	EPI1308737|A/chicken/Nigeria/16VIR5840-50/2015	A/chicken/Nigeria/16VIR5840-50/2015	A / H5N1	Africa / Nigeria	Chicken	NA	Laleye,A.; Joannis,T.; Shittu,I.; Meseko,C.; Zamperin,G.; Milani,A.; Zecchin,B.; Fusaro,A.; Monne,I.; Abolnik,C.; Gado,D.; Olawuyi,K.; Chinyere,C.; Salviato,A.; Schivo,A.; Marciano,S.; Ormelli,S.; Terregino,C.	NA	2015-03-24
EPI_ISL_329280	EPI1308736|A/chicken/Nigeria/16VIR5840-49/2015	A/chicken/Nigeria/16VIR5840-49/2015	A / H5N1	Africa / Nigeria	Chicken	NA	Laleye,A.; Joannis,T.; Shittu,I.; Meseko,C.; Zamperin,G.; Milani,A.; Zecchin,B.; Fusaro,A.; Monne,I.; Abolnik,C.; Gado,D.; Olawuyi,K.; Chinyere,C.; Salviato,A.; Schivo,A.; Marciano,S.; Ormelli,S.; Terregino,C.	NA	2015-03-25
EPI_ISL_329279	EPI1308735|A/chicken/Nigeria/16VIR5840-48/2015	A/chicken/Nigeria/16VIR5840-48/2015	A / H5N1	Africa / Nigeria	Chicken	NA	Laleye,A.; Joannis,T.; Shittu,I.; Meseko,C.; Zamperin,G.; Milani,A.; Zecchin,B.; Fusaro,A.; Monne,I.; Abolnik,C.; Gado,D.; Olawuyi,K.; Chinyere,C.; Salviato,A.; Schivo,A.; Marciano,S.; Ormelli,S.; Terregino,C.	NA	2015-03-25
EPI_ISL_329278	EPI1308734|A/chicken/Nigeria/16VIR5840-47/2015	A/chicken/Nigeria/16VIR5840-47/2015	A / H5N1	Africa / Nigeria	Chicken	NA	Laleye,A.; Joannis,T.; Shittu,I.; Meseko,C.; Zamperin,G.; Milani,A.; Zecchin,B.; Fusaro,A.; Monne,I.; Abolnik,C.; Gado,D.; Olawuyi,K.; Chinyere,C.; Salviato,A.; Schivo,A.; Marciano,S.; Ormelli,S.; Terregino,C.	NA	2015-03-23
EPI_ISL_329277	EPI1308733|A/chicken/Nigeria/16VIR5840-5/2015	A/chicken/Nigeria/16VIR5840-5/2015	A / H5N1	Africa / Nigeria	Chicken	NA	Laleye,A.; Joannis,T.; Shittu,I.; Meseko,C.; Zamperin,G.; Milani,A.; Zecchin,B.; Fusaro,A.; Monne,I.; Abolnik,C.; Gado,D.; Olawuyi,K.; Chinyere,C.; Salviato,A.; Schivo,A.; Marciano,S.; Ormelli,S.; Terregino,C.	NA	2015-01-17
EPI_ISL_329276	EPI1308738|A/chicken/Nigeria/16VIR5840-51/2015	A/chicken/Nigeria/16VIR5840-51/2015	A / H5N1	Africa / Nigeria	Chicken	NA	Laleye,A.; Joannis,T.; Shittu,I.; Meseko,C.; Zamperin,G.; Milani,A.; Zecchin,B.; Fusaro,A.; Monne,I.; Abolnik,C.; Gado,D.; Olawuyi,K.; Chinyere,C.; Salviato,A.; Schivo,A.; Marciano,S.; Ormelli,S.; Terregino,C.	NA	2015-03-24
EPI_ISL_329275	EPI1308688|A/chicken/Nigeria/16VIR5840-57/2015	A/chicken/Nigeria/16VIR5840-57/2015	A / H5N1	Africa / Nigeria	Chicken	NA	Laleye,A.; Joannis,T.; Shittu,I.; Meseko,C.; Zamperin,G.; Milani,A.; Zecchin,B.; Fusaro,A.; Monne,I.; Abolnik,C.; Gado,D.; Olawuyi,K.; Chinyere,C.; Salviato,A.; Schivo,A.; Marciano,S.; Ormelli,S.; Terregino,C.	NA	2015-04-23
EPI_ISL_329274	EPI1308687|A/chicken/Nigeria/16VIR5840-56/2015	A/chicken/Nigeria/16VIR5840-56/2015	A / H5N1	Africa / Nigeria	Chicken	NA	Laleye,A.; Joannis,T.; Shittu,I.; Meseko,C.; Zamperin,G.; Milani,A.; Zecchin,B.; Fusaro,A.; Monne,I.; Abolnik,C.; Gado,D.; Olawuyi,K.; Chinyere,C.; Salviato,A.; Schivo,A.; Marciano,S.; Ormelli,S.; Terregino,C.	NA	2015-04-14
EPI_ISL_329273	EPI1308686|A/chicken/Nigeria/16VIR5840-55/2015	A/chicken/Nigeria/16VIR5840-55/2015	A / H5N1	Africa / Nigeria	Chicken	NA	Laleye,A.; Joannis,T.; Shittu,I.; Meseko,C.; Zamperin,G.; Milani,A.; Zecchin,B.; Fusaro,A.; Monne,I.; Abolnik,C.; Gado,D.; Olawuyi,K.; Chinyere,C.; Salviato,A.; Schivo,A.; Marciano,S.; Ormelli,S.; Terregino,C.	NA	2015-04-02
EPI_ISL_329272	EPI1308685|A/chicken/Nigeria/16VIR5840-54/2015	A/chicken/Nigeria/16VIR5840-54/2015	A / H5N1	Africa / Nigeria	Chicken	NA	Laleye,A.; Joannis,T.; Shittu,I.; Meseko,C.; Zamperin,G.; Milani,A.; Zecchin,B.; Fusaro,A.; Monne,I.; Abolnik,C.; Gado,D.; Olawuyi,K.; Chinyere,C.; Salviato,A.; Schivo,A.; Marciano,S.; Ormelli,S.; Terregino,C.	NA	2015-03-30
EPI_ISL_329271	EPI1308684|A/chicken/Nigeria/16VIR5840-53/2015	A/chicken/Nigeria/16VIR5840-53/2015	A / H5N1	Africa / Nigeria	Chicken	NA	Laleye,A.; Joannis,T.; Shittu,I.; Meseko,C.; Zamperin,G.; Milani,A.; Zecchin,B.; Fusaro,A.; Monne,I.; Abolnik,C.; Gado,D.; Olawuyi,K.; Chinyere,C.; Salviato,A.; Schivo,A.; Marciano,S.; Ormelli,S.; Terregino,C.	NA	2015-03-30
EPI_ISL_329270	EPI1308683|A/chicken/Nigeria/16VIR5840-52/2015	A/chicken/Nigeria/16VIR5840-52/2015	A / H5N1	Africa / Nigeria	Chicken	NA	Laleye,A.; Joannis,T.; Shittu,I.; Meseko,C.; Zamperin,G.; Milani,A.; Zecchin,B.; Fusaro,A.; Monne,I.; Abolnik,C.; Gado,D.; Olawuyi,K.; Chinyere,C.; Salviato,A.; Schivo,A.; Marciano,S.; Ormelli,S.; Terregino,C.	NA	2015-03-27
EPI_ISL_329269	EPI1308634|A/chicken/Nigeria/16VIR5840-58/2015	A/chicken/Nigeria/16VIR5840-58/2015	A / H5N1	Africa / Nigeria	Chicken	NA	Laleye,A.; Joannis,T.; Shittu,I.; Meseko,C.; Zamperin,G.; Milani,A.; Zecchin,B.; Fusaro,A.; Monne,I.; Abolnik,C.; Gado,D.; Olawuyi,K.; Chinyere,C.; Salviato,A.; Schivo,A.; Marciano,S.; Ormelli,S.; Terregino,C.	NA	2015-04-24
EPI_ISL_329268	EPI1308638|A/chicken/Nigeria/16VIR5840-62/2015	A/chicken/Nigeria/16VIR5840-62/2015	A / H5N1	Africa / Nigeria	Chicken	NA	Laleye,A.; Joannis,T.; Shittu,I.; Meseko,C.; Zamperin,G.; Milani,A.; Zecchin,B.; Fusaro,A.; Monne,I.; Abolnik,C.; Gado,D.; Olawuyi,K.; Chinyere,C.; Salviato,A.; Schivo,A.; Marciano,S.; Ormelli,S.; Terregino,C.	NA	2015-08-05
EPI_ISL_329267	EPI1308637|A/chicken/Nigeria/16VIR5840-61/2015	A/chicken/Nigeria/16VIR5840-61/2015	A / H5N1	Africa / Nigeria	Chicken	NA	Laleye,A.; Joannis,T.; Shittu,I.; Meseko,C.; Zamperin,G.; Milani,A.; Zecchin,B.; Fusaro,A.; Monne,I.; Abolnik,C.; Gado,D.; Olawuyi,K.; Chinyere,C.; Salviato,A.; Schivo,A.; Marciano,S.; Ormelli,S.; Terregino,C.	NA	2015-07-29
EPI_ISL_329266	EPI1308636|A/chicken/Nigeria/16VIR5840-60/2015	A/chicken/Nigeria/16VIR5840-60/2015	A / H5N1	Africa / Nigeria	Chicken	NA	Laleye,A.; Joannis,T.; Shittu,I.; Meseko,C.; Zamperin,G.; Milani,A.; Zecchin,B.; Fusaro,A.; Monne,I.; Abolnik,C.; Gado,D.; Olawuyi,K.; Chinyere,C.; Salviato,A.; Schivo,A.; Marciano,S.; Ormelli,S.; Terregino,C.	NA	2015-07-14
EPI_ISL_329265	EPI1308635|A/chicken/Nigeria/16VIR5840-59/2015	A/chicken/Nigeria/16VIR5840-59/2015	A / H5N1	Africa / Nigeria	Chicken	NA	Laleye,A.; Joannis,T.; Shittu,I.; Meseko,C.; Zamperin,G.; Milani,A.; Zecchin,B.; Fusaro,A.; Monne,I.; Abolnik,C.; Gado,D.; Olawuyi,K.; Chinyere,C.; Salviato,A.; Schivo,A.; Marciano,S.; Ormelli,S.; Terregino,C.	NA	2015
EPI_ISL_329264	EPI1308633|A/chicken/Nigeria/16VIR5840-6/2015	A/chicken/Nigeria/16VIR5840-6/2015	A / H5N1	Africa / Nigeria	Chicken	NA	Laleye,A.; Joannis,T.; Shittu,I.; Meseko,C.; Zamperin,G.; Milani,A.; Zecchin,B.; Fusaro,A.; Monne,I.; Abolnik,C.; Gado,D.; Olawuyi,K.; Chinyere,C.; Salviato,A.; Schivo,A.; Marciano,S.; Ormelli,S.; Terregino,C.	NA	2015-01-19
EPI_ISL_329263	EPI1308639|A/chicken/Nigeria/16VIR5840-63/2015	A/chicken/Nigeria/16VIR5840-63/2015	A / H5N1	Africa / Nigeria	Chicken	NA	Laleye,A.; Joannis,T.; Shittu,I.; Meseko,C.; Zamperin,G.; Milani,A.; Zecchin,B.; Fusaro,A.; Monne,I.; Abolnik,C.; Gado,D.; Olawuyi,K.; Chinyere,C.; Salviato,A.; Schivo,A.; Marciano,S.; Ormelli,S.; Terregino,C.	NA	2015-08-10
EPI_ISL_329262	EPI1308587|A/chicken/Nigeria/16VIR5840-68/2015	A/chicken/Nigeria/16VIR5840-68/2015	A / H5N1	Africa / Nigeria	Chicken	NA	Laleye,A.; Joannis,T.; Shittu,I.; Meseko,C.; Zamperin,G.; Milani,A.; Zecchin,B.; Fusaro,A.; Monne,I.; Abolnik,C.; Gado,D.; Olawuyi,K.; Chinyere,C.; Salviato,A.; Schivo,A.; Marciano,S.; Ormelli,S.; Terregino,C.	NA	2015-08-24
EPI_ISL_329261	EPI1308586|A/chicken/Nigeria/16VIR5840-67/2015	A/chicken/Nigeria/16VIR5840-67/2015	A / H5N1	Africa / Nigeria	Chicken	NA	Laleye,A.; Joannis,T.; Shittu,I.; Meseko,C.; Zamperin,G.; Milani,A.; Zecchin,B.; Fusaro,A.; Monne,I.; Abolnik,C.; Gado,D.; Olawuyi,K.; Chinyere,C.; Salviato,A.; Schivo,A.; Marciano,S.; Ormelli,S.; Terregino,C.	NA	2015-08-22
EPI_ISL_329260	EPI1308585|A/chicken/Nigeria/16VIR5840-66/2015	A/chicken/Nigeria/16VIR5840-66/2015	A / H5N1	Africa / Nigeria	Chicken	NA	Laleye,A.; Joannis,T.; Shittu,I.; Meseko,C.; Zamperin,G.; Milani,A.; Zecchin,B.; Fusaro,A.; Monne,I.; Abolnik,C.; Gado,D.; Olawuyi,K.; Chinyere,C.; Salviato,A.; Schivo,A.; Marciano,S.; Ormelli,S.; Terregino,C.	NA	2015-08-21
EPI_ISL_329259	EPI1308584|A/chicken/Nigeria/16VIR5840-65/2015	A/chicken/Nigeria/16VIR5840-65/2015	A / H5N1	Africa / Nigeria	Chicken	NA	Laleye,A.; Joannis,T.; Shittu,I.; Meseko,C.; Zamperin,G.; Milani,A.; Zecchin,B.; Fusaro,A.; Monne,I.; Abolnik,C.; Gado,D.; Olawuyi,K.; Chinyere,C.; Salviato,A.; Schivo,A.; Marciano,S.; Ormelli,S.; Terregino,C.	NA	2015-08-20
EPI_ISL_329258	EPI1308583|A/chicken/Nigeria/16VIR5840-64/2015	A/chicken/Nigeria/16VIR5840-64/2015	A / H5N1	Africa / Nigeria	Chicken	NA	Laleye,A.; Joannis,T.; Shittu,I.; Meseko,C.; Zamperin,G.; Milani,A.; Zecchin,B.; Fusaro,A.; Monne,I.; Abolnik,C.; Gado,D.; Olawuyi,K.; Chinyere,C.; Salviato,A.; Schivo,A.; Marciano,S.; Ormelli,S.; Terregino,C.	NA	2015-08-17
EPI_ISL_329257	EPI1308588|A/chicken/Nigeria/16VIR5840-69/2015	A/chicken/Nigeria/16VIR5840-69/2015	A / H5N1	Africa / Nigeria	Chicken	NA	Laleye,A.; Joannis,T.; Shittu,I.; Meseko,C.; Zamperin,G.; Milani,A.; Zecchin,B.; Fusaro,A.; Monne,I.; Abolnik,C.; Gado,D.; Olawuyi,K.; Chinyere,C.; Salviato,A.; Schivo,A.; Marciano,S.; Ormelli,S.; Terregino,C.	NA	2015-09-17
EPI_ISL_329256	EPI1308539|A/chicken/Nigeria/16VIR5840-74/2015	A/chicken/Nigeria/16VIR5840-74/2015	A / H5N1	Africa / Nigeria	Chicken	NA	Laleye,A.; Joannis,T.; Shittu,I.; Meseko,C.; Zamperin,G.; Milani,A.; Zecchin,B.; Fusaro,A.; Monne,I.; Abolnik,C.; Gado,D.; Olawuyi,K.; Chinyere,C.; Salviato,A.; Schivo,A.; Marciano,S.; Ormelli,S.; Terregino,C.	NA	2015-12-11
EPI_ISL_329255	EPI1308538|A/chicken/Nigeria/16VIR5840-73/2015	A/chicken/Nigeria/16VIR5840-73/2015	A / H5N1	Africa / Nigeria	Chicken	NA	Laleye,A.; Joannis,T.; Shittu,I.; Meseko,C.; Zamperin,G.; Milani,A.; Zecchin,B.; Fusaro,A.; Monne,I.; Abolnik,C.; Gado,D.; Olawuyi,K.; Chinyere,C.; Salviato,A.; Schivo,A.; Marciano,S.; Ormelli,S.; Terregino,C.	NA	2015-11-13
EPI_ISL_329254	EPI1308537|A/chicken/Nigeria/16VIR5840-72/2015	A/chicken/Nigeria/16VIR5840-72/2015	A / H5N1	Africa / Nigeria	Chicken	NA	Laleye,A.; Joannis,T.; Shittu,I.; Meseko,C.; Zamperin,G.; Milani,A.; Zecchin,B.; Fusaro,A.; Monne,I.; Abolnik,C.; Gado,D.; Olawuyi,K.; Chinyere,C.; Salviato,A.; Schivo,A.; Marciano,S.; Ormelli,S.; Terregino,C.	NA	2015-10-27
EPI_ISL_329253	EPI1308536|A/chicken/Nigeria/16VIR5840-71/2015	A/chicken/Nigeria/16VIR5840-71/2015	A / H5N1	Africa / Nigeria	Chicken	NA	Laleye,A.; Joannis,T.; Shittu,I.; Meseko,C.; Zamperin,G.; Milani,A.; Zecchin,B.; Fusaro,A.; Monne,I.; Abolnik,C.; Gado,D.; Olawuyi,K.; Chinyere,C.; Salviato,A.; Schivo,A.; Marciano,S.; Ormelli,S.; Terregino,C.	NA	2015-10-07
EPI_ISL_329252	EPI1308535|A/chicken/Nigeria/16VIR5840-70/2015	A/chicken/Nigeria/16VIR5840-70/2015	A / H5N1	Africa / Nigeria	Chicken	NA	Laleye,A.; Joannis,T.; Shittu,I.; Meseko,C.; Zamperin,G.; Milani,A.; Zecchin,B.; Fusaro,A.; Monne,I.; Abolnik,C.; Gado,D.; Olawuyi,K.; Chinyere,C.; Salviato,A.; Schivo,A.; Marciano,S.; Ormelli,S.; Terregino,C.	NA	2015-09-30
EPI_ISL_329251	EPI1308534|A/chicken/Nigeria/16VIR5840-7/2015	A/chicken/Nigeria/16VIR5840-7/2015	A / H5N1	Africa / Nigeria	Chicken	NA	Laleye,A.; Joannis,T.; Shittu,I.; Meseko,C.; Zamperin,G.; Milani,A.; Zecchin,B.; Fusaro,A.; Monne,I.; Abolnik,C.; Gado,D.; Olawuyi,K.; Chinyere,C.; Salviato,A.; Schivo,A.; Marciano,S.; Ormelli,S.; Terregino,C.	NA	2015-01-20
EPI_ISL_329250	EPI1308486|A/chicken/Nigeria/16VIR5840-75/2015	A/chicken/Nigeria/16VIR5840-75/2015	A / H5N1	Africa / Nigeria	Chicken	NA	Laleye,A.; Joannis,T.; Shittu,I.; Meseko,C.; Zamperin,G.; Milani,A.; Zecchin,B.; Fusaro,A.; Monne,I.; Abolnik,C.; Gado,D.; Olawuyi,K.; Chinyere,C.; Salviato,A.; Schivo,A.; Marciano,S.; Ormelli,S.; Terregino,C.	NA	2015-12-31
EPI_ISL_329249	EPI1308490|A/chicken/Nigeria/16VIR5840-80/2016	A/chicken/Nigeria/16VIR5840-80/2016	A / H5N1	Africa / Nigeria	Chicken	NA	Laleye,A.; Joannis,T.; Shittu,I.; Meseko,C.; Zamperin,G.; Milani,A.; Zecchin,B.; Fusaro,A.; Monne,I.; Abolnik,C.; Gado,D.; Olawuyi,K.; Chinyere,C.; Salviato,A.; Schivo,A.; Marciano,S.; Ormelli,S.; Terregino,C.	NA	2016-01-09
EPI_ISL_329248	EPI1308489|A/chicken/Nigeria/16VIR5840-78/2016	A/chicken/Nigeria/16VIR5840-78/2016	A / H5N1	Africa / Nigeria	Chicken	NA	Laleye,A.; Joannis,T.; Shittu,I.; Meseko,C.; Zamperin,G.; Milani,A.; Zecchin,B.; Fusaro,A.; Monne,I.; Abolnik,C.; Gado,D.; Olawuyi,K.; Chinyere,C.; Salviato,A.; Schivo,A.; Marciano,S.; Ormelli,S.; Terregino,C.	NA	2016-01-05
EPI_ISL_329247	EPI1308488|A/chicken/Nigeria/16VIR5840-77/2016	A/chicken/Nigeria/16VIR5840-77/2016	A / H5N1	Africa / Nigeria	Chicken	NA	Laleye,A.; Joannis,T.; Shittu,I.; Meseko,C.; Zamperin,G.; Milani,A.; Zecchin,B.; Fusaro,A.; Monne,I.; Abolnik,C.; Gado,D.; Olawuyi,K.; Chinyere,C.; Salviato,A.; Schivo,A.; Marciano,S.; Ormelli,S.; Terregino,C.	NA	2016-01-05
EPI_ISL_329246	EPI1308487|A/chicken/Nigeria/16VIR5840-76/2015	A/chicken/Nigeria/16VIR5840-76/2015	A / H5N1	Africa / Nigeria	Chicken	NA	Laleye,A.; Joannis,T.; Shittu,I.; Meseko,C.; Zamperin,G.; Milani,A.; Zecchin,B.; Fusaro,A.; Monne,I.; Abolnik,C.; Gado,D.; Olawuyi,K.; Chinyere,C.; Salviato,A.; Schivo,A.; Marciano,S.; Ormelli,S.; Terregino,C.	NA	2015-12-28
EPI_ISL_329245	EPI1308485|A/chicken/Nigeria/16VIR5840-8/2015	A/chicken/Nigeria/16VIR5840-8/2015	A / H5N1	Africa / Nigeria	Chicken	NA	Laleye,A.; Joannis,T.; Shittu,I.; Meseko,C.; Zamperin,G.; Milani,A.; Zecchin,B.; Fusaro,A.; Monne,I.; Abolnik,C.; Gado,D.; Olawuyi,K.; Chinyere,C.; Salviato,A.; Schivo,A.; Marciano,S.; Ormelli,S.; Terregino,C.	NA	2015-01-21
EPI_ISL_329244	EPI1308432|A/chicken/Nigeria/16VIR5840-82/2016	A/chicken/Nigeria/16VIR5840-82/2016	A / H5N1	Africa / Nigeria	Chicken	NA	Laleye,A.; Joannis,T.; Shittu,I.; Meseko,C.; Zamperin,G.; Milani,A.; Zecchin,B.; Fusaro,A.; Monne,I.; Abolnik,C.; Gado,D.; Olawuyi,K.; Chinyere,C.; Salviato,A.; Schivo,A.; Marciano,S.; Ormelli,S.; Terregino,C.	NA	2016-01-14
EPI_ISL_329243	EPI1308436|A/chicken/Nigeria/16VIR5840-87/2016	A/chicken/Nigeria/16VIR5840-87/2016	A / H5N1	Africa / Nigeria	Chicken	NA	Laleye,A.; Joannis,T.; Shittu,I.; Meseko,C.; Zamperin,G.; Milani,A.; Zecchin,B.; Fusaro,A.; Monne,I.; Abolnik,C.; Gado,D.; Olawuyi,K.; Chinyere,C.; Salviato,A.; Schivo,A.; Marciano,S.; Ormelli,S.; Terregino,C.	NA	2016-02-01
EPI_ISL_329242	EPI1308435|A/chicken/Nigeria/16VIR5840-86/2016	A/chicken/Nigeria/16VIR5840-86/2016	A / H5N1	Africa / Nigeria	Chicken	NA	Laleye,A.; Joannis,T.; Shittu,I.; Meseko,C.; Zamperin,G.; Milani,A.; Zecchin,B.; Fusaro,A.; Monne,I.; Abolnik,C.; Gado,D.; Olawuyi,K.; Chinyere,C.; Salviato,A.; Schivo,A.; Marciano,S.; Ormelli,S.; Terregino,C.	NA	2016-01-19
EPI_ISL_329241	EPI1308434|A/chicken/Nigeria/16VIR5840-85/2016	A/chicken/Nigeria/16VIR5840-85/2016	A / H5N1	Africa / Nigeria	Chicken	NA	Laleye,A.; Joannis,T.; Shittu,I.; Meseko,C.; Zamperin,G.; Milani,A.; Zecchin,B.; Fusaro,A.; Monne,I.; Abolnik,C.; Gado,D.; Olawuyi,K.; Chinyere,C.; Salviato,A.; Schivo,A.; Marciano,S.; Ormelli,S.; Terregino,C.	NA	2016-01-18
EPI_ISL_329240	EPI1308433|A/chicken/Nigeria/16VIR5840-84/2016	A/chicken/Nigeria/16VIR5840-84/2016	A / H5N1	Africa / Nigeria	Chicken	NA	Laleye,A.; Joannis,T.; Shittu,I.; Meseko,C.; Zamperin,G.; Milani,A.; Zecchin,B.; Fusaro,A.; Monne,I.; Abolnik,C.; Gado,D.; Olawuyi,K.; Chinyere,C.; Salviato,A.; Schivo,A.; Marciano,S.; Ormelli,S.; Terregino,C.	NA	2016-01-17
EPI_ISL_329239	EPI1308431|A/chicken/Nigeria/16VIR5840-81/2016	A/chicken/Nigeria/16VIR5840-81/2016	A / H5N1	Africa / Nigeria	Chicken	NA	Laleye,A.; Joannis,T.; Shittu,I.; Meseko,C.; Zamperin,G.; Milani,A.; Zecchin,B.; Fusaro,A.; Monne,I.; Abolnik,C.; Gado,D.; Olawuyi,K.; Chinyere,C.; Salviato,A.; Schivo,A.; Marciano,S.; Ormelli,S.; Terregino,C.	NA	2016-01-12
EPI_ISL_329238	EPI1308437|A/chicken/Nigeria/16VIR5840-88/2016	A/chicken/Nigeria/16VIR5840-88/2016	A / H5N1	Africa / Nigeria	Chicken	NA	Laleye,A.; Joannis,T.; Shittu,I.; Meseko,C.; Zamperin,G.; Milani,A.; Zecchin,B.; Fusaro,A.; Monne,I.; Abolnik,C.; Gado,D.; Olawuyi,K.; Chinyere,C.; Salviato,A.; Schivo,A.; Marciano,S.; Ormelli,S.; Terregino,C.	NA	2016-02-01
EPI_ISL_329237	EPI1308389|A/chicken/Nigeria/16VIR5840-95/2016	A/chicken/Nigeria/16VIR5840-95/2016	A / H5N1	Africa / Nigeria	Chicken	NA	Laleye,A.; Joannis,T.; Shittu,I.; Meseko,C.; Zamperin,G.; Milani,A.; Zecchin,B.; Fusaro,A.; Monne,I.; Abolnik,C.; Gado,D.; Olawuyi,K.; Chinyere,C.; Salviato,A.; Schivo,A.; Marciano,S.; Ormelli,S.; Terregino,C.	NA	2016-03-07
EPI_ISL_329236	EPI1308388|A/chicken/Nigeria/16VIR5840-94/2016	A/chicken/Nigeria/16VIR5840-94/2016	A / H5N1	Africa / Nigeria	Chicken	NA	Laleye,A.; Joannis,T.; Shittu,I.; Meseko,C.; Zamperin,G.; Milani,A.; Zecchin,B.; Fusaro,A.; Monne,I.; Abolnik,C.; Gado,D.; Olawuyi,K.; Chinyere,C.; Salviato,A.; Schivo,A.; Marciano,S.; Ormelli,S.; Terregino,C.	NA	2016-03-07
EPI_ISL_329235	EPI1308387|A/chicken/Nigeria/16VIR5840-93/2016	A/chicken/Nigeria/16VIR5840-93/2016	A / H5N1	Africa / Nigeria	Chicken	NA	Laleye,A.; Joannis,T.; Shittu,I.; Meseko,C.; Zamperin,G.; Milani,A.; Zecchin,B.; Fusaro,A.; Monne,I.; Abolnik,C.; Gado,D.; Olawuyi,K.; Chinyere,C.; Salviato,A.; Schivo,A.; Marciano,S.; Ormelli,S.; Terregino,C.	NA	2016-03-07
EPI_ISL_329234	EPI1308386|A/chicken/Nigeria/16VIR5840-92/2016	A/chicken/Nigeria/16VIR5840-92/2016	A / H5N1	Africa / Nigeria	Chicken	NA	Laleye,A.; Joannis,T.; Shittu,I.; Meseko,C.; Zamperin,G.; Milani,A.; Zecchin,B.; Fusaro,A.; Monne,I.; Abolnik,C.; Gado,D.; Olawuyi,K.; Chinyere,C.; Salviato,A.; Schivo,A.; Marciano,S.; Ormelli,S.; Terregino,C.	NA	2016-03-04
EPI_ISL_329233	EPI1308385|A/chicken/Nigeria/16VIR5840-89/2016	A/chicken/Nigeria/16VIR5840-89/2016	A / H5N1	Africa / Nigeria	Chicken	NA	Laleye,A.; Joannis,T.; Shittu,I.; Meseko,C.; Zamperin,G.; Milani,A.; Zecchin,B.; Fusaro,A.; Monne,I.; Abolnik,C.; Gado,D.; Olawuyi,K.; Chinyere,C.; Salviato,A.; Schivo,A.; Marciano,S.; Ormelli,S.; Terregino,C.	NA	2016-02-05
EPI_ISL_329232	EPI1308384|A/chicken/Nigeria/16VIR5840-9/2015	A/chicken/Nigeria/16VIR5840-9/2015	A / H5N1	Africa / Nigeria	Chicken	NA	Laleye,A.; Joannis,T.; Shittu,I.; Meseko,C.; Zamperin,G.; Milani,A.; Zecchin,B.; Fusaro,A.; Monne,I.; Abolnik,C.; Gado,D.; Olawuyi,K.; Chinyere,C.; Salviato,A.; Schivo,A.; Marciano,S.; Ormelli,S.; Terregino,C.	NA	2015-01-24
EPI_ISL_329231	EPI1308332|A/chicken/Nigeria/16VIR5840-90/2016	A/chicken/Nigeria/16VIR5840-90/2016	A / H5N1	Africa / Nigeria	Chicken	NA	Laleye,A.; Joannis,T.; Shittu,I.; Meseko,C.; Zamperin,G.; Milani,A.; Zecchin,B.; Fusaro,A.; Monne,I.; Abolnik,C.; Gado,D.; Olawuyi,K.; Chinyere,C.; Salviato,A.; Schivo,A.; Marciano,S.; Ormelli,S.; Terregino,C.	NA	2016-02-12
EPI_ISL_329230	EPI1308334|A/chicken/Nigeria/16VIR5840-96/2016	A/chicken/Nigeria/16VIR5840-96/2016	A / H5N1	Africa / Nigeria	Chicken	NA	Laleye,A.; Joannis,T.; Shittu,I.; Meseko,C.; Zamperin,G.; Milani,A.; Zecchin,B.; Fusaro,A.; Monne,I.; Abolnik,C.; Gado,D.; Olawuyi,K.; Chinyere,C.; Salviato,A.; Schivo,A.; Marciano,S.; Ormelli,S.; Terregino,C.	NA	2016-03-10
EPI_ISL_329229	EPI1308336|A/chicken/Nigeria/16VIR5840-99/2016	A/chicken/Nigeria/16VIR5840-99/2016	A / H5N1	Africa / Nigeria	Chicken	NA	Laleye,A.; Joannis,T.; Shittu,I.; Meseko,C.; Zamperin,G.; Milani,A.; Zecchin,B.; Fusaro,A.; Monne,I.; Abolnik,C.; Gado,D.; Olawuyi,K.; Chinyere,C.; Salviato,A.; Schivo,A.; Marciano,S.; Ormelli,S.; Terregino,C.	NA	2016-04-02
EPI_ISL_329228	EPI1308335|A/chicken/Nigeria/16VIR5840-97/2016	A/chicken/Nigeria/16VIR5840-97/2016	A / H5N1	Africa / Nigeria	Chicken	NA	Laleye,A.; Joannis,T.; Shittu,I.; Meseko,C.; Zamperin,G.; Milani,A.; Zecchin,B.; Fusaro,A.; Monne,I.; Abolnik,C.; Gado,D.; Olawuyi,K.; Chinyere,C.; Salviato,A.; Schivo,A.; Marciano,S.; Ormelli,S.; Terregino,C.	NA	2016-03-16
EPI_ISL_329227	EPI1308333|A/chicken/Nigeria/16VIR5840-91/2016	A/chicken/Nigeria/16VIR5840-91/2016	A / H5N1	Africa / Nigeria	Chicken	NA	Laleye,A.; Joannis,T.; Shittu,I.; Meseko,C.; Zamperin,G.; Milani,A.; Zecchin,B.; Fusaro,A.; Monne,I.; Abolnik,C.; Gado,D.; Olawuyi,K.; Chinyere,C.; Salviato,A.; Schivo,A.; Marciano,S.; Ormelli,S.; Terregino,C.	NA	2016-02-01
EPI_ISL_329065	EPI1307768|A/chicken/Egypt/CAG139/2016	A/chicken/Egypt/CAG139/2016	A / H5N1	Africa / Egypt	Chicken	NA	Arafa,A.; Elshazly,O.; Hussein,H.; Reda,E.	NA	2016-11-01
EPI_ISL_329064	EPI1307767|A/chicken/Egypt/S52/2016	A/chicken/Egypt/S52/2016	A / H5N1	Africa / Egypt	Chicken	NA	Arafa,A.; Elshazly,O.; Hussein,H.; Reda,E.	NA	2016-01-23
EPI_ISL_329063	EPI1307766|A/chicken/Egypt/CAL9/2016	A/chicken/Egypt/CAL9/2016	A / H5N1	Africa / Egypt	Chicken	NA	Arafa,A.; Elshazly,O.; Hussein,H.; Reda,E.	NA	2016-01-15
EPI_ISL_329062	EPI1307765|A/chicken/Egypt/RS57/2015	A/chicken/Egypt/RS57/2015	A / H5N1	Africa / Egypt	Chicken	NA	Arafa,A.; Elshazly,O.; Hussein,H.; Reda,E.	NA	2015-12-08
EPI_ISL_329061	EPI1307764|A/chicken/Egypt/CA110/2015	A/chicken/Egypt/CA110/2015	A / H5N1	Africa / Egypt	Chicken	NA	Arafa,A.; Elshazly,O.; Hussein,H.; Reda,E.	NA	2015-04-10
EPI_ISL_329060	EPI1307763|A/chicken/Egypt/25/2015	A/chicken/Egypt/25/2015	A / H5N1	Africa / Egypt	Chicken	NA	Arafa,A.; Elshazly,O.; Hussein,H.; Reda,E.	NA	2015-02-12
EPI_ISL_198782	EPI656762|A/chicken/Hunan/02.26 YYGKJ295-P/2014(H5N6)_HA_|H5N6	A/chicken/Hunan/02.26 YYGKJ295-P/2014(H5N6)	A / H5N6	Asia / China	Chicken	Institute of Microbiology, Chinese Academy of Sciences	NA	NA	2014-02-26
EPI_ISL_198781	EPI656754|A/chicken/Hunan/02.26 YYGKJ281-P/2014(H5N6)_HA_|H5N6	A/chicken/Hunan/02.26 YYGKJ281-P/2014(H5N6)	A / H5N6	Asia / China	Chicken	Institute of Microbiology, Chinese Academy of Sciences	NA	NA	2014-02-26
EPI_ISL_198762	EPI656602|A/chicken/Hunan/12.28 YYGK034-P/2013(H5N6)_HA_|H5N6	A/chicken/Hunan/12.28 YYGK034-P/2013(H5N6)	A / H5N6	Asia / China	Chicken	Institute of Microbiology, Chinese Academy of Sciences	NA	NA	2013-12-28
EPI_ISL_198761	EPI656594|A/chicken/Hunan/12.07 YYGK114-P/2013(H5N6)_HA_|H5N6	A/chicken/Hunan/12.07 YYGK114-P/2013(H5N6)	A / H5N6	Asia / China	Chicken	Institute of Microbiology, Chinese Academy of Sciences	NA	NA	2013-12-07
EPI_ISL_198752	EPI656522|A/chicken/Jiangxi/04.01 NCDZT0010-O/2015(H9N9)_HA_|H9N9	A/chicken/Jiangxi/04.01 NCDZT0010-O/2015(H9N9)	A / H5N1	Asia / China	Chicken	Institute of Microbiology, Chinese Academy of Sciences	NA	NA	2015-04-01
EPI_ISL_198209	EPI653111|A/chicken/Bhutan/04TI01/2015	A/chicken/Bhutan/04TI01/2015	A / H5N1	Asia / Bhutan	Chicken	NA	Tosh,C.; Tenzin,D.; Tenzin,S.; Nagarajan,S.; Kumar,M.; Murugkar,H.V.; Tripathi,S.; Wangdi,C.; Dukpa,K.; Gurung,R.B.; Kulkarni,D.D.	NA	2015-04-01
EPI_ISL_132894	EPI408098|A/village chicken/Kyaing Tong/2433/2007	A/village chicken/Kyaing Tong/2433/2007	A / H5N1	Asia / Myanmar	Chicken	NA	Saito,T.; Watanabe,C.; Hayashi,T.; Uchida,Y.; Myint,W.W.; Thein,W.Z.; Takemae,N.; Mase,M.; Okamatsu,M.; Mar,A.; Mon,C.C.; Gawng,L.T.; Sann,K.; Kyi,T.A.; Yamaguchi,S.	NA	2007
EPI_ISL_132659	EPI407283|A/chicken/Nepal/PT-16/12	A/chicken/Nepal/PT-16/12	A / H5N1	Asia / Nepal / Pokhara/Kathmandu Valley	Chicken	Animal and Plant Health Agency (APHA)	Puranik, A; Hanna, A; Essen, S; Focosi-Snyman, R; Manvell, R; Bahadur Singh, D; Chapagain, S; Manandhar, S; Bahadur Air, T; Bahadur Kunwar, B; Reid, S	Central Veterinary Laboratory	2012-10-16
EPI_ISL_67736	EPI235839|A/chicken/Jilin/xv/2002	A/chicken/Jilin/xv/2002	A / H5N1	Asia / China	Chicken	NA	Liao,X.; Zhang,X.; Wang,J.; Yu,J.; Liu,J.	NA	2002
EPI_ISL_67735	EPI235831|A/chicken/Jilin/hh/2002	A/chicken/Jilin/hh/2002	A / H5N1	Asia / China	Chicken	NA	Liao,X.; Zhang,X.; Wang,J.; Yu,J.; Jin,N.	NA	2002
EPI_ISL_67734	EPI235822|A/chicken/Jilin/hg/2002	A/chicken/Jilin/hg/2002	A / H5N1	Asia / China	Chicken	NA	Liao,X.; Zhang,X.; Wang,J.; Yu,J.; Jin,N.	NA	2002
EPI_ISL_67733	EPI235814|A/chicken/Jilin/hf/2002	A/chicken/Jilin/hf/2002	A / H5N1	Asia / China	Chicken	NA	Liao,X.; Zhang,X.; Wang,J.; Yu,J.; Jin,N.	NA	2002
EPI_ISL_67732	EPI235806|A/chicken/Jilin/he/2002	A/chicken/Jilin/he/2002	A / H5N1	Asia / China	Chicken	NA	Liao,X.; Zhang,X.; Wang,J.; Yu,J.; Jin,N.	NA	2002
EPI_ISL_67731	EPI235798|A/chicken/Jilin/hd/2002	A/chicken/Jilin/hd/2002	A / H5N1	Asia / China	Chicken	NA	Liao,X.; Zhang,X.; Wang,J.; Yu,J.; Jin,N.	NA	2002
EPI_ISL_67725	EPI235767|A/chicken/Hubei/wf/2002	A/chicken/Hubei/wf/2002	A / H5N1	Asia / China	Chicken	NA	Liao,X.; Zhang,X.; Wang,J.; Yu,J.; Li,T.	NA	2002
EPI_ISL_67721	EPI1931258|A/chicken/Guatemala/194573/2002, EPI235732|A/chicken/Guatemala/194573/2002	A/chicken/Guatemala/194573/2002	A / H5N2	North America / Guatemala	Chicken	NA	Kim,L.M.; Scott,M.A.; Suarez,D.L.; Spackman,E.; Swayne,D.E.; Senne,D.A.; Afonso,C.L.	NA	2002
EPI_ISL_67389	EPI235111|A/chicken/Legok/2003	A/chicken/Legok/2003	A / H5N1	Asia / Indonesia	Chicken	NA	Kim,L.M.; Scott,M.A.; Suarez,D.L.; Spackman,E.; Swayne,D.E.; Naipospos,T.S.P.; Afonso,C.L.	NA	2003
EPI_ISL_67387	EPI235105|A/chicken/Korea/ES/03	A/chicken/Korea/ES/03	A / H5N1	Asia / Korea, Republic of	Chicken	NA	Lee,C.W.; Suarez,D.L.; Tumpey,T.M.; Sung,H.W.; Kwon,Y.K.; Lee,Y.J.; Choi,J.G.; Joh,S.J.; Kim,M.C.; Lee,E.K.; Park,J.M.; Lu,X.; Katz,J.M.; Spackman,E.; Swayne,D.E.; Kim,J.H.; Lee,C.-W.; Kim,J.-H.	NA	2003
EPI_ISL_67386	EPI235096|A/chicken/Jilin/xw/2003	A/chicken/Jilin/xw/2003	A / H5N1	Asia / China	Chicken	NA	Liao,X.; Zhang,X.; Wang,J.; Yu,J.; Liu,J.	NA	2003
EPI_ISL_67385	EPI235087|A/chicken/Jilin/hq/2003	A/chicken/Jilin/hq/2003	A / H5N1	Asia / China	Chicken	NA	Liao,X.; Zhang,X.; Wang,J.; Yu,J.; Jin,N.	NA	2003
EPI_ISL_67384	EPI235078|A/chicken/Jilin/hp/2003	A/chicken/Jilin/hp/2003	A / H5N1	Asia / China	Chicken	NA	Liao,X.; Zhang,X.; Wang,J.; Yu,J.; Jin,N.	NA	2003
EPI_ISL_67383	EPI235072|A/chicken/Jilin/ho/2003	A/chicken/Jilin/ho/2003	A / H5N1	Asia / China	Chicken	NA	Liao,X.; Zhang,X.; Wang,J.; Yu,J.; Jin,N.	NA	2003
EPI_ISL_67382	EPI235069|A/chicken/Jilin/hn/2003	A/chicken/Jilin/hn/2003	A / H5N1	Asia / China	Chicken	NA	Liao,X.; Zhang,X.; Wang,J.; Yu,J.; Jin,N.	NA	2003
EPI_ISL_67380	EPI235050|A/chicken/Jilin/hj/2003	A/chicken/Jilin/hj/2003	A / H5N1	Asia / China	Chicken	NA	Liao,X.; Zhang,X.; Wang,J.; Yu,J.; Jin,N.	NA	2003
EPI_ISL_67379	EPI235040|A/chicken/Jilin/ha/2003	A/chicken/Jilin/ha/2003	A / H5N1	Asia / China	Chicken	NA	Liao,X.; Zhang,X.; Wang,J.; Yu,J.; Jin,N.	NA	2003
EPI_ISL_67376	EPI235029|A/chicken/Indonesia/9/2003	A/chicken/Indonesia/9/2003	A / H5N1	Asia / Indonesia	Chicken	NA	Kim,L.M.; Scott,M.A.; Suarez,D.L.; Spackman,E.; Swayne,D.E.; Afonso,C.L.	NA	2003
EPI_ISL_67375	EPI235021|A/chicken/Indonesia/8/2003	A/chicken/Indonesia/8/2003	A / H5N1	Asia / Indonesia	Chicken	NA	Kim,L.M.; Scott,M.A.; Suarez,D.L.; Spackman,E.; Swayne,D.E.; Afonso,C.L.	NA	2003
EPI_ISL_67374	EPI235002|A/chicken/Hubei/wo/2003	A/chicken/Hubei/wo/2003	A / H5N1	Asia / China	Chicken	NA	Liao,X.; Zhang,X.; Wang,J.; Yu,J.; Li,T.	NA	2003
EPI_ISL_67373	EPI234993|A/chicken/Hubei/wn/2003	A/chicken/Hubei/wn/2003	A / H5N1	Asia / China	Chicken	NA	Liao,X.; Zhang,X.; Wang,J.; Yu,J.; Li,T.	NA	2003
EPI_ISL_67370	EPI234977|A/chicken/Guatemala/270475-1/2003	A/chicken/Guatemala/270475-1/2003	A / H5	North America / Guatemala	Chicken	NA	Pillai,S.P.S.; Pantin-Jackwood,M.; Suarez,D.; Won,L.-C.	NA	2003
EPI_ISL_66924	EPI233996|A/chicken/Nigeria/08RS848-99/2007	A/chicken/Nigeria/08RS848-99/2007	A / H5N1	Africa / Nigeria	Chicken	NA	Fusaro,A.; Nelson,M.I.; Joannis,T.; Bertolotti,L.; Monne,I.; Salviato,A.; Capua,I.; Holmes,E.C.; Cattoli,G.	NA	2007-06-25
EPI_ISL_66923	EPI233988|A/chicken/Nigeria/08RS848-97/2007	A/chicken/Nigeria/08RS848-97/2007	A / H5N1	Africa / Nigeria	Chicken	NA	Fusaro,A.; Nelson,M.I.; Joannis,T.; Bertolotti,L.; Monne,I.; Salviato,A.; Capua,I.; Holmes,E.C.; Cattoli,G.	NA	2007-08-03
EPI_ISL_66922	EPI233980|A/chicken/Nigeria/08RS848-96/2007	A/chicken/Nigeria/08RS848-96/2007	A / H5N1	Africa / Nigeria	Chicken	NA	Fusaro,A.; Nelson,M.I.; Joannis,T.; Bertolotti,L.; Monne,I.; Salviato,A.; Capua,I.; Holmes,E.C.; Cattoli,G.	NA	2007-08-03
EPI_ISL_66921	EPI233972|A/chicken/Nigeria/08RS848-94/2007	A/chicken/Nigeria/08RS848-94/2007	A / H5N1	Africa / Nigeria	Chicken	NA	Fusaro,A.; Nelson,M.I.; Joannis,T.; Bertolotti,L.; Monne,I.; Salviato,A.; Capua,I.; Holmes,E.C.; Cattoli,G.	NA	2007-07-19
EPI_ISL_66920	EPI233964|A/chicken/Nigeria/08RS848-93/2007	A/chicken/Nigeria/08RS848-93/2007	A / H5N1	Africa / Nigeria	Chicken	NA	Fusaro,A.; Nelson,M.I.; Joannis,T.; Bertolotti,L.; Monne,I.; Salviato,A.; Capua,I.; Holmes,E.C.; Cattoli,G.	NA	2007-07-21
EPI_ISL_66919	EPI233956|A/chicken/Nigeria/08RS848-92/2007	A/chicken/Nigeria/08RS848-92/2007	A / H5N1	Africa / Nigeria	Chicken	NA	Fusaro,A.; Nelson,M.I.; Joannis,T.; Bertolotti,L.; Monne,I.; Salviato,A.; Capua,I.; Holmes,E.C.; Cattoli,G.	NA	2007-07-12
EPI_ISL_66918	EPI233948|A/chicken/Nigeria/08RS848-91/2007	A/chicken/Nigeria/08RS848-91/2007	A / H5N1	Africa / Nigeria	Chicken	NA	Fusaro,A.; Nelson,M.I.; Joannis,T.; Bertolotti,L.; Monne,I.; Salviato,A.; Capua,I.; Holmes,E.C.; Cattoli,G.	NA	2007-07-24
EPI_ISL_66917	EPI233940|A/chicken/Nigeria/08RS848-90/2007	A/chicken/Nigeria/08RS848-90/2007	A / H5N1	Africa / Nigeria	Chicken	NA	Fusaro,A.; Nelson,M.I.; Joannis,T.; Bertolotti,L.; Monne,I.; Salviato,A.; Capua,I.; Holmes,E.C.; Cattoli,G.	NA	2007-07-17
EPI_ISL_66916	EPI233932|A/chicken/Nigeria/08RS848-9/2006	A/chicken/Nigeria/08RS848-9/2006	A / H5N1	Africa / Nigeria	Chicken	NA	Fusaro,A.; Nelson,M.I.; Joannis,T.; Bertolotti,L.; Monne,I.; Salviato,A.; Capua,I.; Holmes,E.C.; Cattoli,G.	NA	2006-04-04
EPI_ISL_66915	EPI233924|A/chicken/Nigeria/08RS848-88/2007	A/chicken/Nigeria/08RS848-88/2007	A / H5N1	Africa / Nigeria	Chicken	NA	Fusaro,A.; Nelson,M.I.; Joannis,T.; Bertolotti,L.; Monne,I.; Salviato,A.; Capua,I.; Holmes,E.C.; Cattoli,G.	NA	2007-07-07
EPI_ISL_66913	EPI233908|A/chicken/Nigeria/08RS848-83/2007	A/chicken/Nigeria/08RS848-83/2007	A / H5N1	Africa / Nigeria	Chicken	NA	Fusaro,A.; Nelson,M.I.; Joannis,T.; Bertolotti,L.; Monne,I.; Salviato,A.; Capua,I.; Holmes,E.C.; Cattoli,G.	NA	2007-03-27
EPI_ISL_66912	EPI233900|A/chicken/Nigeria/08RS848-82/2007	A/chicken/Nigeria/08RS848-82/2007	A / H5N1	Africa / Nigeria	Chicken	NA	Fusaro,A.; Nelson,M.I.; Joannis,T.; Bertolotti,L.; Monne,I.; Salviato,A.; Capua,I.; Holmes,E.C.; Cattoli,G.	NA	2007-03-21
EPI_ISL_66911	EPI233892|A/chicken/Nigeria/08RS848-8/2006	A/chicken/Nigeria/08RS848-8/2006	A / H5N1	Africa / Nigeria	Chicken	NA	Fusaro,A.; Nelson,M.I.; Joannis,T.; Bertolotti,L.; Monne,I.; Salviato,A.; Capua,I.; Holmes,E.C.; Cattoli,G.	NA	2006-03-10
EPI_ISL_66909	EPI233876|A/chicken/Nigeria/08RS848-77/2007	A/chicken/Nigeria/08RS848-77/2007	A / H5N1	Africa / Nigeria	Chicken	NA	Fusaro,A.; Nelson,M.I.; Joannis,T.; Bertolotti,L.; Monne,I.; Salviato,A.; Capua,I.; Holmes,E.C.; Cattoli,G.	NA	2007-03-14
EPI_ISL_66908	EPI233868|A/chicken/Nigeria/08RS848-76/2007	A/chicken/Nigeria/08RS848-76/2007	A / H5N1	Africa / Nigeria	Chicken	NA	Fusaro,A.; Nelson,M.I.; Joannis,T.; Bertolotti,L.; Monne,I.; Salviato,A.; Capua,I.; Holmes,E.C.; Cattoli,G.	NA	2007-03-09
EPI_ISL_66907	EPI233860|A/chicken/Nigeria/08RS848-75/2007	A/chicken/Nigeria/08RS848-75/2007	A / H5N1	Africa / Nigeria	Chicken	NA	Fusaro,A.; Nelson,M.I.; Joannis,T.; Bertolotti,L.; Monne,I.; Salviato,A.; Capua,I.; Holmes,E.C.; Cattoli,G.	NA	2007-03-09
EPI_ISL_66906	EPI233852|A/chicken/Nigeria/08RS848-74/2007	A/chicken/Nigeria/08RS848-74/2007	A / H5N1	Africa / Nigeria	Chicken	NA	Fusaro,A.; Nelson,M.I.; Joannis,T.; Bertolotti,L.; Monne,I.; Salviato,A.; Capua,I.; Holmes,E.C.; Cattoli,G.	NA	2007-02-26
EPI_ISL_66904	EPI233836|A/chicken/Nigeria/08RS848-71/2007	A/chicken/Nigeria/08RS848-71/2007	A / H5N1	Africa / Nigeria	Chicken	NA	Fusaro,A.; Nelson,M.I.; Joannis,T.; Bertolotti,L.; Monne,I.; Salviato,A.; Capua,I.; Holmes,E.C.; Cattoli,G.	NA	2007-02-16
EPI_ISL_66903	EPI233828|A/chicken/Nigeria/08RS848-70/2007	A/chicken/Nigeria/08RS848-70/2007	A / H5N1	Africa / Nigeria	Chicken	NA	Fusaro,A.; Nelson,M.I.; Joannis,T.; Bertolotti,L.; Monne,I.; Salviato,A.; Capua,I.; Holmes,E.C.; Cattoli,G.	NA	2007-02-16
EPI_ISL_66902	EPI233820|A/chicken/Nigeria/08RS848-7/2006	A/chicken/Nigeria/08RS848-7/2006	A / H5N1	Africa / Nigeria	Chicken	NA	Fusaro,A.; Nelson,M.I.; Joannis,T.; Bertolotti,L.; Monne,I.; Salviato,A.; Capua,I.; Holmes,E.C.; Cattoli,G.	NA	2006-03-10
EPI_ISL_66901	EPI233812|A/chicken/Nigeria/08RS848-68/2007	A/chicken/Nigeria/08RS848-68/2007	A / H5N1	Africa / Nigeria	Chicken	NA	Fusaro,A.; Nelson,M.I.; Joannis,T.; Bertolotti,L.; Monne,I.; Salviato,A.; Capua,I.; Holmes,E.C.; Cattoli,G.	NA	2007-02-14
EPI_ISL_66900	EPI233804|A/chicken/Nigeria/08RS848-67/2007	A/chicken/Nigeria/08RS848-67/2007	A / H5N1	Africa / Nigeria	Chicken	NA	Fusaro,A.; Nelson,M.I.; Joannis,T.; Bertolotti,L.; Monne,I.; Salviato,A.; Capua,I.; Holmes,E.C.; Cattoli,G.	NA	2007-02-10
EPI_ISL_66897	EPI233780|A/chicken/Nigeria/08RS848-60/2007	A/chicken/Nigeria/08RS848-60/2007	A / H5N1	Africa / Nigeria	Chicken	NA	Fusaro,A.; Nelson,M.I.; Joannis,T.; Bertolotti,L.; Monne,I.; Salviato,A.; Capua,I.; Holmes,E.C.; Cattoli,G.	NA	2007-01-23
EPI_ISL_66896	EPI233772|A/chicken/Nigeria/08RS848-6/2006	A/chicken/Nigeria/08RS848-6/2006	A / H5N1	Africa / Nigeria	Chicken	NA	Fusaro,A.; Nelson,M.I.; Joannis,T.; Bertolotti,L.; Monne,I.; Salviato,A.; Capua,I.; Holmes,E.C.; Cattoli,G.	NA	2006-02-27
EPI_ISL_66895	EPI233764|A/chicken/Nigeria/08RS848-59/2007	A/chicken/Nigeria/08RS848-59/2007	A / H5N1	Africa / Nigeria	Chicken	NA	Fusaro,A.; Nelson,M.I.; Joannis,T.; Bertolotti,L.; Monne,I.; Salviato,A.; Capua,I.; Holmes,E.C.; Cattoli,G.	NA	2007-01-20
EPI_ISL_66894	EPI233756|A/chicken/Nigeria/08RS848-58/2007	A/chicken/Nigeria/08RS848-58/2007	A / H5N1	Africa / Nigeria	Chicken	NA	Fusaro,A.; Nelson,M.I.; Joannis,T.; Bertolotti,L.; Monne,I.; Salviato,A.; Capua,I.; Holmes,E.C.; Cattoli,G.	NA	2007-01-19
EPI_ISL_66892	EPI233740|A/chicken/Nigeria/08RS848-54/2006	A/chicken/Nigeria/08RS848-54/2006	A / H5N1	Africa / Nigeria	Chicken	NA	Fusaro,A.; Nelson,M.I.; Joannis,T.; Bertolotti,L.; Monne,I.; Salviato,A.; Capua,I.; Holmes,E.C.; Cattoli,G.	NA	2006-12-31
EPI_ISL_66891	EPI233732|A/chicken/Nigeria/08RS848-52/2006	A/chicken/Nigeria/08RS848-52/2006	A / H5N1	Africa / Nigeria	Chicken	NA	Fusaro,A.; Nelson,M.I.; Joannis,T.; Bertolotti,L.; Monne,I.; Salviato,A.; Capua,I.; Holmes,E.C.; Cattoli,G.	NA	2006-12-13
EPI_ISL_66890	EPI233724|A/chicken/Nigeria/08RS848-50/2006	A/chicken/Nigeria/08RS848-50/2006	A / H5N1	Africa / Nigeria	Chicken	NA	Fusaro,A.; Nelson,M.I.; Joannis,T.; Bertolotti,L.; Monne,I.; Salviato,A.; Capua,I.; Holmes,E.C.; Cattoli,G.	NA	2006-12-13
EPI_ISL_66889	EPI233716|A/chicken/Nigeria/08RS848-5/2006	A/chicken/Nigeria/08RS848-5/2006	A / H5N1	Africa / Nigeria	Chicken	NA	Fusaro,A.; Nelson,M.I.; Joannis,T.; Bertolotti,L.; Monne,I.; Salviato,A.; Capua,I.; Holmes,E.C.; Cattoli,G.	NA	2006-02-27
EPI_ISL_66888	EPI233708|A/chicken/Nigeria/08RS848-47/2006	A/chicken/Nigeria/08RS848-47/2006	A / H5N1	Africa / Nigeria	Chicken	NA	Fusaro,A.; Nelson,M.I.; Joannis,T.; Bertolotti,L.; Monne,I.; Salviato,A.; Capua,I.; Holmes,E.C.; Cattoli,G.	NA	2006-12-08
EPI_ISL_66887	EPI233700|A/chicken/Nigeria/08RS848-45/2006	A/chicken/Nigeria/08RS848-45/2006	A / H5N1	Africa / Nigeria	Chicken	NA	Fusaro,A.; Nelson,M.I.; Joannis,T.; Bertolotti,L.; Monne,I.; Salviato,A.; Capua,I.; Holmes,E.C.; Cattoli,G.	NA	2006-12-02
EPI_ISL_66886	EPI233692|A/chicken/Nigeria/08RS848-44/2006	A/chicken/Nigeria/08RS848-44/2006	A / H5N1	Africa / Nigeria	Chicken	NA	Fusaro,A.; Nelson,M.I.; Joannis,T.; Bertolotti,L.; Monne,I.; Salviato,A.; Capua,I.; Holmes,E.C.; Cattoli,G.	NA	2006-11-28
EPI_ISL_66885	EPI233684|A/chicken/Nigeria/08RS848-42/2006	A/chicken/Nigeria/08RS848-42/2006	A / H5N1	Africa / Nigeria	Chicken	NA	Fusaro,A.; Nelson,M.I.; Joannis,T.; Bertolotti,L.; Monne,I.; Salviato,A.; Capua,I.; Holmes,E.C.; Cattoli,G.	NA	2006-11-10
EPI_ISL_66884	EPI233676|A/chicken/Nigeria/08RS848-41/2006	A/chicken/Nigeria/08RS848-41/2006	A / H5N1	Africa / Nigeria	Chicken	NA	Fusaro,A.; Nelson,M.I.; Joannis,T.; Bertolotti,L.; Monne,I.; Salviato,A.; Capua,I.; Holmes,E.C.; Cattoli,G.	NA	2006-10-10
EPI_ISL_66883	EPI233668|A/chicken/Nigeria/08RS848-40/2006	A/chicken/Nigeria/08RS848-40/2006	A / H5N1	Africa / Nigeria	Chicken	NA	Fusaro,A.; Nelson,M.I.; Joannis,T.; Bertolotti,L.; Monne,I.; Salviato,A.; Capua,I.; Holmes,E.C.; Cattoli,G.	NA	2006-09-02
EPI_ISL_66882	EPI233660|A/chicken/Nigeria/08RS848-4/2006	A/chicken/Nigeria/08RS848-4/2006	A / H5N1	Africa / Nigeria	Chicken	NA	Fusaro,A.; Nelson,M.I.; Joannis,T.; Bertolotti,L.; Monne,I.; Salviato,A.; Capua,I.; Holmes,E.C.; Cattoli,G.	NA	2006-02-17
EPI_ISL_66881	EPI233652|A/chicken/Nigeria/08RS848-39/2006	A/chicken/Nigeria/08RS848-39/2006	A / H5N1	Africa / Nigeria	Chicken	NA	Fusaro,A.; Nelson,M.I.; Joannis,T.; Bertolotti,L.; Monne,I.; Salviato,A.; Capua,I.; Holmes,E.C.; Cattoli,G.	NA	2006-09-02
EPI_ISL_66880	EPI233644|A/chicken/Nigeria/08RS848-38/2006	A/chicken/Nigeria/08RS848-38/2006	A / H5N1	Africa / Nigeria	Chicken	NA	Fusaro,A.; Nelson,M.I.; Joannis,T.; Bertolotti,L.; Monne,I.; Salviato,A.; Capua,I.; Holmes,E.C.; Cattoli,G.	NA	2006-09-02
EPI_ISL_66879	EPI233636|A/chicken/Nigeria/08RS848-35/2006	A/chicken/Nigeria/08RS848-35/2006	A / H5N1	Africa / Nigeria	Chicken	NA	Fusaro,A.; Nelson,M.I.; Joannis,T.; Bertolotti,L.; Monne,I.; Salviato,A.; Capua,I.; Holmes,E.C.; Cattoli,G.	NA	2006-08-09
EPI_ISL_66878	EPI233628|A/chicken/Nigeria/08RS848-33/2006	A/chicken/Nigeria/08RS848-33/2006	A / H5N1	Africa / Nigeria	Chicken	NA	Fusaro,A.; Nelson,M.I.; Joannis,T.; Bertolotti,L.; Monne,I.; Salviato,A.; Capua,I.; Holmes,E.C.; Cattoli,G.	NA	2006-07-19
EPI_ISL_66877	EPI233620|A/chicken/Nigeria/08RS848-28/2006	A/chicken/Nigeria/08RS848-28/2006	A / H5N1	Africa / Nigeria	Chicken	NA	Fusaro,A.; Nelson,M.I.; Joannis,T.; Bertolotti,L.; Monne,I.; Salviato,A.; Capua,I.; Holmes,E.C.; Cattoli,G.	NA	2006-07-14
EPI_ISL_66876	EPI233612|A/chicken/Nigeria/08RS848-26/2006	A/chicken/Nigeria/08RS848-26/2006	A / H5N1	Africa / Nigeria	Chicken	NA	Fusaro,A.; Nelson,M.I.; Joannis,T.; Bertolotti,L.; Monne,I.; Salviato,A.; Capua,I.; Holmes,E.C.; Cattoli,G.	NA	2006-07-08
EPI_ISL_66875	EPI233604|A/chicken/Nigeria/08RS848-24/2006	A/chicken/Nigeria/08RS848-24/2006	A / H5N1	Africa / Nigeria	Chicken	NA	Fusaro,A.; Nelson,M.I.; Joannis,T.; Bertolotti,L.; Monne,I.; Salviato,A.; Capua,I.; Holmes,E.C.; Cattoli,G.	NA	2006-07-08
EPI_ISL_66874	EPI233596|A/chicken/Nigeria/08RS848-22/2006	A/chicken/Nigeria/08RS848-22/2006	A / H5N1	Africa / Nigeria	Chicken	NA	Fusaro,A.; Nelson,M.I.; Joannis,T.; Bertolotti,L.; Monne,I.; Salviato,A.; Capua,I.; Holmes,E.C.; Cattoli,G.	NA	2006-06-28
EPI_ISL_66873	EPI233588|A/chicken/Nigeria/08RS848-21/2006	A/chicken/Nigeria/08RS848-21/2006	A / H5N1	Africa / Nigeria	Chicken	NA	Fusaro,A.; Nelson,M.I.; Joannis,T.; Bertolotti,L.; Monne,I.; Salviato,A.; Capua,I.; Holmes,E.C.; Cattoli,G.	NA	2006-06-28
EPI_ISL_66871	EPI233572|A/chicken/Nigeria/08RS848-17/2006	A/chicken/Nigeria/08RS848-17/2006	A / H5N1	Africa / Nigeria	Chicken	NA	Fusaro,A.; Nelson,M.I.; Joannis,T.; Bertolotti,L.; Monne,I.; Salviato,A.; Capua,I.; Holmes,E.C.; Cattoli,G.	NA	2006-06-25
EPI_ISL_66870	EPI233564|A/chicken/Nigeria/08RS848-15/2006	A/chicken/Nigeria/08RS848-15/2006	A / H5N1	Africa / Nigeria	Chicken	NA	Fusaro,A.; Nelson,M.I.; Joannis,T.; Bertolotti,L.; Monne,I.; Salviato,A.; Capua,I.; Holmes,E.C.; Cattoli,G.	NA	2006-06-07
EPI_ISL_66869	EPI233556|A/chicken/Nigeria/08RS848-14/2006	A/chicken/Nigeria/08RS848-14/2006	A / H5N1	Africa / Nigeria	Chicken	NA	Fusaro,A.; Nelson,M.I.; Joannis,T.; Bertolotti,L.; Monne,I.; Salviato,A.; Capua,I.; Holmes,E.C.; Cattoli,G.	NA	2006-06-07
EPI_ISL_66868	EPI233548|A/chicken/Nigeria/08RS848-122/2007	A/chicken/Nigeria/08RS848-122/2007	A / H5N1	Africa / Nigeria	Chicken	NA	Fusaro,A.; Nelson,M.I.; Joannis,T.; Bertolotti,L.; Monne,I.; Salviato,A.; Capua,I.; Holmes,E.C.; Cattoli,G.	NA	2007-10-18
EPI_ISL_66867	EPI233540|A/chicken/Nigeria/08RS848-121/2007	A/chicken/Nigeria/08RS848-121/2007	A / H5N1	Africa / Nigeria	Chicken	NA	Fusaro,A.; Nelson,M.I.; Joannis,T.; Bertolotti,L.; Monne,I.; Salviato,A.; Capua,I.; Holmes,E.C.; Cattoli,G.	NA	2007-10-18
EPI_ISL_66864	EPI233516|A/chicken/Nigeria/08RS848-118/2007	A/chicken/Nigeria/08RS848-118/2007	A / H5N1	Africa / Nigeria	Chicken	NA	Fusaro,A.; Nelson,M.I.; Joannis,T.; Bertolotti,L.; Monne,I.; Salviato,A.; Capua,I.; Holmes,E.C.; Cattoli,G.	NA	2007-10-01
EPI_ISL_66863	EPI233508|A/chicken/Nigeria/08RS848-117/2007	A/chicken/Nigeria/08RS848-117/2007	A / H5N1	Africa / Nigeria	Chicken	NA	Fusaro,A.; Nelson,M.I.; Joannis,T.; Bertolotti,L.; Monne,I.; Salviato,A.; Capua,I.; Holmes,E.C.; Cattoli,G.	NA	2007-09-18
EPI_ISL_66862	EPI233500|A/chicken/Nigeria/08RS848-115/2007	A/chicken/Nigeria/08RS848-115/2007	A / H5N1	Africa / Nigeria	Chicken	NA	Fusaro,A.; Nelson,M.I.; Joannis,T.; Bertolotti,L.; Monne,I.; Salviato,A.; Capua,I.; Holmes,E.C.; Cattoli,G.	NA	2007-09-06
EPI_ISL_66861	EPI233492|A/chicken/Nigeria/08RS848-111/2007	A/chicken/Nigeria/08RS848-111/2007	A / H5N1	Africa / Nigeria	Chicken	NA	Fusaro,A.; Nelson,M.I.; Joannis,T.; Bertolotti,L.; Monne,I.; Salviato,A.; Capua,I.; Holmes,E.C.; Cattoli,G.	NA	2007-09-03
EPI_ISL_66860	EPI233484|A/chicken/Nigeria/08RS848-110/2007	A/chicken/Nigeria/08RS848-110/2007	A / H5N1	Africa / Nigeria	Chicken	NA	Fusaro,A.; Nelson,M.I.; Joannis,T.; Bertolotti,L.; Monne,I.; Salviato,A.; Capua,I.; Holmes,E.C.; Cattoli,G.	NA	2007-09-01
EPI_ISL_66859	EPI233476|A/chicken/Nigeria/08RS848-106/2007	A/chicken/Nigeria/08RS848-106/2007	A / H5N1	Africa / Nigeria	Chicken	NA	Fusaro,A.; Nelson,M.I.; Joannis,T.; Bertolotti,L.; Monne,I.; Salviato,A.; Capua,I.; Holmes,E.C.; Cattoli,G.	NA	2007-08-20
EPI_ISL_66858	EPI233468|A/chicken/Nigeria/08RS848-104/2007	A/chicken/Nigeria/08RS848-104/2007	A / H5N1	Africa / Nigeria	Chicken	NA	Fusaro,A.; Nelson,M.I.; Joannis,T.; Bertolotti,L.; Monne,I.; Salviato,A.; Capua,I.; Holmes,E.C.; Cattoli,G.	NA	2007-08-10
EPI_ISL_66857	EPI233460|A/chicken/Nigeria/08RS848-102/2007	A/chicken/Nigeria/08RS848-102/2007	A / H5N1	Africa / Nigeria	Chicken	NA	Fusaro,A.; Nelson,M.I.; Joannis,T.; Bertolotti,L.; Monne,I.; Salviato,A.; Capua,I.; Holmes,E.C.; Cattoli,G.	NA	2007-08-02
EPI_ISL_66856	EPI233452|A/chicken/Nigeria/08RS848-100/2007	A/chicken/Nigeria/08RS848-100/2007	A / H5N1	Africa / Nigeria	Chicken	NA	Fusaro,A.; Nelson,M.I.; Joannis,T.; Bertolotti,L.; Monne,I.; Salviato,A.; Capua,I.; Holmes,E.C.; Cattoli,G.	NA	2007-08-02
EPI_ISL_66854	EPI233436|A/chicken/Nigeria/08RS848-1/2006	A/chicken/Nigeria/08RS848-1/2006	A / H5N1	Africa / Nigeria	Chicken	NA	Fusaro,A.; Nelson,M.I.; Joannis,T.; Bertolotti,L.; Monne,I.; Salviato,A.; Capua,I.; Holmes,E.C.; Cattoli,G.	NA	2006-02-14
EPI_ISL_66852	EPI233420|A/chicken/Nigeria/08VIR4337-497/2007	A/chicken/Nigeria/08VIR4337-497/2007	A / H5N1	Africa / Nigeria	Chicken	NA	Fusaro,A.; Nelson,M.I.; Joannis,T.; Bertolotti,L.; Monne,I.; Salviato,A.; Capua,I.; Holmes,E.C.; Cattoli,G.	NA	2007-01-08
EPI_ISL_66851	EPI233412|A/chicken/Nigeria/08VIR4337-446/2006	A/chicken/Nigeria/08VIR4337-446/2006	A / H5N1	Africa / Nigeria	Chicken	NA	Fusaro,A.; Nelson,M.I.; Joannis,T.; Bertolotti,L.; Monne,I.; Salviato,A.; Capua,I.; Holmes,E.C.; Cattoli,G.	NA	2006-06-08
EPI_ISL_66850	EPI233404|A/chicken/Nigeria/08VIR4337-438/2006	A/chicken/Nigeria/08VIR4337-438/2006	A / H5N1	Africa / Nigeria	Chicken	NA	Fusaro,A.; Nelson,M.I.; Joannis,T.; Bertolotti,L.; Monne,I.; Salviato,A.; Capua,I.; Holmes,E.C.; Cattoli,G.	NA	2006-05-19
EPI_ISL_1401	EPI6428|A/Chicken/Italy/9097/97, EPI117974|A/Chicken/Italy/9097/97	A/Chicken/Italy/9097/97	A / H5N9	Europe / Italy	Chicken	NA	NA	NA	1997
EPI_ISL_1399	EPI6424|A/Chicken/Italy/367/97	A/Chicken/Italy/367/97	A / H5N2	Europe / Italy	Chicken	NA	NA	NA	1997
EPI_ISL_1398	EPI6422|A/chicken/Italy/312/1997, EPI117970|A/chicken/Italy/312/1997, EPI43302|A/chicken/Italy/312/1997	A/chicken/Italy/312/1997	A / H5N2	Europe / Italy	Chicken	NA	NA	NA	1997
EPI_ISL_329592	EPI1309417|A/chicken/Bangladesh/33395/2017	A/chicken/Bangladesh/33395/2017	A / H5N1	Asia / Bangladesh	Gallus gallus	NA	Barman,S.; Turner,J.C.; Hasan,M.K.; Akhtar,S.; Franks,J.; El-Shesheny,R.; Walker,D.; Seiler,P.; Friedman,K.; Kercher,L.; Kayali,G.; Jones-Engel,L.; McKenzie,P.; Krauss,S.; Webby,R.J.; Feeroz,M.; Webster,R.G.	NA	2017-08-17
EPI_ISL_329586	EPI1309502|A/chicken/Bangladesh/33167/2017	A/chicken/Bangladesh/33167/2017	A / H5N1	Asia / Bangladesh	Gallus gallus	NA	Barman,S.; Turner,J.C.; Hasan,M.K.; Akhtar,S.; Franks,J.; El-Shesheny,R.; Walker,D.; Seiler,P.; Friedman,K.; Kercher,L.; Kayali,G.; Jones-Engel,L.; McKenzie,P.; Krauss,S.; Webby,R.J.; Feeroz,M.; Webster,R.G.	NA	2017-07-21
EPI_ISL_329571	EPI1309490|A/chicken/Bangladesh/32747/2017	A/chicken/Bangladesh/32747/2017	A / H5N1	Asia / Bangladesh	Gallus gallus	NA	Barman,S.; Turner,J.C.; Hasan,M.K.; Akhtar,S.; Franks,J.; El-Shesheny,R.; Walker,D.; Seiler,P.; Friedman,K.; Kercher,L.; Kayali,G.; Jones-Engel,L.; McKenzie,P.; Krauss,S.; Webby,R.J.; Feeroz,M.; Webster,R.G.	NA	2017-05-20
EPI_ISL_329560	EPI1309592|A/chicken/Bangladesh/32806/2017	A/chicken/Bangladesh/32806/2017	A / H5N1	Asia / Bangladesh	Gallus gallus	NA	Barman,S.; Turner,J.C.; Hasan,M.K.; Akhtar,S.; Franks,J.; El-Shesheny,R.; Walker,D.; Seiler,P.; Friedman,K.; Kercher,L.; Kayali,G.; Jones-Engel,L.; McKenzie,P.; Krauss,S.; Webby,R.J.; Feeroz,M.; Webster,R.G.	NA	2017-05-18
EPI_ISL_4064711	EPI1900295|A/duck/France/171779/2017	A/duck/France/171779/2017	A / H5N8	Europe / France	Duck	NA	Briand,F.-X.; Niqueux,E.; Schmitz,A.; Martenot,C.; Cherbonnel,M.; Kerbrat,F.; Chatel,M.; Quenault,H.; Beven,V.; Leroux,A.; Hirchaud,E.; Lucas,P.; Blanchard,Y.; Grasland,B.	NA	2017-02-19
EPI_ISL_4064704	EPI1900287|A/duck/France/172394/2017	A/duck/France/172394/2017	A / H5N8	Europe / France	Duck	NA	Briand,F.-X.; Niqueux,E.; Schmitz,A.; Martenot,C.; Cherbonnel,M.; Kerbrat,F.; Chatel,M.; Quenault,H.; Beven,V.; Leroux,A.; Hirchaud,E.; Lucas,P.; Blanchard,Y.; Grasland,B.	NA	2017-03-21
EPI_ISL_4064703	EPI1900286|A/duck/France/172390/2017	A/duck/France/172390/2017	A / H5N8	Europe / France	Duck	NA	Briand,F.-X.; Niqueux,E.; Schmitz,A.; Martenot,C.; Cherbonnel,M.; Kerbrat,F.; Chatel,M.; Quenault,H.; Beven,V.; Leroux,A.; Hirchaud,E.; Lucas,P.; Blanchard,Y.; Grasland,B.	NA	2017-03-21
EPI_ISL_4064702	EPI1900285|A/duck/France/172384/2017	A/duck/France/172384/2017	A / H5N8	Europe / France	Duck	NA	Briand,F.-X.; Niqueux,E.; Schmitz,A.; Martenot,C.; Cherbonnel,M.; Kerbrat,F.; Chatel,M.; Quenault,H.; Beven,V.; Leroux,A.; Hirchaud,E.; Lucas,P.; Blanchard,Y.; Grasland,B.	NA	2017-03-22
EPI_ISL_4064700	EPI1900283|A/duck/France/172362/2017	A/duck/France/172362/2017	A / H5N8	Europe / France	Duck	NA	Briand,F.-X.; Niqueux,E.; Schmitz,A.; Martenot,C.; Cherbonnel,M.; Kerbrat,F.; Chatel,M.; Quenault,H.; Beven,V.; Leroux,A.; Hirchaud,E.; Lucas,P.; Blanchard,Y.; Grasland,B.	NA	2017-03-18
EPI_ISL_4064699	EPI1900282|A/duck/France/172331/2017	A/duck/France/172331/2017	A / H5N8	Europe / France	Duck	NA	Briand,F.-X.; Niqueux,E.; Schmitz,A.; Martenot,C.; Cherbonnel,M.; Kerbrat,F.; Chatel,M.; Quenault,H.; Beven,V.; Leroux,A.; Hirchaud,E.; Lucas,P.; Blanchard,Y.; Grasland,B.	NA	2017-03-13
EPI_ISL_4064698	EPI1900281|A/duck/France/172289/2017	A/duck/France/172289/2017	A / H5N8	Europe / France	Duck	NA	Briand,F.-X.; Niqueux,E.; Schmitz,A.; Martenot,C.; Cherbonnel,M.; Kerbrat,F.; Chatel,M.; Quenault,H.; Beven,V.; Leroux,A.; Hirchaud,E.; Lucas,P.; Blanchard,Y.; Grasland,B.	NA	2017-03-04
EPI_ISL_4064696	EPI1900279|A/duck/France/172182/2017	A/duck/France/172182/2017	A / H5N8	Europe / France	Duck	NA	Briand,F.-X.; Niqueux,E.; Schmitz,A.; Martenot,C.; Cherbonnel,M.; Kerbrat,F.; Chatel,M.; Quenault,H.; Beven,V.; Leroux,A.; Hirchaud,E.; Lucas,P.; Blanchard,Y.; Grasland,B.	NA	2017-03-01
EPI_ISL_4064695	EPI1900278|A/duck/France/172144/2017	A/duck/France/172144/2017	A / H5N8	Europe / France	Duck	NA	Briand,F.-X.; Niqueux,E.; Schmitz,A.; Martenot,C.; Cherbonnel,M.; Kerbrat,F.; Chatel,M.; Quenault,H.; Beven,V.; Leroux,A.; Hirchaud,E.; Lucas,P.; Blanchard,Y.; Grasland,B.	NA	2017-02-27
EPI_ISL_4064693	EPI1900276|A/duck/France/172096/2017	A/duck/France/172096/2017	A / H5N8	Europe / France	Duck	NA	Briand,F.-X.; Niqueux,E.; Schmitz,A.; Martenot,C.; Cherbonnel,M.; Kerbrat,F.; Chatel,M.; Quenault,H.; Beven,V.; Leroux,A.; Hirchaud,E.; Lucas,P.; Blanchard,Y.; Grasland,B.	NA	2017-03-01
EPI_ISL_4064692	EPI1900275|A/duck/France/172094/2017	A/duck/France/172094/2017	A / H5N8	Europe / France	Duck	NA	Briand,F.-X.; Niqueux,E.; Schmitz,A.; Martenot,C.; Cherbonnel,M.; Kerbrat,F.; Chatel,M.; Quenault,H.; Beven,V.; Leroux,A.; Hirchaud,E.; Lucas,P.; Blanchard,Y.; Grasland,B.	NA	2017-03-01
EPI_ISL_4064689	EPI1900272|A/duck/France/172057/2017	A/duck/France/172057/2017	A / H5N8	Europe / France	Duck	NA	Briand,F.-X.; Niqueux,E.; Schmitz,A.; Martenot,C.; Cherbonnel,M.; Kerbrat,F.; Chatel,M.; Quenault,H.; Beven,V.; Leroux,A.; Hirchaud,E.; Lucas,P.; Blanchard,Y.; Grasland,B.	NA	2017-02-27
EPI_ISL_4064688	EPI1900271|A/duck/France/172038/2017	A/duck/France/172038/2017	A / H5N8	Europe / France	Duck	NA	Briand,F.-X.; Niqueux,E.; Schmitz,A.; Martenot,C.; Cherbonnel,M.; Kerbrat,F.; Chatel,M.; Quenault,H.; Beven,V.; Leroux,A.; Hirchaud,E.; Lucas,P.; Blanchard,Y.; Grasland,B.	NA	2017-02-27
EPI_ISL_4064687	EPI1900270|A/duck/France/172012/2017	A/duck/France/172012/2017	A / H5N8	Europe / France	Duck	NA	Briand,F.-X.; Niqueux,E.; Schmitz,A.; Martenot,C.; Cherbonnel,M.; Kerbrat,F.; Chatel,M.; Quenault,H.; Beven,V.; Leroux,A.; Hirchaud,E.; Lucas,P.; Blanchard,Y.; Grasland,B.	NA	2017-02-23
EPI_ISL_4064686	EPI1900269|A/duck/France/172004/2017	A/duck/France/172004/2017	A / H5N8	Europe / France	Duck	NA	Briand,F.-X.; Niqueux,E.; Schmitz,A.; Martenot,C.; Cherbonnel,M.; Kerbrat,F.; Chatel,M.; Quenault,H.; Beven,V.; Leroux,A.; Hirchaud,E.; Lucas,P.; Blanchard,Y.; Grasland,B.	NA	2017-02-25
EPI_ISL_4064683	EPI1900266|A/duck/France/171932/2017	A/duck/France/171932/2017	A / H5N8	Europe / France	Duck	NA	Briand,F.-X.; Niqueux,E.; Schmitz,A.; Martenot,C.; Cherbonnel,M.; Kerbrat,F.; Chatel,M.; Quenault,H.; Beven,V.; Leroux,A.; Hirchaud,E.; Lucas,P.; Blanchard,Y.; Grasland,B.	NA	2017-02-24
EPI_ISL_4064682	EPI1900265|A/duck/France/171929/2017	A/duck/France/171929/2017	A / H5N8	Europe / France	Duck	NA	Briand,F.-X.; Niqueux,E.; Schmitz,A.; Martenot,C.; Cherbonnel,M.; Kerbrat,F.; Chatel,M.; Quenault,H.; Beven,V.; Leroux,A.; Hirchaud,E.; Lucas,P.; Blanchard,Y.; Grasland,B.	NA	2017-02-24
EPI_ISL_4064681	EPI1900264|A/duck/France/171928/2017	A/duck/France/171928/2017	A / H5N8	Europe / France	Duck	NA	Briand,F.-X.; Niqueux,E.; Schmitz,A.; Martenot,C.; Cherbonnel,M.; Kerbrat,F.; Chatel,M.; Quenault,H.; Beven,V.; Leroux,A.; Hirchaud,E.; Lucas,P.; Blanchard,Y.; Grasland,B.	NA	2017-03-02
EPI_ISL_4064679	EPI1900262|A/duck/France/171884/2017	A/duck/France/171884/2017	A / H5N8	Europe / France	Duck	NA	Briand,F.-X.; Niqueux,E.; Schmitz,A.; Martenot,C.; Cherbonnel,M.; Kerbrat,F.; Chatel,M.; Quenault,H.; Beven,V.; Leroux,A.; Hirchaud,E.; Lucas,P.; Blanchard,Y.; Grasland,B.	NA	2017-02-20
EPI_ISL_4064678	EPI1900261|A/duck/France/171874/2017	A/duck/France/171874/2017	A / H5N8	Europe / France	Duck	NA	Briand,F.-X.; Niqueux,E.; Schmitz,A.; Martenot,C.; Cherbonnel,M.; Kerbrat,F.; Chatel,M.; Quenault,H.; Beven,V.; Leroux,A.; Hirchaud,E.; Lucas,P.; Blanchard,Y.; Grasland,B.	NA	2017-02-22
EPI_ISL_4064677	EPI1900260|A/duck/France/171860/2017	A/duck/France/171860/2017	A / H5N8	Europe / France	Duck	NA	Briand,F.-X.; Niqueux,E.; Schmitz,A.; Martenot,C.; Cherbonnel,M.; Kerbrat,F.; Chatel,M.; Quenault,H.; Beven,V.; Leroux,A.; Hirchaud,E.; Lucas,P.; Blanchard,Y.; Grasland,B.	NA	2017-02-21
EPI_ISL_4064676	EPI1900259|A/duck/France/171650/2017	A/duck/France/171650/2017	A / H5N8	Europe / France	Duck	NA	Briand,F.-X.; Niqueux,E.; Schmitz,A.; Martenot,C.; Cherbonnel,M.; Kerbrat,F.; Chatel,M.; Quenault,H.; Beven,V.; Leroux,A.; Hirchaud,E.; Lucas,P.; Blanchard,Y.; Grasland,B.	NA	2017-02-15
EPI_ISL_4064675	EPI1900258|A/duck/France/171641/2017	A/duck/France/171641/2017	A / H5N8	Europe / France	Duck	NA	Briand,F.-X.; Niqueux,E.; Schmitz,A.; Martenot,C.; Cherbonnel,M.; Kerbrat,F.; Chatel,M.; Quenault,H.; Beven,V.; Leroux,A.; Hirchaud,E.; Lucas,P.; Blanchard,Y.; Grasland,B.	NA	2017-02-14
EPI_ISL_4064674	EPI1900257|A/duck/France/171639/2017	A/duck/France/171639/2017	A / H5N8	Europe / France	Duck	NA	Briand,F.-X.; Niqueux,E.; Schmitz,A.; Martenot,C.; Cherbonnel,M.; Kerbrat,F.; Chatel,M.; Quenault,H.; Beven,V.; Leroux,A.; Hirchaud,E.; Lucas,P.; Blanchard,Y.; Grasland,B.	NA	2017-02-15
EPI_ISL_4064673	EPI1900256|A/duck/France/171607/2017	A/duck/France/171607/2017	A / H5N8	Europe / France	Duck	NA	Briand,F.-X.; Niqueux,E.; Schmitz,A.; Martenot,C.; Cherbonnel,M.; Kerbrat,F.; Chatel,M.; Quenault,H.; Beven,V.; Leroux,A.; Hirchaud,E.; Lucas,P.; Blanchard,Y.; Grasland,B.	NA	2017-02-15
EPI_ISL_4064671	EPI1900254|A/duck/France/171603/2017	A/duck/France/171603/2017	A / H5N8	Europe / France	Duck	NA	Briand,F.-X.; Niqueux,E.; Schmitz,A.; Martenot,C.; Cherbonnel,M.; Kerbrat,F.; Chatel,M.; Quenault,H.; Beven,V.; Leroux,A.; Hirchaud,E.; Lucas,P.; Blanchard,Y.; Grasland,B.	NA	2017-02-16
EPI_ISL_4064669	EPI1900252|A/duck/France/171550/2017	A/duck/France/171550/2017	A / H5N8	Europe / France	Duck	NA	Briand,F.-X.; Niqueux,E.; Schmitz,A.; Martenot,C.; Cherbonnel,M.; Kerbrat,F.; Chatel,M.; Quenault,H.; Beven,V.; Leroux,A.; Hirchaud,E.; Lucas,P.; Blanchard,Y.; Grasland,B.	NA	2017-02-14
EPI_ISL_4064668	EPI1900251|A/duck/France/171546/2017	A/duck/France/171546/2017	A / H5N8	Europe / France	Duck	NA	Briand,F.-X.; Niqueux,E.; Schmitz,A.; Martenot,C.; Cherbonnel,M.; Kerbrat,F.; Chatel,M.; Quenault,H.; Beven,V.; Leroux,A.; Hirchaud,E.; Lucas,P.; Blanchard,Y.; Grasland,B.	NA	2017-02-14
EPI_ISL_4064667	EPI1900250|A/duck/France/171543/2017	A/duck/France/171543/2017	A / H5N8	Europe / France	Duck	NA	Briand,F.-X.; Niqueux,E.; Schmitz,A.; Martenot,C.; Cherbonnel,M.; Kerbrat,F.; Chatel,M.; Quenault,H.; Beven,V.; Leroux,A.; Hirchaud,E.; Lucas,P.; Blanchard,Y.; Grasland,B.	NA	2017-02-14
EPI_ISL_4064666	EPI1900249|A/duck/France/171542/2017	A/duck/France/171542/2017	A / H5N8	Europe / France	Duck	NA	Briand,F.-X.; Niqueux,E.; Schmitz,A.; Martenot,C.; Cherbonnel,M.; Kerbrat,F.; Chatel,M.; Quenault,H.; Beven,V.; Leroux,A.; Hirchaud,E.; Lucas,P.; Blanchard,Y.; Grasland,B.	NA	2017-02-13
EPI_ISL_4064665	EPI1900248|A/duck/France/171541/2017	A/duck/France/171541/2017	A / H5N8	Europe / France	Duck	NA	Briand,F.-X.; Niqueux,E.; Schmitz,A.; Martenot,C.; Cherbonnel,M.; Kerbrat,F.; Chatel,M.; Quenault,H.; Beven,V.; Leroux,A.; Hirchaud,E.; Lucas,P.; Blanchard,Y.; Grasland,B.	NA	2017-02-14
EPI_ISL_4064664	EPI1900247|A/duck/France/171539/2017	A/duck/France/171539/2017	A / H5N8	Europe / France	Duck	NA	Briand,F.-X.; Niqueux,E.; Schmitz,A.; Martenot,C.; Cherbonnel,M.; Kerbrat,F.; Chatel,M.; Quenault,H.; Beven,V.; Leroux,A.; Hirchaud,E.; Lucas,P.; Blanchard,Y.; Grasland,B.	NA	2017-02-14
EPI_ISL_4064662	EPI1900245|A/duck/France/171536/2017	A/duck/France/171536/2017	A / H5N8	Europe / France	Duck	NA	Briand,F.-X.; Niqueux,E.; Schmitz,A.; Martenot,C.; Cherbonnel,M.; Kerbrat,F.; Chatel,M.; Quenault,H.; Beven,V.; Leroux,A.; Hirchaud,E.; Lucas,P.; Blanchard,Y.; Grasland,B.	NA	2017-02-14
EPI_ISL_4064661	EPI1900244|A/duck/France/171535/2017	A/duck/France/171535/2017	A / H5N8	Europe / France	Duck	NA	Briand,F.-X.; Niqueux,E.; Schmitz,A.; Martenot,C.; Cherbonnel,M.; Kerbrat,F.; Chatel,M.; Quenault,H.; Beven,V.; Leroux,A.; Hirchaud,E.; Lucas,P.; Blanchard,Y.; Grasland,B.	NA	2017-02-12
EPI_ISL_4064659	EPI1900242|A/duck/France/171533/2017	A/duck/France/171533/2017	A / H5N8	Europe / France	Duck	NA	Briand,F.-X.; Niqueux,E.; Schmitz,A.; Martenot,C.; Cherbonnel,M.; Kerbrat,F.; Chatel,M.; Quenault,H.; Beven,V.; Leroux,A.; Hirchaud,E.; Lucas,P.; Blanchard,Y.; Grasland,B.	NA	2017-02-13
EPI_ISL_4064657	EPI1900240|A/duck/France/171514/2017	A/duck/France/171514/2017	A / H5N8	Europe / France	Duck	NA	Briand,F.-X.; Niqueux,E.; Schmitz,A.; Martenot,C.; Cherbonnel,M.; Kerbrat,F.; Chatel,M.; Quenault,H.; Beven,V.; Leroux,A.; Hirchaud,E.; Lucas,P.; Blanchard,Y.; Grasland,B.	NA	2017-02-11
EPI_ISL_4064656	EPI1900239|A/duck/France/171486/2017	A/duck/France/171486/2017	A / H5N8	Europe / France	Duck	NA	Briand,F.-X.; Niqueux,E.; Schmitz,A.; Martenot,C.; Cherbonnel,M.; Kerbrat,F.; Chatel,M.; Quenault,H.; Beven,V.; Leroux,A.; Hirchaud,E.; Lucas,P.; Blanchard,Y.; Grasland,B.	NA	2017-02-11
EPI_ISL_4064655	EPI1900238|A/duck/France/171472/2017	A/duck/France/171472/2017	A / H5N8	Europe / France	Duck	NA	Briand,F.-X.; Niqueux,E.; Schmitz,A.; Martenot,C.; Cherbonnel,M.; Kerbrat,F.; Chatel,M.; Quenault,H.; Beven,V.; Leroux,A.; Hirchaud,E.; Lucas,P.; Blanchard,Y.; Grasland,B.	NA	2017-02-11
EPI_ISL_4064653	EPI1900236|A/duck/France/171469/2017	A/duck/France/171469/2017	A / H5N8	Europe / France	Duck	NA	Briand,F.-X.; Niqueux,E.; Schmitz,A.; Martenot,C.; Cherbonnel,M.; Kerbrat,F.; Chatel,M.; Quenault,H.; Beven,V.; Leroux,A.; Hirchaud,E.; Lucas,P.; Blanchard,Y.; Grasland,B.	NA	2017-02-11
EPI_ISL_4064652	EPI1900235|A/duck/France/171468/2017	A/duck/France/171468/2017	A / H5N8	Europe / France	Duck	NA	Briand,F.-X.; Niqueux,E.; Schmitz,A.; Martenot,C.; Cherbonnel,M.; Kerbrat,F.; Chatel,M.; Quenault,H.; Beven,V.; Leroux,A.; Hirchaud,E.; Lucas,P.; Blanchard,Y.; Grasland,B.	NA	2017-02-10
EPI_ISL_4064651	EPI1900234|A/duck/France/171467/2017	A/duck/France/171467/2017	A / H5N8	Europe / France	Duck	NA	Briand,F.-X.; Niqueux,E.; Schmitz,A.; Martenot,C.; Cherbonnel,M.; Kerbrat,F.; Chatel,M.; Quenault,H.; Beven,V.; Leroux,A.; Hirchaud,E.; Lucas,P.; Blanchard,Y.; Grasland,B.	NA	2017-02-10
EPI_ISL_4064650	EPI1900233|A/duck/France/171466/2017	A/duck/France/171466/2017	A / H5N8	Europe / France	Duck	NA	Briand,F.-X.; Niqueux,E.; Schmitz,A.; Martenot,C.; Cherbonnel,M.; Kerbrat,F.; Chatel,M.; Quenault,H.; Beven,V.; Leroux,A.; Hirchaud,E.; Lucas,P.; Blanchard,Y.; Grasland,B.	NA	2017-02-10
EPI_ISL_4064649	EPI1900232|A/duck/France/171463/2017	A/duck/France/171463/2017	A / H5N8	Europe / France	Duck	NA	Briand,F.-X.; Niqueux,E.; Schmitz,A.; Martenot,C.; Cherbonnel,M.; Kerbrat,F.; Chatel,M.; Quenault,H.; Beven,V.; Leroux,A.; Hirchaud,E.; Lucas,P.; Blanchard,Y.; Grasland,B.	NA	2017-02-12
EPI_ISL_4064648	EPI1900231|A/duck/France/171462/2017	A/duck/France/171462/2017	A / H5N8	Europe / France	Duck	NA	Briand,F.-X.; Niqueux,E.; Schmitz,A.; Martenot,C.; Cherbonnel,M.; Kerbrat,F.; Chatel,M.; Quenault,H.; Beven,V.; Leroux,A.; Hirchaud,E.; Lucas,P.; Blanchard,Y.; Grasland,B.	NA	2017-02-12
EPI_ISL_4064647	EPI1900230|A/duck/France/171461/2017	A/duck/France/171461/2017	A / H5N8	Europe / France	Duck	NA	Briand,F.-X.; Niqueux,E.; Schmitz,A.; Martenot,C.; Cherbonnel,M.; Kerbrat,F.; Chatel,M.; Quenault,H.; Beven,V.; Leroux,A.; Hirchaud,E.; Lucas,P.; Blanchard,Y.; Grasland,B.	NA	2017-02-12
EPI_ISL_4064646	EPI1900229|A/duck/France/171457/2017	A/duck/France/171457/2017	A / H5N8	Europe / France	Duck	NA	Briand,F.-X.; Niqueux,E.; Schmitz,A.; Martenot,C.; Cherbonnel,M.; Kerbrat,F.; Chatel,M.; Quenault,H.; Beven,V.; Leroux,A.; Hirchaud,E.; Lucas,P.; Blanchard,Y.; Grasland,B.	NA	2017-02-11
EPI_ISL_4064645	EPI1900228|A/duck/France/171455/2017	A/duck/France/171455/2017	A / H5N8	Europe / France	Duck	NA	Briand,F.-X.; Niqueux,E.; Schmitz,A.; Martenot,C.; Cherbonnel,M.; Kerbrat,F.; Chatel,M.; Quenault,H.; Beven,V.; Leroux,A.; Hirchaud,E.; Lucas,P.; Blanchard,Y.; Grasland,B.	NA	2017-02-11
EPI_ISL_4064643	EPI1900226|A/duck/France/171410/2017	A/duck/France/171410/2017	A / H5N8	Europe / France	Duck	NA	Briand,F.-X.; Niqueux,E.; Schmitz,A.; Martenot,C.; Cherbonnel,M.; Kerbrat,F.; Chatel,M.; Quenault,H.; Beven,V.; Leroux,A.; Hirchaud,E.; Lucas,P.; Blanchard,Y.; Grasland,B.	NA	2017-02-08
EPI_ISL_4064642	EPI1900225|A/duck/France/171408/2017	A/duck/France/171408/2017	A / H5N8	Europe / France	Duck	NA	Briand,F.-X.; Niqueux,E.; Schmitz,A.; Martenot,C.; Cherbonnel,M.; Kerbrat,F.; Chatel,M.; Quenault,H.; Beven,V.; Leroux,A.; Hirchaud,E.; Lucas,P.; Blanchard,Y.; Grasland,B.	NA	2017-02-07
EPI_ISL_4064641	EPI1900224|A/duck/France/171379/2017	A/duck/France/171379/2017	A / H5N8	Europe / France	Duck	NA	Briand,F.-X.; Niqueux,E.; Schmitz,A.; Martenot,C.; Cherbonnel,M.; Kerbrat,F.; Chatel,M.; Quenault,H.; Beven,V.; Leroux,A.; Hirchaud,E.; Lucas,P.; Blanchard,Y.; Grasland,B.	NA	2017-02-06
EPI_ISL_4064640	EPI1900223|A/duck/France/171378/2017	A/duck/France/171378/2017	A / H5N8	Europe / France	Duck	NA	Briand,F.-X.; Niqueux,E.; Schmitz,A.; Martenot,C.; Cherbonnel,M.; Kerbrat,F.; Chatel,M.; Quenault,H.; Beven,V.; Leroux,A.; Hirchaud,E.; Lucas,P.; Blanchard,Y.; Grasland,B.	NA	2017-02-07
EPI_ISL_4064638	EPI1900221|A/duck/France/171275/2017	A/duck/France/171275/2017	A / H5N8	Europe / France	Duck	NA	Briand,F.-X.; Niqueux,E.; Schmitz,A.; Martenot,C.; Cherbonnel,M.; Kerbrat,F.; Chatel,M.; Quenault,H.; Beven,V.; Leroux,A.; Hirchaud,E.; Lucas,P.; Blanchard,Y.; Grasland,B.	NA	2017-02-07
EPI_ISL_4064637	EPI1900220|A/duck/France/171270/2017	A/duck/France/171270/2017	A / H5N8	Europe / France	Duck	NA	Briand,F.-X.; Niqueux,E.; Schmitz,A.; Martenot,C.; Cherbonnel,M.; Kerbrat,F.; Chatel,M.; Quenault,H.; Beven,V.; Leroux,A.; Hirchaud,E.; Lucas,P.; Blanchard,Y.; Grasland,B.	NA	2017-02-07
EPI_ISL_4064636	EPI1900219|A/duck/France/171253/2017	A/duck/France/171253/2017	A / H5N8	Europe / France	Duck	NA	Briand,F.-X.; Niqueux,E.; Schmitz,A.; Martenot,C.; Cherbonnel,M.; Kerbrat,F.; Chatel,M.; Quenault,H.; Beven,V.; Leroux,A.; Hirchaud,E.; Lucas,P.; Blanchard,Y.; Grasland,B.	NA	2017-02-05
EPI_ISL_4064635	EPI1900218|A/duck/France/171202/2017	A/duck/France/171202/2017	A / H5N8	Europe / France	Duck	NA	Briand,F.-X.; Niqueux,E.; Schmitz,A.; Martenot,C.; Cherbonnel,M.; Kerbrat,F.; Chatel,M.; Quenault,H.; Beven,V.; Leroux,A.; Hirchaud,E.; Lucas,P.; Blanchard,Y.; Grasland,B.	NA	2017-02-03
EPI_ISL_4064634	EPI1900217|A/duck/France/171134/2017	A/duck/France/171134/2017	A / H5N8	Europe / France	Duck	NA	Briand,F.-X.; Niqueux,E.; Schmitz,A.; Martenot,C.; Cherbonnel,M.; Kerbrat,F.; Chatel,M.; Quenault,H.; Beven,V.; Leroux,A.; Hirchaud,E.; Lucas,P.; Blanchard,Y.; Grasland,B.	NA	2017-02-03
EPI_ISL_4064633	EPI1900216|A/duck/France/171133/2017	A/duck/France/171133/2017	A / H5N8	Europe / France	Duck	NA	Briand,F.-X.; Niqueux,E.; Schmitz,A.; Martenot,C.; Cherbonnel,M.; Kerbrat,F.; Chatel,M.; Quenault,H.; Beven,V.; Leroux,A.; Hirchaud,E.; Lucas,P.; Blanchard,Y.; Grasland,B.	NA	2017-02-03
EPI_ISL_4064632	EPI1900215|A/duck/France/171131/2017	A/duck/France/171131/2017	A / H5N8	Europe / France	Duck	NA	Briand,F.-X.; Niqueux,E.; Schmitz,A.; Martenot,C.; Cherbonnel,M.; Kerbrat,F.; Chatel,M.; Quenault,H.; Beven,V.; Leroux,A.; Hirchaud,E.; Lucas,P.; Blanchard,Y.; Grasland,B.	NA	2017-02-02
EPI_ISL_4064629	EPI1900212|A/duck/France/170975/2017	A/duck/France/170975/2017	A / H5N8	Europe / France	Duck	NA	Briand,F.-X.; Niqueux,E.; Schmitz,A.; Martenot,C.; Cherbonnel,M.; Kerbrat,F.; Chatel,M.; Quenault,H.; Beven,V.; Leroux,A.; Hirchaud,E.; Lucas,P.; Blanchard,Y.; Grasland,B.	NA	2017-01-31
EPI_ISL_4064628	EPI1900211|A/duck/France/170974/2017	A/duck/France/170974/2017	A / H5N8	Europe / France	Duck	NA	Briand,F.-X.; Niqueux,E.; Schmitz,A.; Martenot,C.; Cherbonnel,M.; Kerbrat,F.; Chatel,M.; Quenault,H.; Beven,V.; Leroux,A.; Hirchaud,E.; Lucas,P.; Blanchard,Y.; Grasland,B.	NA	2017-01-31
EPI_ISL_4064627	EPI1900210|A/duck/France/170822/2017	A/duck/France/170822/2017	A / H5N8	Europe / France	Duck	NA	Briand,F.-X.; Niqueux,E.; Schmitz,A.; Martenot,C.; Cherbonnel,M.; Kerbrat,F.; Chatel,M.; Quenault,H.; Beven,V.; Leroux,A.; Hirchaud,E.; Lucas,P.; Blanchard,Y.; Grasland,B.	NA	2017-01-30
EPI_ISL_4064626	EPI1900209|A/duck/France/170820/2017	A/duck/France/170820/2017	A / H5N8	Europe / France	Duck	NA	Briand,F.-X.; Niqueux,E.; Schmitz,A.; Martenot,C.; Cherbonnel,M.; Kerbrat,F.; Chatel,M.; Quenault,H.; Beven,V.; Leroux,A.; Hirchaud,E.; Lucas,P.; Blanchard,Y.; Grasland,B.	NA	2017-01-30
EPI_ISL_4064625	EPI1900208|A/duck/France/170806/2017	A/duck/France/170806/2017	A / H5N8	Europe / France	Duck	NA	Briand,F.-X.; Niqueux,E.; Schmitz,A.; Martenot,C.; Cherbonnel,M.; Kerbrat,F.; Chatel,M.; Quenault,H.; Beven,V.; Leroux,A.; Hirchaud,E.; Lucas,P.; Blanchard,Y.; Grasland,B.	NA	2017-01-25
EPI_ISL_4064624	EPI1900207|A/duck/France/170775/2017	A/duck/France/170775/2017	A / H5N8	Europe / France	Duck	NA	Briand,F.-X.; Niqueux,E.; Schmitz,A.; Martenot,C.; Cherbonnel,M.; Kerbrat,F.; Chatel,M.; Quenault,H.; Beven,V.; Leroux,A.; Hirchaud,E.; Lucas,P.; Blanchard,Y.; Grasland,B.	NA	2017-01-24
EPI_ISL_4064621	EPI1900204|A/duck/France/170772/2017	A/duck/France/170772/2017	A / H5N8	Europe / France	Duck	NA	Briand,F.-X.; Niqueux,E.; Schmitz,A.; Martenot,C.; Cherbonnel,M.; Kerbrat,F.; Chatel,M.; Quenault,H.; Beven,V.; Leroux,A.; Hirchaud,E.; Lucas,P.; Blanchard,Y.; Grasland,B.	NA	2017-01-27
EPI_ISL_4064619	EPI1900202|A/duck/France/170738/2017	A/duck/France/170738/2017	A / H5N8	Europe / France	Duck	NA	Briand,F.-X.; Niqueux,E.; Schmitz,A.; Martenot,C.; Cherbonnel,M.; Kerbrat,F.; Chatel,M.; Quenault,H.; Beven,V.; Leroux,A.; Hirchaud,E.; Lucas,P.; Blanchard,Y.; Grasland,B.	NA	2017-01-24
EPI_ISL_4064617	EPI1900201|A/duck/France/170735/2017	A/duck/France/170735/2017	A / H5N8	Europe / France	Duck	NA	Briand,F.-X.; Niqueux,E.; Schmitz,A.; Martenot,C.; Cherbonnel,M.; Kerbrat,F.; Chatel,M.; Quenault,H.; Beven,V.; Leroux,A.; Hirchaud,E.; Lucas,P.; Blanchard,Y.; Grasland,B.	NA	2017-01-25
EPI_ISL_4064610	EPI1900200|A/duck/France/170734/2017	A/duck/France/170734/2017	A / H5N8	Europe / France	Duck	NA	Briand,F.-X.; Niqueux,E.; Schmitz,A.; Martenot,C.; Cherbonnel,M.; Kerbrat,F.; Chatel,M.; Quenault,H.; Beven,V.; Leroux,A.; Hirchaud,E.; Lucas,P.; Blanchard,Y.; Grasland,B.	NA	2017-01-25
EPI_ISL_4064603	EPI1900199|A/duck/France/170733/2017	A/duck/France/170733/2017	A / H5N8	Europe / France	Duck	NA	Briand,F.-X.; Niqueux,E.; Schmitz,A.; Martenot,C.; Cherbonnel,M.; Kerbrat,F.; Chatel,M.; Quenault,H.; Beven,V.; Leroux,A.; Hirchaud,E.; Lucas,P.; Blanchard,Y.; Grasland,B.	NA	2017-01-25
EPI_ISL_4064589	EPI1900197|A/duck/France/170685/2017	A/duck/France/170685/2017	A / H5N8	Europe / France	Duck	NA	Briand,F.-X.; Niqueux,E.; Schmitz,A.; Martenot,C.; Cherbonnel,M.; Kerbrat,F.; Chatel,M.; Quenault,H.; Beven,V.; Leroux,A.; Hirchaud,E.; Lucas,P.; Blanchard,Y.; Grasland,B.	NA	2017-01-23
EPI_ISL_4064582	EPI1900196|A/duck/France/170683/2017	A/duck/France/170683/2017	A / H5N8	Europe / France	Duck	NA	Briand,F.-X.; Niqueux,E.; Schmitz,A.; Martenot,C.; Cherbonnel,M.; Kerbrat,F.; Chatel,M.; Quenault,H.; Beven,V.; Leroux,A.; Hirchaud,E.; Lucas,P.; Blanchard,Y.; Grasland,B.	NA	2017-01-20
EPI_ISL_4064535	EPI1900189|A/duck/France/170432/2017	A/duck/France/170432/2017	A / H5N8	Europe / France	Duck	NA	Briand,F.-X.; Niqueux,E.; Schmitz,A.; Martenot,C.; Cherbonnel,M.; Kerbrat,F.; Chatel,M.; Quenault,H.; Beven,V.; Leroux,A.; Hirchaud,E.; Lucas,P.; Blanchard,Y.; Grasland,B.	NA	2017-01-18
EPI_ISL_4064523	EPI1900184|A/duck/France/170370/2017	A/duck/France/170370/2017	A / H5N8	Europe / France	Duck	NA	Briand,F.-X.; Niqueux,E.; Schmitz,A.; Martenot,C.; Cherbonnel,M.; Kerbrat,F.; Chatel,M.; Quenault,H.; Beven,V.; Leroux,A.; Hirchaud,E.; Lucas,P.; Blanchard,Y.; Grasland,B.	NA	2017-01-14
EPI_ISL_4064522	EPI1900183|A/duck/France/170369/2017	A/duck/France/170369/2017	A / H5N8	Europe / France	Duck	NA	Briand,F.-X.; Niqueux,E.; Schmitz,A.; Martenot,C.; Cherbonnel,M.; Kerbrat,F.; Chatel,M.; Quenault,H.; Beven,V.; Leroux,A.; Hirchaud,E.; Lucas,P.; Blanchard,Y.; Grasland,B.	NA	2017-01-14
EPI_ISL_4064521	EPI1900182|A/duck/France/170368/2017	A/duck/France/170368/2017	A / H5N8	Europe / France	Duck	NA	Briand,F.-X.; Niqueux,E.; Schmitz,A.; Martenot,C.; Cherbonnel,M.; Kerbrat,F.; Chatel,M.; Quenault,H.; Beven,V.; Leroux,A.; Hirchaud,E.; Lucas,P.; Blanchard,Y.; Grasland,B.	NA	2017-01-16
EPI_ISL_4064520	EPI1900181|A/duck/France/170349/2017	A/duck/France/170349/2017	A / H5N8	Europe / France	Duck	NA	Briand,F.-X.; Niqueux,E.; Schmitz,A.; Martenot,C.; Cherbonnel,M.; Kerbrat,F.; Chatel,M.; Quenault,H.; Beven,V.; Leroux,A.; Hirchaud,E.; Lucas,P.; Blanchard,Y.; Grasland,B.	NA	2017-01-13
EPI_ISL_4064519	EPI1900180|A/duck/France/170341/2017	A/duck/France/170341/2017	A / H5N8	Europe / France	Duck	NA	Briand,F.-X.; Niqueux,E.; Schmitz,A.; Martenot,C.; Cherbonnel,M.; Kerbrat,F.; Chatel,M.; Quenault,H.; Beven,V.; Leroux,A.; Hirchaud,E.; Lucas,P.; Blanchard,Y.; Grasland,B.	NA	2017-01-13
EPI_ISL_4064517	EPI1900178|A/duck/France/170339/2017	A/duck/France/170339/2017	A / H5N8	Europe / France	Duck	NA	Briand,F.-X.; Niqueux,E.; Schmitz,A.; Martenot,C.; Cherbonnel,M.; Kerbrat,F.; Chatel,M.; Quenault,H.; Beven,V.; Leroux,A.; Hirchaud,E.; Lucas,P.; Blanchard,Y.; Grasland,B.	NA	2017-01-13
EPI_ISL_4064516	EPI1900177|A/duck/France/170338/2017	A/duck/France/170338/2017	A / H5N8	Europe / France	Duck	NA	Briand,F.-X.; Niqueux,E.; Schmitz,A.; Martenot,C.; Cherbonnel,M.; Kerbrat,F.; Chatel,M.; Quenault,H.; Beven,V.; Leroux,A.; Hirchaud,E.; Lucas,P.; Blanchard,Y.; Grasland,B.	NA	2017-01-16
EPI_ISL_4064515	EPI1900176|A/duck/France/170331/2017	A/duck/France/170331/2017	A / H5N8	Europe / France	Duck	NA	Briand,F.-X.; Niqueux,E.; Schmitz,A.; Martenot,C.; Cherbonnel,M.; Kerbrat,F.; Chatel,M.; Quenault,H.; Beven,V.; Leroux,A.; Hirchaud,E.; Lucas,P.; Blanchard,Y.; Grasland,B.	NA	2017-01-13
EPI_ISL_4064514	EPI1900175|A/duck/France/170330/2017	A/duck/France/170330/2017	A / H5N8	Europe / France	Duck	NA	Briand,F.-X.; Niqueux,E.; Schmitz,A.; Martenot,C.; Cherbonnel,M.; Kerbrat,F.; Chatel,M.; Quenault,H.; Beven,V.; Leroux,A.; Hirchaud,E.; Lucas,P.; Blanchard,Y.; Grasland,B.	NA	2017-01-13
EPI_ISL_4064513	EPI1900174|A/duck/France/170325/2017	A/duck/France/170325/2017	A / H5N8	Europe / France	Duck	NA	Briand,F.-X.; Niqueux,E.; Schmitz,A.; Martenot,C.; Cherbonnel,M.; Kerbrat,F.; Chatel,M.; Quenault,H.; Beven,V.; Leroux,A.; Hirchaud,E.; Lucas,P.; Blanchard,Y.; Grasland,B.	NA	2017-01-12
EPI_ISL_4064512	EPI1900173|A/duck/France/170309/2017	A/duck/France/170309/2017	A / H5N8	Europe / France	Duck	NA	Briand,F.-X.; Niqueux,E.; Schmitz,A.; Martenot,C.; Cherbonnel,M.; Kerbrat,F.; Chatel,M.; Quenault,H.; Beven,V.; Leroux,A.; Hirchaud,E.; Lucas,P.; Blanchard,Y.; Grasland,B.	NA	2017-01-13
EPI_ISL_4032542	EPI1892240|A/duck/Yunlin/18X00007-3/2018	A/duck/Yunlin/18X00007-3/2018	A / H5N2	Asia / Taiwan	Duck	NA	Huang,C.W.; Chen,L.H.; Lee,D.H.; Liu,Y.P.; Li,W.C.; Lee,M.S.; Chen,Y.P.; Lee,F.; Chiou,C.J.; Lin,Y.J.; Lin,Y.-J.	NA	2018-05-29
EPI_ISL_4032541	EPI1892232|A/duck/Yunlin/18060007-3/2018	A/duck/Yunlin/18060007-3/2018	A / H5N2	Asia / Taiwan	Duck	NA	Huang,C.W.; Chen,L.H.; Lee,D.H.; Liu,Y.P.; Li,W.C.; Lee,M.S.; Chen,Y.P.; Lee,F.; Chiou,C.J.; Lin,Y.J.; Lin,Y.-J.	NA	2018-06-22
EPI_ISL_4032540	EPI1892224|A/duck/Yunlin/18060006-1/2018	A/duck/Yunlin/18060006-1/2018	A / H5N2	Asia / Taiwan	Duck	NA	Huang,C.W.; Chen,L.H.; Lee,D.H.; Liu,Y.P.; Li,W.C.; Lee,M.S.; Chen,Y.P.; Lee,F.; Chiou,C.J.; Lin,Y.J.; Lin,Y.-J.	NA	2018-06-21
EPI_ISL_4032539	EPI1892216|A/duck/Yunlin/18010004-2/2018	A/duck/Yunlin/18010004-2/2018	A / H5N2	Asia / Taiwan	Duck	NA	Huang,C.W.; Chen,L.H.; Lee,D.H.; Liu,Y.P.; Li,W.C.; Lee,M.S.; Chen,Y.P.; Lee,F.; Chiou,C.J.; Lin,Y.J.; Lin,Y.-J.	NA	2018-01-04
EPI_ISL_4032538	EPI1892210|A/duck/Yunlin/17A0686/2017	A/duck/Yunlin/17A0686/2017	A / H5N2	Asia / Taiwan	Duck	NA	Huang,C.W.; Chen,L.H.; Lee,D.H.; Liu,Y.P.; Li,W.C.; Lee,M.S.; Chen,Y.P.; Lee,F.; Chiou,C.J.; Lin,Y.J.; Lin,Y.-J.	NA	2017-09-14
EPI_ISL_4032537	EPI1892202|A/duck/Yunlin/17A0086/2017	A/duck/Yunlin/17A0086/2017	A / H5N2	Asia / Taiwan	Duck	NA	Huang,C.W.; Chen,L.H.; Lee,D.H.; Liu,Y.P.; Li,W.C.; Lee,M.S.; Chen,Y.P.; Lee,F.; Chiou,C.J.; Lin,Y.J.; Lin,Y.-J.	NA	2017-02-23
EPI_ISL_4032536	EPI1892194|A/duck/Yunlin/17110001/2017	A/duck/Yunlin/17110001/2017	A / H5N2	Asia / Taiwan	Duck	NA	Huang,C.W.; Chen,L.H.; Lee,D.H.; Liu,Y.P.; Li,W.C.; Lee,M.S.; Chen,Y.P.; Lee,F.; Chiou,C.J.; Lin,Y.J.; Lin,Y.-J.	NA	2017-11-01
EPI_ISL_4032535	EPI1892186|A/duck/Yunlin/15A5019/2015	A/duck/Yunlin/15A5019/2015	A / H5N2	Asia / Taiwan	Duck	NA	Huang,C.W.; Chen,L.H.; Lee,D.H.; Liu,Y.P.; Li,W.C.; Lee,M.S.; Chen,Y.P.; Lee,F.; Chiou,C.J.; Lin,Y.J.; Lin,Y.-J.	NA	2015-10-30
EPI_ISL_4032534	EPI1892178|A/duck/Yunlin/15A04883-1-10T/2015	A/duck/Yunlin/15A04883-1-10T/2015	A / H5N2	Asia / Taiwan	Duck	NA	Huang,C.W.; Chen,L.H.; Lee,D.H.; Liu,Y.P.; Li,W.C.; Lee,M.S.; Chen,Y.P.; Lee,F.; Chiou,C.J.; Lin,Y.J.; Lin,Y.-J.	NA	2015-09-09
EPI_ISL_4032533	EPI1892170|A/duck/Yunlin/15A03403-1-20T/2015	A/duck/Yunlin/15A03403-1-20T/2015	A / H5N2	Asia / Taiwan	Duck	NA	Huang,C.W.; Chen,L.H.; Lee,D.H.; Liu,Y.P.; Li,W.C.; Lee,M.S.; Chen,Y.P.; Lee,F.; Chiou,C.J.; Lin,Y.J.; Lin,Y.-J.	NA	2015-02-09
EPI_ISL_4032532	EPI1892162|A/duck/Yunlin/15070002-2/2015	A/duck/Yunlin/15070002-2/2015	A / H5N2	Asia / Taiwan	Duck	NA	Huang,C.W.; Chen,L.H.; Lee,D.H.; Liu,Y.P.; Li,W.C.; Lee,M.S.; Chen,Y.P.; Lee,F.; Chiou,C.J.; Lin,Y.J.; Lin,Y.-J.	NA	2015-07-02
EPI_ISL_4032522	EPI1892146|A/duck/Yunlin/15010458-1/2015	A/duck/Yunlin/15010458-1/2015	A / H5N8	Asia / Taiwan	Duck	NA	Huang,C.W.; Chen,L.H.; Lee,D.H.; Liu,Y.P.; Li,W.C.; Lee,M.S.; Chen,Y.P.; Lee,F.; Chiou,C.J.; Lin,Y.J.; Lin,Y.-J.	NA	2015-01-21
EPI_ISL_4032468	EPI1892138|A/duck/Yunlin/15010369-1/2015	A/duck/Yunlin/15010369-1/2015	A / H5N2	Asia / Taiwan	Duck	NA	Huang,C.W.; Chen,L.H.; Lee,D.H.; Liu,Y.P.; Li,W.C.; Lee,M.S.; Chen,Y.P.; Lee,F.; Chiou,C.J.; Lin,Y.J.; Lin,Y.-J.	NA	2015-01-20
EPI_ISL_4032449	EPI1892130|A/duck/Yunlin/15010318-2/2015	A/duck/Yunlin/15010318-2/2015	A / H5N2	Asia / Taiwan	Duck	NA	Huang,C.W.; Chen,L.H.; Lee,D.H.; Liu,Y.P.; Li,W.C.; Lee,M.S.; Chen,Y.P.; Lee,F.; Chiou,C.J.; Lin,Y.J.; Lin,Y.-J.	NA	2015-01-18
EPI_ISL_4032448	EPI1892122|A/duck/Yunlin/15010310-4/2015	A/duck/Yunlin/15010310-4/2015	A / H5N2	Asia / Taiwan	Duck	NA	Huang,C.W.; Chen,L.H.; Lee,D.H.; Liu,Y.P.; Li,W.C.; Lee,M.S.; Chen,Y.P.; Lee,F.; Chiou,C.J.; Lin,Y.J.; Lin,Y.-J.	NA	2015-01-18
EPI_ISL_4032447	EPI1892114|A/duck/Yunlin/15010277/2015	A/duck/Yunlin/15010277/2015	A / H5N8	Asia / Taiwan	Duck	NA	Huang,C.W.; Chen,L.H.; Lee,D.H.; Liu,Y.P.; Li,W.C.; Lee,M.S.; Chen,Y.P.; Lee,F.; Chiou,C.J.; Lin,Y.J.; Lin,Y.-J.	NA	2015-01-17
EPI_ISL_4032446	EPI1892106|A/duck/Yunlin/15010244-1/2015	A/duck/Yunlin/15010244-1/2015	A / H5N2	Asia / Taiwan	Duck	NA	Huang,C.W.; Chen,L.H.; Lee,D.H.; Liu,Y.P.; Li,W.C.; Lee,M.S.; Chen,Y.P.; Lee,F.; Chiou,C.J.; Lin,Y.J.; Lin,Y.-J.	NA	2015-01-16
EPI_ISL_4032445	EPI1892098|A/duck/Yunlin/15010115-2/2015	A/duck/Yunlin/15010115-2/2015	A / H5N2	Asia / Taiwan	Duck	NA	Huang,C.W.; Chen,L.H.; Lee,D.H.; Liu,Y.P.; Li,W.C.; Lee,M.S.; Chen,Y.P.; Lee,F.; Chiou,C.J.; Lin,Y.J.; Lin,Y.-J.	NA	2015-01-13
EPI_ISL_4032444	EPI1892090|A/duck/Yilan/17A0092/2017	A/duck/Yilan/17A0092/2017	A / H5N2	Asia / Taiwan	Duck	NA	Huang,C.W.; Chen,L.H.; Lee,D.H.; Liu,Y.P.; Li,W.C.; Lee,M.S.; Chen,Y.P.; Lee,F.; Chiou,C.J.; Lin,Y.J.; Lin,Y.-J.	NA	2017-02-22
EPI_ISL_4032443	EPI1892082|A/duck/Taoyuan/16010023-1/2016	A/duck/Taoyuan/16010023-1/2016	A / H5N2	Asia / Taiwan	Duck	NA	Huang,C.W.; Chen,L.H.; Lee,D.H.; Liu,Y.P.; Li,W.C.; Lee,M.S.; Chen,Y.P.; Lee,F.; Chiou,C.J.; Lin,Y.J.; Lin,Y.-J.	NA	2016-01-12
EPI_ISL_4032442	EPI1892074|A/duck/Tainan/16010024-1/2016	A/duck/Tainan/16010024-1/2016	A / H5N2	Asia / Taiwan	Duck	NA	Huang,C.W.; Chen,L.H.; Lee,D.H.; Liu,Y.P.; Li,W.C.; Lee,M.S.; Chen,Y.P.; Lee,F.; Chiou,C.J.; Lin,Y.J.; Lin,Y.-J.	NA	2016-01-11
EPI_ISL_4032441	EPI1892066|A/duck/Tainan/16010020-1/2016	A/duck/Tainan/16010020-1/2016	A / H5N2	Asia / Taiwan	Duck	NA	Huang,C.W.; Chen,L.H.; Lee,D.H.; Liu,Y.P.; Li,W.C.; Lee,M.S.; Chen,Y.P.; Lee,F.; Chiou,C.J.; Lin,Y.J.; Lin,Y.-J.	NA	2016-01-11
EPI_ISL_4032440	EPI1892058|A/duck/Tainan/15010403/2015	A/duck/Tainan/15010403/2015	A / H5N8	Asia / Taiwan	Duck	NA	Huang,C.W.; Chen,L.H.; Lee,D.H.; Liu,Y.P.; Li,W.C.; Lee,M.S.; Chen,Y.P.; Lee,F.; Chiou,C.J.; Lin,Y.J.; Lin,Y.-J.	NA	2015-01-20
EPI_ISL_4032439	EPI1892050|A/duck/Taichung/15010400-1/2015	A/duck/Taichung/15010400-1/2015	A / H5N2	Asia / Taiwan	Duck	NA	Huang,C.W.; Chen,L.H.; Lee,D.H.; Liu,Y.P.; Li,W.C.; Lee,M.S.; Chen,Y.P.; Lee,F.; Chiou,C.J.; Lin,Y.J.; Lin,Y.-J.	NA	2015-01-21
EPI_ISL_4032438	EPI1892042|A/duck/Pingtung/18X00077/2018	A/duck/Pingtung/18X00077/2018	A / H5N2	Asia / Taiwan	Duck	NA	Huang,C.W.; Chen,L.H.; Lee,D.H.; Liu,Y.P.; Li,W.C.; Lee,M.S.; Chen,Y.P.; Lee,F.; Chiou,C.J.; Lin,Y.J.; Lin,Y.-J.	NA	2018-11-30
EPI_ISL_4032437	EPI1892034|A/duck/Pingtung/18A00076-11-20T/2018	A/duck/Pingtung/18A00076-11-20T/2018	A / H5N2	Asia / Taiwan	Duck	NA	Huang,C.W.; Chen,L.H.; Lee,D.H.; Liu,Y.P.; Li,W.C.; Lee,M.S.; Chen,Y.P.; Lee,F.; Chiou,C.J.; Lin,Y.J.; Lin,Y.-J.	NA	2018-02-01
EPI_ISL_4032436	EPI1892026|A/duck/Pingtung/18A00003-11-20T/2018	A/duck/Pingtung/18A00003-11-20T/2018	A / H5N2	Asia / Taiwan	Duck	NA	Huang,C.W.; Chen,L.H.; Lee,D.H.; Liu,Y.P.; Li,W.C.; Lee,M.S.; Chen,Y.P.; Lee,F.; Chiou,C.J.; Lin,Y.J.; Lin,Y.-J.	NA	2018-01-08
EPI_ISL_4032435	EPI1892018|A/duck/Pingtung/17A0160/2017	A/duck/Pingtung/17A0160/2017	A / H5N2	Asia / Taiwan	Duck	NA	Huang,C.W.; Chen,L.H.; Lee,D.H.; Liu,Y.P.; Li,W.C.; Lee,M.S.; Chen,Y.P.; Lee,F.; Chiou,C.J.; Lin,Y.J.; Lin,Y.-J.	NA	2017-03-06
EPI_ISL_4032434	EPI1892010|A/duck/Pingtung/17A00408-1-10T/2017	A/duck/Pingtung/17A00408-1-10T/2017	A / H5N2	Asia / Taiwan	Duck	NA	Huang,C.W.; Chen,L.H.; Lee,D.H.; Liu,Y.P.; Li,W.C.; Lee,M.S.; Chen,Y.P.; Lee,F.; Chiou,C.J.; Lin,Y.J.; Lin,Y.-J.	NA	2017-05-11
EPI_ISL_4032433	EPI1892002|A/duck/Pingtung/15A03399-1-10T/2015	A/duck/Pingtung/15A03399-1-10T/2015	A / H5N2	Asia / Taiwan	Duck	NA	Huang,C.W.; Chen,L.H.; Lee,D.H.; Liu,Y.P.; Li,W.C.; Lee,M.S.; Chen,Y.P.; Lee,F.; Chiou,C.J.; Lin,Y.J.; Lin,Y.-J.	NA	2015-02-06
EPI_ISL_4032432	EPI1891994|A/duck/Pingtung/15120006/2015	A/duck/Pingtung/15120006/2015	A / H5N8	Asia / Taiwan	Duck	NA	Huang,C.W.; Chen,L.H.; Lee,D.H.; Liu,Y.P.; Li,W.C.; Lee,M.S.; Chen,Y.P.; Lee,F.; Chiou,C.J.; Lin,Y.J.; Lin,Y.-J.	NA	2015-12-07
EPI_ISL_4032431	EPI1891986|A/duck/Pingtung/15010461-1/2015	A/duck/Pingtung/15010461-1/2015	A / H5N2	Asia / Taiwan	Duck	NA	Huang,C.W.; Chen,L.H.; Lee,D.H.; Liu,Y.P.; Li,W.C.; Lee,M.S.; Chen,Y.P.; Lee,F.; Chiou,C.J.; Lin,Y.J.; Lin,Y.-J.	NA	2015-01-21
EPI_ISL_4032430	EPI1891978|A/duck/Pingtung/15010444/2015	A/duck/Pingtung/15010444/2015	A / H5N2	Asia / Taiwan	Duck	NA	Huang,C.W.; Chen,L.H.; Lee,D.H.; Liu,Y.P.; Li,W.C.; Lee,M.S.; Chen,Y.P.; Lee,F.; Chiou,C.J.; Lin,Y.J.; Lin,Y.-J.	NA	2015-01-17
EPI_ISL_4032429	EPI1891970|A/duck/Pingtung/15010180/2015	A/duck/Pingtung/15010180/2015	A / H5N3	Asia / Taiwan	Duck	NA	Huang,C.W.; Chen,L.H.; Lee,D.H.; Liu,Y.P.; Li,W.C.; Lee,M.S.; Chen,Y.P.; Lee,F.; Chiou,C.J.; Lin,Y.J.; Lin,Y.-J.	NA	2015-01-14
EPI_ISL_4032428	EPI1891962|A/duck/Pingtung/15010157-1/2015	A/duck/Pingtung/15010157-1/2015	A / H5N3	Asia / Taiwan	Duck	NA	Huang,C.W.; Chen,L.H.; Lee,D.H.; Liu,Y.P.; Li,W.C.; Lee,M.S.; Chen,Y.P.; Lee,F.; Chiou,C.J.; Lin,Y.J.; Lin,Y.-J.	NA	2015-01-14
EPI_ISL_4032427	EPI1891954|A/duck/Pingtung/15010145/2015	A/duck/Pingtung/15010145/2015	A / H5N2	Asia / Taiwan	Duck	NA	Huang,C.W.; Chen,L.H.; Lee,D.H.; Liu,Y.P.; Li,W.C.; Lee,M.S.; Chen,Y.P.; Lee,F.; Chiou,C.J.; Lin,Y.J.; Lin,Y.-J.	NA	2015-01-13
EPI_ISL_4032426	EPI1891946|A/duck/Nantou/17A0243/2017	A/duck/Nantou/17A0243/2017	A / H5N2	Asia / Taiwan	Duck	NA	Huang,C.W.; Chen,L.H.; Lee,D.H.; Liu,Y.P.; Li,W.C.; Lee,M.S.; Chen,Y.P.; Lee,F.; Chiou,C.J.; Lin,Y.J.; Lin,Y.-J.	NA	2017-03-27
EPI_ISL_4032425	EPI1891938|A/duck/Nantou/15A3437/2015	A/duck/Nantou/15A3437/2015	A / H5N2	Asia / Taiwan	Duck	NA	Huang,C.W.; Chen,L.H.; Lee,D.H.; Liu,Y.P.; Li,W.C.; Lee,M.S.; Chen,Y.P.; Lee,F.; Chiou,C.J.; Lin,Y.J.; Lin,Y.-J.	NA	2015-02-09
EPI_ISL_4032424	EPI1891930|A/duck/Kaohsiung/15010213/2015	A/duck/Kaohsiung/15010213/2015	A / H5N2	Asia / Taiwan	Duck	NA	Huang,C.W.; Chen,L.H.; Lee,D.H.; Liu,Y.P.; Li,W.C.; Lee,M.S.; Chen,Y.P.; Lee,F.; Chiou,C.J.; Lin,Y.J.; Lin,Y.-J.	NA	2015-01-16
EPI_ISL_4032423	EPI1891922|A/duck/Hsinchu/15020216/2015	A/duck/Hsinchu/15020216/2015	A / H5N2	Asia / Taiwan	Duck	NA	Huang,C.W.; Chen,L.H.; Lee,D.H.; Liu,Y.P.; Li,W.C.; Lee,M.S.; Chen,Y.P.; Lee,F.; Chiou,C.J.; Lin,Y.J.; Lin,Y.-J.	NA	2015-02-17
EPI_ISL_4032422	EPI1891914|A/duck/Chiayi/15080023/2015	A/duck/Chiayi/15080023/2015	A / H5N8	Asia / Taiwan	Duck	NA	Huang,C.W.; Chen,L.H.; Lee,D.H.; Liu,Y.P.; Li,W.C.; Lee,M.S.; Chen,Y.P.; Lee,F.; Chiou,C.J.; Lin,Y.J.; Lin,Y.-J.	NA	2015-08-25
EPI_ISL_4032421	EPI1891906|A/duck/Changhua/15A03473-1-20T/2015	A/duck/Changhua/15A03473-1-20T/2015	A / H5N2	Asia / Taiwan	Duck	NA	Huang,C.W.; Chen,L.H.; Lee,D.H.; Liu,Y.P.; Li,W.C.; Lee,M.S.; Chen,Y.P.; Lee,F.; Chiou,C.J.; Lin,Y.J.; Lin,Y.-J.	NA	2015-02-08
EPI_ISL_4032420	EPI1891898|A/duck/Changhua/15A03431-1-20T/2015	A/duck/Changhua/15A03431-1-20T/2015	A / H5N2	Asia / Taiwan	Duck	NA	Huang,C.W.; Chen,L.H.; Lee,D.H.; Liu,Y.P.; Li,W.C.; Lee,M.S.; Chen,Y.P.; Lee,F.; Chiou,C.J.; Lin,Y.J.; Lin,Y.-J.	NA	2015-02-06
EPI_ISL_4032096	EPI1890853|A/duck/Nantou/15A03445-11-20T/2015	A/duck/Nantou/15A03445-11-20T/2015	A / H5N8	Asia / Taiwan	Duck	NA	Huang,C.W.; Chen,L.H.; Lee,D.H.; Liu,Y.P.; Li,W.C.; Lee,M.S.; Chen,Y.P.; Lee,F.; Chiou,C.J.; Lin,Y.J.; Lin,Y.-J.	NA	2015-02-10
EPI_ISL_329226	EPI1308331|A/duck/Nigeria/16VIR5840-4/2015	A/duck/Nigeria/16VIR5840-4/2015	A / H5N1	Africa / Nigeria	Duck	NA	Laleye,A.; Joannis,T.; Shittu,I.; Meseko,C.; Zamperin,G.; Milani,A.; Zecchin,B.; Fusaro,A.; Monne,I.; Abolnik,C.; Gado,D.; Olawuyi,K.; Chinyere,C.; Salviato,A.; Schivo,A.; Marciano,S.; Ormelli,S.; Terregino,C.	NA	2015-01-13
EPI_ISL_329225	EPI1308330|A/duck/Nigeria/16VIR5840-2/2015	A/duck/Nigeria/16VIR5840-2/2015	A / H5N1	Africa / Nigeria	Duck	NA	Laleye,A.; Joannis,T.; Shittu,I.; Meseko,C.; Zamperin,G.; Milani,A.; Zecchin,B.; Fusaro,A.; Monne,I.; Abolnik,C.; Gado,D.; Olawuyi,K.; Chinyere,C.; Salviato,A.; Schivo,A.; Marciano,S.; Ormelli,S.; Terregino,C.	NA	2015-01-14
EPI_ISL_329219	EPI1308293|A/duck/Nigeria/16VIR5840-83/2016	A/duck/Nigeria/16VIR5840-83/2016	A / H5N1	Africa / Nigeria	Duck	NA	Laleye,A.; Joannis,T.; Shittu,I.; Meseko,C.; Zamperin,G.; Milani,A.; Zecchin,B.; Fusaro,A.; Monne,I.; Abolnik,C.; Gado,D.; Olawuyi,K.; Chinyere,C.; Salviato,A.; Schivo,A.; Marciano,S.; Ormelli,S.; Terregino,C.	NA	2016-01-11
EPI_ISL_198819	EPI657058|A/duck/Hunan/01.16 YYFQH303-P/2014(H5N6)_HA_|H5N6	A/duck/Hunan/01.16 YYFQH303-P/2014(H5N6)	A / H5N6	Asia / China	Duck	Institute of Microbiology, Chinese Academy of Sciences	NA	NA	2014-01-16
EPI_ISL_198818	EPI657050|A/duck/Hunan/01.16 YYFQH302-P/2014(H5N6)_HA_|H5N6	A/duck/Hunan/01.16 YYFQH302-P/2014(H5N6)	A / H5N6	Asia / China	Duck	Institute of Microbiology, Chinese Academy of Sciences	NA	NA	2014-01-16
EPI_ISL_198817	EPI657042|A/duck/Hunan/01.16 YYFQH300-P/2014(H5N6)_HA_|H5N6	A/duck/Hunan/01.16 YYFQH300-P/2014(H5N6)	A / H5N6	Asia / China	Duck	Institute of Microbiology, Chinese Academy of Sciences	NA	NA	2014-01-16
EPI_ISL_198815	EPI657026|A/duck/Hunan/02.26 YYGKY298-P/2014(H5N6)_HA_|H5N6	A/duck/Hunan/02.26 YYGKY298-P/2014(H5N6)	A / H5N6	Asia / China	Duck	Institute of Microbiology, Chinese Academy of Sciences	NA	NA	2014-02-26
EPI_ISL_198814	EPI657018|A/duck/Hunan/02.26 YYFQH297-P/2014(H5N6)_HA_|H5N6	A/duck/Hunan/02.26 YYFQH297-P/2014(H5N6)	A / H5N6	Asia / China	Duck	Institute of Microbiology, Chinese Academy of Sciences	NA	NA	2014-02-26
EPI_ISL_198813	EPI657010|A/duck/Hunan/02.26 YYGQH295-P/2014(H5N6)_HA_|H5N6	A/duck/Hunan/02.26 YYGQH295-P/2014(H5N6)	A / H5N6	Asia / China	Duck	Institute of Microbiology, Chinese Academy of Sciences	NA	NA	2014-02-26
EPI_ISL_198812	EPI657002|A/duck/Hunan/02.26 YYFQH294-P/2014(H5N6)_HA_|H5N6	A/duck/Hunan/02.26 YYFQH294-P/2014(H5N6)	A / H5N6	Asia / China	Duck	Institute of Microbiology, Chinese Academy of Sciences	NA	NA	2014-02-26
EPI_ISL_198811	EPI656994|A/duck/Hunan/02.26 YYFQH293-P/2014(H5N6)_HA_|H5N6	A/duck/Hunan/02.26 YYFQH293-P/2014(H5N6)	A / H5N6	Asia / China	Duck	Institute of Microbiology, Chinese Academy of Sciences	NA	NA	2014-02-26
EPI_ISL_198810	EPI656986|A/duck/Hunan/02.26 YYFQHY291-P/2014(H5N6)_HA_|H5N6	A/duck/Hunan/02.26 YYFQHY291-P/2014(H5N6)	A / H5N6	Asia / China	Duck	Institute of Microbiology, Chinese Academy of Sciences	NA	NA	2014-02-26
EPI_ISL_198809	EPI656978|A/duck/Hunan/02.26 YYFQH290-P/2014(H5N6)_HA_|H5N6	A/duck/Hunan/02.26 YYFQH290-P/2014(H5N6)	A / H5N6	Asia / China	Duck	Institute of Microbiology, Chinese Academy of Sciences	NA	NA	2014-02-26
EPI_ISL_198808	EPI656970|A/duck/Hunan/02.26 YYGK289-P/2014(H5N6)_HA_|H5N6	A/duck/Hunan/02.26 YYGK289-P/2014(H5N6)	A / H5N6	Asia / China	Duck	Institute of Microbiology, Chinese Academy of Sciences	NA	NA	2014-02-26
EPI_ISL_198807	EPI656962|A/duck/Hunan/02.26 YYGK286-P/2014(H5N6)_HA_|H5N6	A/duck/Hunan/02.26 YYGK286-P/2014(H5N6)	A / H5N6	Asia / China	Duck	Institute of Microbiology, Chinese Academy of Sciences	NA	NA	2014-02-26
EPI_ISL_198806	EPI656954|A/duck/Hunan/02.26 YYGK283-P/2014(H5N6)_HA_|H5N6	A/duck/Hunan/02.26 YYGK283-P/2014(H5N6)	A / H5N6	Asia / China	Duck	Institute of Microbiology, Chinese Academy of Sciences	NA	NA	2014-02-26
EPI_ISL_198805	EPI656946|A/duck/Hunan/02.16 YYGK281-P/2014(H5N6)_HA_|H5N6	A/duck/Hunan/02.16 YYGK281-P/2014(H5N6)	A / H5N6	Asia / China	Duck	Institute of Microbiology, Chinese Academy of Sciences	NA	NA	2014-02-16
EPI_ISL_198804	EPI656938|A/duck/Hunan/02.26 YYGK276-P/2014(H5N6)_HA_|H5N6	A/duck/Hunan/02.26 YYGK276-P/2014(H5N6)	A / H5N6	Asia / China	Duck	Institute of Microbiology, Chinese Academy of Sciences	NA	NA	2014-02-26
EPI_ISL_198803	EPI656930|A/duck/Hunan/02.26 YYGK275/2014(H5N6)_HA_|H5N6	A/duck/Hunan/02.26 YYGK275/2014(H5N6)	A / H5N6	Asia / China	Duck	Institute of Microbiology, Chinese Academy of Sciences	NA	NA	2014-02-26
EPI_ISL_198802	EPI656922|A/duck/Hunan/02.26 YYGK271-P/2014(H5N6)_HA_|H5N6	A/duck/Hunan/02.26 YYGK271-P/2014(H5N6)	A / H5N6	Asia / China	Duck	Institute of Microbiology, Chinese Academy of Sciences	NA	NA	2014-02-26
EPI_ISL_198801	EPI656914|A/duck/Hunan/02.26 YYGK267-P/2014(H5N6)_HA_|H5N6	A/duck/Hunan/02.26 YYGK267-P/2014(H5N6)	A / H5N6	Asia / China	Duck	Institute of Microbiology, Chinese Academy of Sciences	NA	NA	2014-02-26
EPI_ISL_198797	EPI656882|A/duck/Hunan/02.26 YYGK266-P/2014(H5N6)_HA_|H5N6	A/duck/Hunan/02.26 YYGK266-P/2014(H5N6)	A / H5N6	Asia / China	Duck	Institute of Microbiology, Chinese Academy of Sciences	NA	NA	2014-02-26
EPI_ISL_198796	EPI656874|A/duck/Hunan/02.26 YYGK265-P/2014(H5N6)_HA_|H5N6	A/duck/Hunan/02.26 YYGK265-P/2014(H5N6)	A / H5N6	Asia / China	Duck	Institute of Microbiology, Chinese Academy of Sciences	NA	NA	2014-02-26
EPI_ISL_198795	EPI656866|A/duck/Hunan/02.26 YYGK263-P/2014(H5N6)_HA_|H5N6	A/duck/Hunan/02.26 YYGK263-P/2014(H5N6)	A / H5N6	Asia / China	Duck	Institute of Microbiology, Chinese Academy of Sciences	NA	NA	2014-02-26
EPI_ISL_198794	EPI656858|A/duck/Hunan/02.26 YYGK0255-P/2014(H5N6)_HA_|H5N6	A/duck/Hunan/02.26 YYGK0255-P/2014(H5N6)	A / H5N6	Asia / China	Duck	Institute of Microbiology, Chinese Academy of Sciences	NA	NA	2014-02-26
EPI_ISL_198793	EPI656850|A/duck/Hunan/02.26 YYGK254-P/2014(H5N6)_HA_|H5N6	A/duck/Hunan/02.26 YYGK254-P/2014(H5N6)	A / H5N6	Asia / China	Duck	Institute of Microbiology, Chinese Academy of Sciences	NA	NA	2014-02-26
EPI_ISL_198792	EPI656842|A/duck/Hunan/02.26 YYGK251-P/2014(H5N6)_HA_|H5N6	A/duck/Hunan/02.26 YYGK251-P/2014(H5N6)	A / H5N6	Asia / China	Duck	Institute of Microbiology, Chinese Academy of Sciences	NA	NA	2014-02-26
EPI_ISL_198791	EPI656834|A/duck/Hunan/02.26 YYGK250-P/2014(H5N6)_HA_|H5N6	A/duck/Hunan/02.26 YYGK250-P/2014(H5N6)	A / H5N6	Asia / China	Duck	Institute of Microbiology, Chinese Academy of Sciences	NA	NA	2014-02-26
EPI_ISL_198789	EPI656818|A/duck/Hunan/02.26 YYGK249-P/2014(H5N6)_HA_|H5N6	A/duck/Hunan/02.26 YYGK249-P/2014(H5N6)	A / H5N6	Asia / China	Duck	Institute of Microbiology, Chinese Academy of Sciences	NA	NA	2014-02-26
EPI_ISL_198786	EPI656794|A/duck/Hunan/01.16 YYGK221-P/2014(H5N2)_HA_|H5N2	A/duck/Hunan/01.16 YYGK221-P/2014(H5N2)	A / H5N2	Asia / China	Duck	Institute of Microbiology, Chinese Academy of Sciences	NA	NA	2014-01-16
EPI_ISL_198785	EPI656786|A/duck/Hunan/01.16 YYGK218-P/2014(H5N6)_HA_|H5N6	A/duck/Hunan/01.16 YYGK218-P/2014(H5N6)	A / H5N6	Asia / China	Duck	Institute of Microbiology, Chinese Academy of Sciences	NA	NA	2014-01-16
EPI_ISL_198784	EPI656778|A/duck/Hunan/01.16 YYGK0204-P/2014(H5N6)_HA_|H5N6	A/duck/Hunan/01.16 YYGK0204-P/2014(H5N6)	A / H5N6	Asia / China	Duck	Institute of Microbiology, Chinese Academy of Sciences	NA	NA	2014-01-16
EPI_ISL_198783	EPI656770|A/duck/Hunan/01.16 YYFQH185-P/2014(H5N6)_HA_|H5N6	A/duck/Hunan/01.16 YYFQH185-P/2014(H5N6)	A / H5N6	Asia / China	Duck	Institute of Microbiology, Chinese Academy of Sciences	NA	NA	2014-01-16
EPI_ISL_198780	EPI656746|A/duck/Hunan/02.27 YYGK278-P/2014(H5N2)_HA_|H5N2	A/duck/Hunan/02.27 YYGK278-P/2014(H5N2)	A / H5N2	Asia / China	Duck	Institute of Microbiology, Chinese Academy of Sciences	NA	NA	2014-02-27
EPI_ISL_198777	EPI656722|A/duck/Hunan/12.07 YGK098-P/2013(H5N6)_HA_|H5N6	A/duck/Hunan/12.07 YGK098-P/2013(H5N6)	A / H5N6	Asia / China	Duck	Institute of Microbiology, Chinese Academy of Sciences	NA	NA	2013-12-07
EPI_ISL_198776	EPI656714|A/duck/Hunan/12.07 YYGK97-P/2013(H5N1)_HA_|H5N1	A/duck/Hunan/12.07 YYGK97-P/2013(H5N1)	A / H5N1	Asia / China	Duck	Institute of Microbiology, Chinese Academy of Sciences	NA	NA	2013-12-07
EPI_ISL_198774	EPI656698|A/duck/Hunan/12.07 YYGK007-P/2013(H5N1)_HA_|H5N1	A/duck/Hunan/12.07 YYGK007-P/2013(H5N1)	A / H5N1	Asia / China	Duck	Institute of Microbiology, Chinese Academy of Sciences	NA	NA	2013-12-07
EPI_ISL_198773	EPI656690|A/duck/Hunan/12.07 YYGK68-P/2013(H5N6)_HA_|H5N6	A/duck/Hunan/12.07 YYGK68-P/2013(H5N6)	A / H5N6	Asia / China	Duck	Institute of Microbiology, Chinese Academy of Sciences	NA	NA	2013-12-07
EPI_ISL_198772	EPI656682|A/duck/Hunan/12.07 YYGK0043-P/2013(H5N6)_HA_|H5N6	A/duck/Hunan/12.07 YYGK0043-P/2013(H5N6)	A / H5N6	Asia / China	Duck	Institute of Microbiology, Chinese Academy of Sciences	NA	NA	2013-12-07
EPI_ISL_198771	EPI656674|A/duck/Hunan/12.07 YYGK032-P/2013(H5N6)_HA_|H5N6	A/duck/Hunan/12.07 YYGK032-P/2013(H5N6)	A / H5N6	Asia / China	Duck	Institute of Microbiology, Chinese Academy of Sciences	NA	NA	2013-12-07
EPI_ISL_198770	EPI656666|A/duck/Hunan/12.07 YYGK118-P/2013(H5N6)_HA_|H5N6	A/duck/Hunan/12.07 YYGK118-P/2013(H5N6)	A / H5N6	Asia / China	Duck	Institute of Microbiology, Chinese Academy of Sciences	NA	NA	2013-12-07
EPI_ISL_198769	EPI656658|A/duck/Hunan/12.07 YYGK113-P/2013(H5N6)_HA_|H5N6	A/duck/Hunan/12.07 YYGK113-P/2013(H5N6)	A / H5N6	Asia / China	Duck	Institute of Microbiology, Chinese Academy of Sciences	NA	NA	2013-12-07
EPI_ISL_198768	EPI656650|A/duck/Hunan/12.07 YYGK112-P/2013(H5N6)_HA_|H5N6	A/duck/Hunan/12.07 YYGK112-P/2013(H5N6)	A / H5N6	Asia / China	Duck	Institute of Microbiology, Chinese Academy of Sciences	NA	NA	2013-12-07
EPI_ISL_198767	EPI656642|A/duck/Hunan/12.07 YYGK111-P/2013(H5N6)_HA_|H5N6	A/duck/Hunan/12.07 YYGK111-P/2013(H5N6)	A / H5N6	Asia / China	Duck	Institute of Microbiology, Chinese Academy of Sciences	NA	NA	2013-12-07
EPI_ISL_198766	EPI656634|A/duck/Hunan/12.07 YYGK110-P/2013(H5N6)_HA_|H5N6	A/duck/Hunan/12.07 YYGK110-P/2013(H5N6)	A / H5N6	Asia / China	Duck	Institute of Microbiology, Chinese Academy of Sciences	NA	NA	2013-12-07
EPI_ISL_198765	EPI656626|A/duck/Hunan/12.07 YYGK108-P/2013(H5N6)_HA_|H5N6	A/duck/Hunan/12.07 YYGK108-P/2013(H5N6)	A / H5N6	Asia / China	Duck	Institute of Microbiology, Chinese Academy of Sciences	NA	NA	2013-12-07
EPI_ISL_198764	EPI656618|A/duck/Hunan/12.07 YYGK100-P/2013(H5N1)_HA_|H5N1	A/duck/Hunan/12.07 YYGK100-P/2013(H5N1)	A / H5N1	Asia / China	Duck	Institute of Microbiology, Chinese Academy of Sciences	NA	NA	2013-12-07
EPI_ISL_198754	EPI656538|A/duck/Hunan/12.17 YYFQH012-O/2014(H5N6)_HA_|H5N6	A/duck/Hunan/12.17 YYFQH012-O/2014(H5N6)	A / H5N6	Asia / China	Duck	Institute of Microbiology, Chinese Academy of Sciences	NA	NA	2014-12-17
EPI_ISL_100495	EPI347630|A/duck/Hue/V6/2010	A/duck/Hue/V6/2010	A / H5N1	Asia / Vietnam	Duck	NA	Tung,D.H.; Khang,D.D.; Tung,N.; Quyen,D.V.; Thang,N.N.	NA	2010-06-01
EPI_ISL_67747	EPI235867|A/duck/Hubei/wg/2002	A/duck/Hubei/wg/2002	A / H5N1	Asia / China	Duck	NA	Liao,X.; Zhang,X.; Wang,J.; Yu,J.; Li,T.	NA	2002
EPI_ISL_67394	EPI235137|A/duck/Hubei/wq/2003	A/duck/Hubei/wq/2003	A / H5N1	Asia / China	Duck	NA	Liao,X.; Zhang,X.; Wang,J.; Yu,J.; Li,T.	NA	2003
EPI_ISL_67393	EPI235128|A/duck/Hubei/wp/2003	A/duck/Hubei/wp/2003	A / H5N1	Asia / China	Duck	NA	Liao,X.; Zhang,X.; Wang,J.; Yu,J.; Li,T.	NA	2003
EPI_ISL_67054	EPI234484|A/Duck/Bufeleng/BPPV1/2005	A/Duck/Bufeleng/BPPV1/2005	A / H5N1	Asia / Indonesia	Duck	NA	Komadina,N.; Usman,T.B.; Selleck,P.	NA	2005
EPI_ISL_66872	EPI233580|A/duck/chicken/Nigeria/08RS848-20/2006	A/duck/chicken/Nigeria/08RS848-20/2006	A / H5N1	Africa / Nigeria	Duck	NA	Fusaro,A.; Nelson,M.I.; Joannis,T.; Bertolotti,L.; Monne,I.; Salviato,A.; Capua,I.; Holmes,E.C.; Cattoli,G.	NA	2006-06-25
EPI_ISL_66866	EPI233532|A/duck/chicken/Nigeria/08RS848-120/2007	A/duck/chicken/Nigeria/08RS848-120/2007	A / H5N1	Africa / Nigeria	Duck	NA	Fusaro,A.; Nelson,M.I.; Joannis,T.; Bertolotti,L.; Monne,I.; Salviato,A.; Capua,I.; Holmes,E.C.; Cattoli,G.	NA	2007-11-21
EPI_ISL_2173	EPI9640|A/Duck/Anyang/AVL-1/2001	A/Duck/Anyang/AVL-1/2001	A / H5N1	Asia / China	Duck	NA	NA	NA	2001
EPI_ISL_1792	EPI8208|A/duck/Malaysia/F119-3/97	A/duck/Malaysia/F119-3/97	A / H5N3	Asia / Malaysia	Duck	NA	NA	NA	1997
EPI_ISL_1770	EPI8162|A/Duck/Ho_Chi_Minh/014/78	A/Duck/Ho Chi Minh/014/78	A / H5N3	Asia / Vietnam / Thanh Pho Ho Chi Minh / Ho Chi Minh City	Duck	NA	NA	NA	1978
EPI_ISL_329598	EPI1309481|A/duck/Bangladesh/32914/2017	A/duck/Bangladesh/32914/2017	A / H5N1	Asia / Bangladesh	Anas platyrhynchos	NA	Barman,S.; Turner,J.C.; Hasan,M.K.; Akhtar,S.; Franks,J.; El-Shesheny,R.; Walker,D.; Seiler,P.; Friedman,K.; Kercher,L.; Kayali,G.; Jones-Engel,L.; McKenzie,P.; Krauss,S.; Webby,R.J.; Feeroz,M.; Webster,R.G.	NA	2017-06-11
EPI_ISL_329590	EPI1309692|A/duck/Bangladesh/32822/2017	A/duck/Bangladesh/32822/2017	A / H5N1	Asia / Bangladesh	Anas platyrhynchos	NA	Barman,S.; Turner,J.C.; Hasan,M.K.; Akhtar,S.; Franks,J.; El-Shesheny,R.; Walker,D.; Seiler,P.; Friedman,K.; Kercher,L.; Kayali,G.; Jones-Engel,L.; McKenzie,P.; Krauss,S.; Webby,R.J.; Feeroz,M.; Webster,R.G.	NA	2017-05-18
EPI_ISL_329588	EPI1309433|A/duck/Bangladesh/33287/2017	A/duck/Bangladesh/33287/2017	A / H5N1	Asia / Bangladesh	Anas platyrhynchos	NA	Barman,S.; Turner,J.C.; Hasan,M.K.; Akhtar,S.; Franks,J.; El-Shesheny,R.; Walker,D.; Seiler,P.; Friedman,K.; Kercher,L.; Kayali,G.; Jones-Engel,L.; McKenzie,P.; Krauss,S.; Webby,R.J.; Feeroz,M.; Webster,R.G.	NA	2017-07-22
EPI_ISL_329582	EPI1309552|A/duck/Bangladesh/33892/2017	A/duck/Bangladesh/33892/2017	A / H5N1	Asia / Bangladesh	Anas platyrhynchos	NA	Barman,S.; Turner,J.C.; Hasan,M.K.; Akhtar,S.; Franks,J.; El-Shesheny,R.; Walker,D.; Seiler,P.; Friedman,K.; Kercher,L.; Kayali,G.; Jones-Engel,L.; McKenzie,P.; Krauss,S.; Webby,R.J.; Feeroz,M.; Webster,R.G.	NA	2017-10-24
EPI_ISL_329581	EPI1309572|A/duck/Bangladesh/33775/2017	A/duck/Bangladesh/33775/2017	A / H5N1	Asia / Bangladesh	Anas platyrhynchos	NA	Barman,S.; Turner,J.C.; Hasan,M.K.; Akhtar,S.; Franks,J.; El-Shesheny,R.; Walker,D.; Seiler,P.; Friedman,K.; Kercher,L.; Kayali,G.; Jones-Engel,L.; McKenzie,P.; Krauss,S.; Webby,R.J.; Feeroz,M.; Webster,R.G.	NA	2017-10-19
EPI_ISL_329565	EPI1309601|A/duck/Bangladesh/33772/2017	A/duck/Bangladesh/33772/2017	A / H5N1	Asia / Bangladesh	Anas platyrhynchos	NA	Barman,S.; Turner,J.C.; Hasan,M.K.; Akhtar,S.; Franks,J.; El-Shesheny,R.; Walker,D.; Seiler,P.; Friedman,K.; Kercher,L.; Kayali,G.; Jones-Engel,L.; McKenzie,P.; Krauss,S.; Webby,R.J.; Feeroz,M.; Webster,R.G.	NA	2017-10-19
EPI_ISL_329564	EPI1309636|A/duck/Bangladesh/33415/2017	A/duck/Bangladesh/33415/2017	A / H5N1	Asia / Bangladesh	Anas platyrhynchos	NA	Barman,S.; Turner,J.C.; Hasan,M.K.; Akhtar,S.; Franks,J.; El-Shesheny,R.; Walker,D.; Seiler,P.; Friedman,K.; Kercher,L.; Kayali,G.; Jones-Engel,L.; McKenzie,P.; Krauss,S.; Webby,R.J.; Feeroz,M.; Webster,R.G.	NA	2017-08-17
EPI_ISL_328995	EPI1307238|A/mallard duck/Netherlands/63/2006	A/mallard duck/Netherlands/63/2006	A / H5N2	Europe / Netherlands	Anas platyrhynchos	NA	Poen,M.J.; Verhagen,J.H.; Vuong,O.; Scheuer,R.D.; Pas,S.D.; Fouchier,R.A.M.	NA	2006-09-22
EPI_ISL_231527	EPI823455|A/duck/Vietnam/LBM824/2015	A/duck/Vietnam/LBM824/2015	A / H5N6	Asia / Vietnam	Anas platyrhynchos	NA	Soda,K.; Nguyen,K.H.; Le,Q.M.; Ito,T.; Maegaki,S.	NA	2015-11-10
EPI_ISL_231526	EPI823453|A/duck/Vietnam/LBM816/2015	A/duck/Vietnam/LBM816/2015	A / H5N6	Asia / Vietnam	Anas platyrhynchos	NA	Soda,K.; Nguyen,K.H.; Le,Q.M.; Ito,T.; Maegaki,S.	NA	2015-11-10
EPI_ISL_231525	EPI823451|A/duck/Vietnam/LBM813/2015	A/duck/Vietnam/LBM813/2015	A / H5N6	Asia / Vietnam	Anas platyrhynchos	NA	Soda,K.; Nguyen,K.H.; Le,Q.M.; Ito,T.; Maegaki,S.	NA	2015-11-10
EPI_ISL_230760	EPI817169|A/duck/Vietnam/LBM812/2015	A/duck/Vietnam/LBM812/2015	A / H5N6	Asia / Vietnam	Anas platyrhynchos	NA	Soda,K.; Nguyen,K.H.; Le,Q.M.; Ito,T.; Maegaki,S.	NA	2015-11-10
EPI_ISL_133016	EPI408415|A/duck/Vietnam/OIE-2202/2012	A/duck/Vietnam/OIE-2202/2012	A / H5N1	Asia / Vietnam	Anas platyrhynchos	NA	Kida,H.; Sakoda,Y.; Okamatsu,M.; Nam,H.V.; Long,N.V.; Huy,C.D.; Hatamachi,J.	NA	2012-08-11
EPI_ISL_99623	EPI345955|A/duck/Vietnam/QT801/2011	A/duck/Vietnam/QT801/2011	A / H5N1	Asia / Vietnam	Anas platyrhynchos	NA	Le,T.H.; Nguyen,B.N.T.; Doan,T.H.; Nguyen,M.K.; Solorzano,A.; Perlin,D.; Luong,H.V.T.; Ky,V.D.; Nam,H.V.; To,T.L.	NA	2011-07-07
EPI_ISL_99622	EPI345954|A/duck/Vietnam/QT802/2011	A/duck/Vietnam/QT802/2011	A / H5N1	Asia / Vietnam	Anas platyrhynchos	NA	Le,T.H.; Nguyen,B.N.T.; Doan,T.H.; Nguyen,M.K.; Solorzano,A.; Perlin,D.; Luong,H.V.T.; Ky,V.D.; Nam,H.V.; To,T.L.	NA	2011-07-07
EPI_ISL_67407	EPI235194|A/Mallard/Huadong/Y/2003	A/Mallard/Huadong/Y/2003	A / H5N1	Asia / China	Anas platyrhynchos	NA	Tang,Y.; Wu,P.; Peng,D.; Li,Y.; Zhang,W.; Wang,W.; Long,J.; Zhang,P.; Liu,X.	NA	2003
EPI_ISL_329587	EPI1309569|A/duck/Bangladesh/33841/2017	A/duck/Bangladesh/33841/2017	A / H5N1	Asia / Bangladesh	Anas sp.	NA	Barman,S.; Turner,J.C.; Hasan,M.K.; Akhtar,S.; Franks,J.; El-Shesheny,R.; Walker,D.; Seiler,P.; Friedman,K.; Kercher,L.; Kayali,G.; Jones-Engel,L.; McKenzie,P.; Krauss,S.; Webby,R.J.; Feeroz,M.; Webster,R.G.	NA	2017-10-19
EPI_ISL_329570	EPI1309609|A/duck/Bangladesh/33848/2017	A/duck/Bangladesh/33848/2017	A / H5N1	Asia / Bangladesh	Anas sp.	NA	Barman,S.; Turner,J.C.; Hasan,M.K.; Akhtar,S.; Franks,J.; El-Shesheny,R.; Walker,D.; Seiler,P.; Friedman,K.; Kercher,L.; Kayali,G.; Jones-Engel,L.; McKenzie,P.; Krauss,S.; Webby,R.J.; Feeroz,M.; Webster,R.G.	NA	2017-10-19
EPI_ISL_984691	EPI1883037|A/common buzzard/Denmark/14600-1/2020	A/common buzzard/Denmark/14600-1/2020	A / H5N8	Europe / Denmark / Region Syddanmark / Abenra Kommune	Buteo buteo	Statens Serum Institute	Yuan Liang, Charlotte Hjulsager	Statens Serumm Institute	2020-11-06
EPI_ISL_362127	EPI1478955|A/Grey seal/361-13/BalticPL/16	A/Grey seal/361-13/BalticPL/16	A / H5N8	Europe / Poland / Pomeranian Voivodeship	Seal	Stiftung Tier盲rztliche Hochschule Hannover	NA	Prof. Krzysztof Sk贸ra Hel Marine Station, Department of Oceanography and Geography, University of Gda艅sk,	2017-04-21
EPI_ISL_984694	EPI1883062|A/graylag goose/Denmark/14535-1/2020	A/graylag goose/Denmark/14535-1/2020	A / H5N8	Europe / Denmark / Region Nordjylland / Alborg	Greylag goose	Statens Serum Institute	Yuan Liang, Charlotte Hjulsager	Statens Serumm Institute	2020-11-09
EPI_ISL_230759	EPI817167|A/muscovy duck/Vietnam/LBM823/2015	A/muscovy duck/Vietnam/LBM823/2015	A / H5N6	Asia / Vietnam	Cairina moschata	NA	Soda,K.; Nguyen,K.H.; Le,Q.M.; Ito,T.; Maegaki,S.	NA	2015
EPI_ISL_230758	EPI817165|A/muscovy duck/Vietnam/LBM818/2015	A/muscovy duck/Vietnam/LBM818/2015	A / H5N6	Asia / Vietnam	Cairina moschata	NA	Soda,K.; Nguyen,K.H.; Le,Q.M.; Ito,T.; Maegaki,S.	NA	2015-11-10
EPI_ISL_230757	EPI817163|A/muscovy duck/Vietnam/LBM817/2015	A/muscovy duck/Vietnam/LBM817/2015	A / H5N6	Asia / Vietnam	Cairina moschata	NA	Soda,K.; Nguyen,K.H.; Le,Q.M.; Ito,T.; Maegaki,S.	NA	2015-11-10
EPI_ISL_230756	EPI817161|A/muscovy duck/Vietnam/LBM810/2015	A/muscovy duck/Vietnam/LBM810/2015	A / H5N6	Asia / Vietnam	Cairina moschata	NA	Soda,K.; Nguyen,K.H.; Le,Q.M.; Ito,T.; Maegaki,S.	NA	2015-11-10
EPI_ISL_230755	EPI817159|A/muscovy duck/Vietnam/LBM809/2015	A/muscovy duck/Vietnam/LBM809/2015	A / H5N6	Asia / Vietnam	Cairina moschata	NA	Soda,K.; Nguyen,K.H.; Le,Q.M.; Ito,T.; Maegaki,S.	NA	2015-11-10
EPI_ISL_230754	EPI817157|A/muscovy duck/LBM806/2015	A/muscovy duck/LBM806/2015	A / H5N6	Asia / Vietnam	Cairina moschata	NA	Soda,K.; Nguyen,K.H.; Le,Q.M.; Ito,T.; Maegaki,S.	NA	2015-11-10
EPI_ISL_66956	EPI168791|A/duck/New_York/Sg-00373/2001	A/duck/New York/Sg-00373/2001	A / H5N2	North America / United States / New York	Cairina moschata	NA	Sreevatsan,S.; Chander,Y.; Jindal,N.; Abin,M.C.; Ramakrishnan,M.A.; Wang,P.; Goyal,S.M.	NA	2001
EPI_ISL_984680	EPI1882989|A/black-headed gull/Denmark/14139-4/2020	A/black-headed gull/Denmark/14139-4/2020	A / H5N8	Europe / Denmark / Region Syddanmark / Tonder Kommune	Chroicocephalus ridibundus	Statens Serum Institute	Yuan Liang, Charlotte Hjulsager	Statens Serumm Institute	2020-11-04
EPI_ISL_984693	EPI1883054|A/barnacle goose/Denmark/14599-1/2020	A/barnacle goose/Denmark/14599-1/2020	A / H5N8	Europe / Denmark / Region Sjaland / Kalundborg Kommune	Branta leucopsis	Statens Serum Institute	Yuan Liang, Charlotte Hjulsager	Statens Serumm Institute	2020-11-07
EPI_ISL_984692	EPI1883045|A/barnacle goose/Denmark/14600-2/2020	A/barnacle goose/Denmark/14600-2/2020	A / H5N8	Europe / Denmark / Region Syddanmark / Abenra Kommune	Branta leucopsis	Statens Serum Institute	Yuan Liang, Charlotte Hjulsager	Statens Serumm Institute	2020-11-07
EPI_ISL_984688	EPI1883021|A/barnacle goose/Denmark/14538-1/2020	A/barnacle goose/Denmark/14538-1/2020	A / H5N8	Europe / Denmark / Region Syddanmark / Sonderborg Kommune	Branta leucopsis	Statens Serum Institute	Yuan Liang, Charlotte Hjulsager	Statens Serumm Institute	2020-11-15
EPI_ISL_984686	EPI1883013|A/barnacle goose/Denmark/14536-1/2020	A/barnacle goose/Denmark/14536-1/2020	A / H5N8	Europe / Denmark / Region Syddanmark / Abenra Kommune	Branta leucopsis	Statens Serum Institute	Yuan Liang, Charlotte Hjulsager	Statens Serumm Institute	2020-11-05
EPI_ISL_984684	EPI1883005|A/barnacle goose/Denmark/14537-1/2020	A/barnacle goose/Denmark/14537-1/2020	A / H5N8	Europe / Denmark / Region Syddanmark / Vejle Kommune	Branta leucopsis	Statens Serum Institute	Yuan Liang, Charlotte Hjulsager	Statens Serumm Institute	2020-11-04
EPI_ISL_984681	EPI1882997|A/barnacle goose/Denmark/14534-1/2020	A/barnacle goose/Denmark/14534-1/2020	A / H5N8	Europe / Denmark / Region Syddanmark / Tonder Kommune	Branta leucopsis	Statens Serum Institute	Yuan Liang, Charlotte Hjulsager	Statens Serumm Institute	2020-11-04
EPI_ISL_984675	EPI1882979|A/barnacle goose/Denmark/14139-3/2020	A/barnacle goose/Denmark/14139-3/2020	A / H5N8	Europe / Denmark / Region Syddanmark / Tonder Kommune	Branta leucopsis	Statens Serum Institute	Yuan Liang, Charlotte Hjulsager	Statens Serumm Institute	2020-11-04
EPI_ISL_984673	EPI1882971|A/barnacle goose/Denmark/14139-2/2020	A/barnacle goose/Denmark/14139-2/2020	A / H5N8	Europe / Denmark / Region Syddanmark / Tonder Kommune	Branta leucopsis	Statens Serum Institute	Yuan Liang, Charlotte Hjulsager	Statens Serumm Institute	2020-11-04
EPI_ISL_984670	EPI1845829|A/barnacle goose/Denmark/14139-1/2020	A/barnacle goose/Denmark/14139-1/2020	A / H5N8	Europe / Denmark / Region Syddanmark / Tonder Kommune	Branta leucopsis	Statens Serum Institute	Yuan Liang, Charlotte Hjulsager	Statens Serumm Institute	2020-11-04
EPI_ISL_362150	EPI1478997|A/Chicken/Netherlands/17014215-026-030/2017	A/Chicken/Netherlands/17014215-026-030/2017	A / H5N2	Europe / Netherlands / Provincie Zeeland / Sint Philipsland	Gallus gallus domesticus	Wageningen Bioveterinary Research	Bergervoet, Saskia; Heutink, Rene; Harders, Frank; Beerens, Nancy	Wageningen Bioveterinary Research	2017-10-13
EPI_ISL_2958	EPI14162|A/Hooded_vulture/Burkina_Faso/2/2006	A/Hooded vulture/Burkina Faso/2/2006	A / H5N1	Africa / Burkina Faso	Necrosyrtes monachus	NA	NA	NA	2006
EPI_ISL_2957	EPI14160|A/Hooded_vulture/Burkina_Faso/1/2006	A/Hooded vulture/Burkina Faso/1/2006	A / H5N1	Africa / Burkina Faso	Necrosyrtes monachus	NA	NA	NA	2006
EPI_ISL_2977	EPI14264|A/falcon/Germany/R899/06	A/falcon/Germany/R899/06	A / H5N1	Europe / Germany	Falco	NA	NA	NA	2006
EPI_ISL_199414	EPI661663|A/goose/Shandong/02.26 GD/2015(H5N6)_HA_|H5N6	A/goose/Shandong/02.26 GD/2015(H5N6)	A / H5N6	Asia / China	Goose	Institute of Microbiology, Chinese Academy of Sciences	NA	NA	2015-02-26
EPI_ISL_199413	EPI661655|A/goose/Shandong/GS/2013(H5N1)_HA_|H5N1	A/goose/Shandong/GS/2013(H5N1)	A / H5N1	Asia / China	Goose	Institute of Microbiology, Chinese Academy of Sciences	NA	NA	2013-01-01
EPI_ISL_199411	EPI661639|A/goose/Shandong/03.10 HZ/2015(H5N6)_HA_|H5N1	A/goose/Shandong/03.10 HZ/2015(H5N1)	A / H5N1	Asia / China	Goose	Institute of Microbiology, Chinese Academy of Sciences	NA	NA	2015-03-10
EPI_ISL_199410	EPI661631|A/goose/Shandong/03.16 JNRe-5/2014(H5N6)_HA_|H5N6	A/goose/Shandong/03.16 JNRe-5/2014(H5N6)	A / H5N6	Asia / China	Goose	Institute of Microbiology, Chinese Academy of Sciences	NA	NA	2014-03-16
EPI_ISL_199301	EPI660759|A/goose/Guangdong/04.23 DGQTXC237-O/2015(H5N6)_HA_|H5N6	A/goose/Guangdong/04.23 DGQTXC237-O1/2015(H5N6)	A / H5N6	Asia / China	Goose	Institute of Microbiology, Chinese Academy of Sciences	NA	NA	2015-04-23
EPI_ISL_199294	EPI660703|A/goose/Guangdong/04.23 DGQTXC236-O/2015(H5N6)_HA_|H5N6	A/goose/Guangdong/04.23 DGQTXC236-O/2015(H5N6)	A / H5N6	Asia / China	Goose	Institute of Microbiology, Chinese Academy of Sciences	NA	NA	2015-04-23
EPI_ISL_199269	EPI660503|A/goose/Guangdong/04.23 DGQTXC216-P/2015(H5N6)_HA_|H5N6	A/goose/Guangdong/04.23 DGQTXC216-P/2015(H5N6)	A / H5N6	Asia / China	Goose	Institute of Microbiology, Chinese Academy of Sciences	NA	NA	2015-04-23
EPI_ISL_199268	EPI660495|A/goose/Guangdong/04.22 DGCP118-P/2015(H5N6)_HA_|H5N6	A/goose/Guangdong/04.22 DGCP118-P/2015(H5N6)	A / H5N6	Asia / China	Goose	Institute of Microbiology, Chinese Academy of Sciences	NA	NA	2015-04-22
EPI_ISL_199263	EPI660455|A/goose/Guangdong/04.22 DGCP116-P/2015(Mixed)_HA_|H5N6	A/goose/Guangdong/04.22 DGCP116-P/2015(Mixed)	A / H5N6	Asia / China	Goose	Institute of Microbiology, Chinese Academy of Sciences	NA	NA	2015-04-22
EPI_ISL_199260	EPI660431|A/goose/Guangdong/04.22 DGCPLB045-O/2015(H5N6)_HA_|H5N6	A/goose/Guangdong/04.22 DGCPLB045-O/2015(H5N6)	A / H5N6	Asia / China	Goose	Institute of Microbiology, Chinese Academy of Sciences	NA	NA	2015-04-22
EPI_ISL_199244	EPI660303|A/goose/Guangdong/04.22 DGCP120-P/2015(H5N6)_HA_|H5N6	A/goose/Guangdong/04.22 DGCP120-P/2015(H5N6)	A / H5N6	Asia / China	Goose	Institute of Microbiology, Chinese Academy of Sciences	NA	NA	2015-04-22
EPI_ISL_199220	EPI660111|A/goose/Guangdong/04.22 DGCP106-O/2015(Mixed)_HA_|H5N6	A/goose/Guangdong/04.22 DGCP106-O/2015(Mixed)	A / H5N6	Asia / China	Goose	Institute of Microbiology, Chinese Academy of Sciences	NA	NA	2015-04-22
EPI_ISL_199207	EPI660007|A/goose/Guangdong/04.22 DGCP117-O/2015(H5N6)_HA_|H5N6	A/goose/Guangdong/04.22 DGCP117-O/2015(H5N6)	A / H5N6	Asia / China	Goose	Institute of Microbiology, Chinese Academy of Sciences	NA	NA	2015-04-22
EPI_ISL_199196	EPI659919|A/goose/Shandong/04.22 GT/2015(H5N2)_HA_|H5N2	A/goose/Shandong/04.22 GT/2015(H5N2)	A / H5N2	Asia / China	Goose	Institute of Microbiology, Chinese Academy of Sciences	NA	NA	2015-04-22
EPI_ISL_199163	EPI659655|A/goose/Shandong/02.16 YG-GS/2015(H5N6)_HA_|H5N6	A/goose/Shandong/02.16 YG-GS/2015(H5N6)	A / H5N6	Asia / China	Goose	Institute of Microbiology, Chinese Academy of Sciences	NA	NA	2015-02-16
EPI_ISL_199161	EPI659639|A/goose/Shandong/01.07 JQ-GS/2015(H5N2)_HA_|H5N2	A/goose/Shandong/01.07 JQ-GS/2015(H5N2)	A / H5N2	Asia / China	Goose	Institute of Microbiology, Chinese Academy of Sciences	NA	NA	2015-01-07
EPI_ISL_199160	EPI659631|A/goose/Shandong/01.01 JY-GS/2015(H5N2)_HA_|H5N2	A/goose/Shandong/01.01 JY-GS/2015(H5N2)	A / H5N2	Asia / China	Goose	Institute of Microbiology, Chinese Academy of Sciences	NA	NA	2015-01-01
EPI_ISL_199159	EPI659623|A/goose/Shandong/GD-GS/2014(H5N8)_HA_|H5N8	A/goose/Shandong/GD-GS/2014(H5N8)	A / H5N8	Asia / China	Goose	Institute of Microbiology, Chinese Academy of Sciences	NA	NA	2014-01-01
EPI_ISL_199158	EPI659615|A/goose/Shandong/05.23 DT-GS/2014(H5N8)_HA_|H5N8	A/goose/Shandong/05.23 DT-GS/2014(H5N8)	A / H5N8	Asia / China	Goose	Institute of Microbiology, Chinese Academy of Sciences	NA	NA	2014-05-23
EPI_ISL_199156	EPI659599|A/goose/Shandong/12.08 YG-GS/2014(H5N8)_HA_|H5N8	A/goose/Shandong/12.08 YG-GS/2014(H5N8)	A / H5N8	Asia / China	Goose	Institute of Microbiology, Chinese Academy of Sciences	NA	NA	2014-12-08
EPI_ISL_199155	EPI659591|A/goose/Shandong/12.05 YG-GS/2014(H5N6)_HA_|H5N6	A/goose/Shandong/12.05 YG-GS/2014(H5N6)	A / H5N6	Asia / China	Goose	Institute of Microbiology, Chinese Academy of Sciences	NA	NA	2014-12-05
EPI_ISL_199153	EPI659575|A/goose/Shandong/11.02 CQ-GS/2014(H5N6)_HA_|H5N6	A/goose/Shandong/11.02 CQ-GS/2014(H5N6)	A / H5N6	Asia / China	Goose	Institute of Microbiology, Chinese Academy of Sciences	NA	NA	2014-11-02
EPI_ISL_68521	EPI238475|A/goose/Hong Kong/437-8/1999	A/goose/Hong Kong/437-8/1999	A / H5N1	Asia / Hong Kong (SAR)	Goose	NA	Kim,L.M.; Scott,M.A.; Suarez,D.L.; Spackman,E.; Swayne,D.E.; Afonso,C.L.	NA	1999
EPI_ISL_68520	EPI238467|A/goose/Hong Kong/437-6/1999	A/goose/Hong Kong/437-6/1999	A / H5N1	Asia / Hong Kong (SAR)	Goose	NA	Kim,L.M.; Scott,M.A.; Suarez,D.L.; Spackman,E.; Swayne,D.E.; Afonso,C.L.	NA	1999
EPI_ISL_68393	EPI238010|A/goose/Hong Kong/485.3/2000	A/goose/Hong Kong/485.3/2000	A / H5N1	Asia / Hong Kong (SAR)	Goose	NA	Kim,L.M.; Scott,M.A.; Suarez,D.L.; Spackman,E.; Swayne,D.E.; Afonso,C.L.	NA	2000
EPI_ISL_68392	EPI238002|A/goose/Hong Kong/1032.9/2000	A/goose/Hong Kong/1032.9/2000	A / H5N1	Asia / Hong Kong (SAR)	Goose	NA	Kim,L.M.; Scott,M.A.; Suarez,D.L.; Spackman,E.; Swayne,D.E.; Afonso,C.L.	NA	2000
EPI_ISL_68391	EPI237995|A/goose/Hong Kong/1032.6/2000	A/goose/Hong Kong/1032.6/2000	A / H5N1	Asia / Hong Kong (SAR)	Goose	NA	Kim,L.M.; Scott,M.A.; Suarez,D.L.; Spackman,E.; Swayne,D.E.; Afonso,C.L.	NA	2000
EPI_ISL_68260	EPI237632|A/greylag goose /Bavaria/11/2007	A/greylag goose /Bavaria/11/2007	A / H5N1	Europe / Germany / Bavaria	Goose	NA	Lang,V.; Rinder,M.; Hafner-Marx,A.; Rabl,S.; Bogner,K.H.; Neubauer-Juric,A.; Buettner,M.	NA	2007-07-01
EPI_ISL_68254	EPI237620|A/Canada goose/Bavaria/4/2007	A/Canada goose/Bavaria/4/2007	A / H5N1	Europe / Germany / Bavaria	Goose	NA	Lang,V.; Rinder,M.; Hafner-Marx,A.; Rabl,S.; Bogner,K.H.; Neubauer-Juric,A.; Buettner,M.	NA	2007-06-01
EPI_ISL_68039	EPI236702|A/goose/Hong Kong/668.1/2001	A/goose/Hong Kong/668.1/2001	A / H5N1	Asia / Hong Kong (SAR)	Goose	NA	Kim,L.M.; Scott,M.A.; Suarez,D.L.; Spackman,E.; Swayne,D.E.; Afonso,C.L.	NA	2001
EPI_ISL_68038	EPI236695|A/goose/Guangdong/xb/2001	A/goose/Guangdong/xb/2001	A / H5N1	Asia / China	Goose	NA	Liao,X.; Zhang,X.; Wang,J.; Yu,J.; Liu,J.	NA	2001
EPI_ISL_67762	EPI235944|A/goose/Hong Kong/739.2/2002	A/goose/Hong Kong/739.2/2002	A / H5N1	Asia / Hong Kong (SAR)	Goose	NA	Kim,L.M.; Scott,M.A.; Suarez,D.L.; Spackman,E.; Swayne,D.E.; Afonso,C.L.	NA	2002
EPI_ISL_3090	EPI15213|A/Goose/Hong_Kong/3014.5/2000, EPI237898|A/Goose/Hong Kong/3014.5/2000	A/Goose/Hong Kong/3014.5/2000	A / H5N1	Asia / Hong Kong (SAR)	Goose	NA	Kim,L.M.; Scott,M.A.; Suarez,D.L.; Spackman,E.; Swayne,D.E.; Afonso,C.L.	NA	2000
EPI_ISL_3058	EPI14714|A/Goose/Hong_Kong/3014.8/2000	A/Goose/Hong Kong/3014.8/2000	A / H5N1	Asia / Hong Kong (SAR)	Goose	NA	NA	NA	2000
EPI_ISL_3056	EPI14710|A/Goose/Hong_Kong/ww491/2000	A/Goose/Hong Kong/ww491/2000	A / H5N1	Asia / Hong Kong (SAR)	Goose	NA	NA	NA	2000
EPI_ISL_3051	EPI14700|A/Goose/Hong_Kong/ww28/2000	A/Goose/Hong Kong/ww28/2000	A / H5N1	Asia / Hong Kong (SAR)	Goose	NA	NA	NA	2000
EPI_ISL_3050	EPI14698|A/Goose/Hong_Kong/ww26/2000	A/Goose/Hong Kong/ww26/2000	A / H5N1	Asia / Hong Kong (SAR)	Goose	NA	NA	NA	2000
EPI_ISL_2992	EPI14334|A/greylag_goose/France/06310/2006	A/greylag goose/France/06310/2006	A / H5N1	Europe / France	Goose	NA	NA	NA	2006
EPI_ISL_2980	EPI14256|A/Canada_goose/Germany/R1207/2006	A/Canada goose/Germany/R1207/2006	A / H5N1	Europe / Germany	Goose	NA	NA	NA	2006
EPI_ISL_2972	EPI14262|A/goose/Germany/R696/06	A/goose/Germany/R696/06	A / H5N1	Europe / Germany	Goose	NA	NA	NA	2006
EPI_ISL_2266	EPI10309|A/Goose/Hong_Kong/ww100/01	A/Goose/Hong Kong/ww100/01	A / H5N1	Asia / Hong Kong (SAR)	Goose	NA	NA	NA	2001
EPI_ISL_2265	EPI10307|A/Goose/Hong_Kong/76.1/01	A/Goose/Hong Kong/76.1/01	A / H5N1	Asia / Hong Kong (SAR)	Goose	NA	NA	NA	2001
EPI_ISL_297493	EPI1170417|A/guinea_fowl/France/150264/2015	A/guinea_fowl/France/150264/2015	A / H5N2	Europe / France	Guineafowl	ANSES Agence Nationale De Securite Sanitaire De L鈥檃limentation	NA	ANSES Agence Nationale De Securite Sanitaire De L鈥檃limentation	2015-12-14
EPI_ISL_2976	EPI14272|A/gull/Germany/R882/06	A/gull/Germany/R882/06	A / H5N1	Europe / Germany	Gull	NA	NA	NA	2006
EPI_ISL_231685	EPI823756|A/black-headed gull/Tyva/41/2016	A/black-headed gull/Tyva/41/2016	A / H5N8	Europe / Russian Federation / Tyva Republic	Larus ridibundus	WHO National Influenza Centre Russian Federation	Fadeev,Artem; Komissarov,Andrey; Egorova,Anna; Sintsova,Ksenia; Musaeva,Tamila; Susloparov,Ivan; Marchenko,Vasiliy; Ryzhikov,Aleksandr	State Research Center of Virology and Biotechnology (VECTOR)	2016-05-25
EPI_ISL_133657	EPI413895|A/ostrich/South Africa/AI2512/2011	A/ostrich/South Africa/AI2512/2011	A / H5N2	Africa / South Africa	Ostrich	NA	Abolnik,C.; Olivier,A.J.; Grewar,J.; Gers,S.; Romito,M.	NA	2011-07-20
EPI_ISL_133656	EPI413888|A/ostrich/South Africa/AI2214/2011	A/ostrich/South Africa/AI2214/2011	A / H5N2	Africa / South Africa	Ostrich	NA	Abolnik,C.; Olivier,A.J.; Grewar,J.; Gers,S.; Romito,M.	NA	2011-06-01
EPI_ISL_133655	EPI413881|A/ostrich/South Africa/AI2114/2011	A/ostrich/South Africa/AI2114/2011	A / H5N2	Africa / South Africa	Ostrich	NA	Abolnik,C.; Olivier,A.J.; Grewar,J.; Gers,S.; Romito,M.	NA	2011-03-03
EPI_ISL_2249	EPI17676|A/Pheasant/Hong_Kong/FY155/01, EPI17674|A/Pheasant/Hong_Kong/FY155/01, EPI10275|A/Pheasant/Hong_Kong/FY155/01	A/Pheasant/Hong Kong/FY155/01	A / H5N1	Asia / Hong Kong (SAR)	Pheasant	NA	NA	NA	2001
EPI_ISL_68264	EPI237642|A/swan/Bavaria/15/2007	A/swan/Bavaria/15/2007	A / H5N2	Europe / Germany / Bavaria	Swan	NA	Lang,V.; Rinder,M.; Hafner-Marx,A.; Rabl,S.; Bogner,K.H.; Neubauer-Juric,A.; Buettner,M.	NA	2007-01-01
EPI_ISL_68259	EPI237630|A/swan/Bavaria/9/2007	A/swan/Bavaria/9/2007	A / H5N1	Europe / Germany / Bavaria	Swan	NA	Lang,V.; Rinder,M.; Hafner-Marx,A.; Rabl,S.; Bogner,K.H.; Neubauer-Juric,A.; Buettner,M.	NA	2007-07-01
EPI_ISL_68258	EPI237628|A/swan/Bavaria/8/2007	A/swan/Bavaria/8/2007	A / H5N1	Europe / Germany / Bavaria	Swan	NA	Lang,V.; Rinder,M.; Hafner-Marx,A.; Rabl,S.; Bogner,K.H.; Neubauer-Juric,A.; Buettner,M.	NA	2007-07-01
EPI_ISL_68257	EPI237626|A/swan/Bavaria/7/2007	A/swan/Bavaria/7/2007	A / H5N1	Europe / Germany / Bavaria	Swan	NA	Lang,V.; Rinder,M.; Hafner-Marx,A.; Rabl,S.; Bogner,K.H.; Neubauer-Juric,A.; Buettner,M.	NA	2007-07-01
EPI_ISL_68256	EPI237624|A/swan/Bavaria/6/2007	A/swan/Bavaria/6/2007	A / H5N1	Europe / Germany / Bavaria	Swan	NA	Lang,V.; Rinder,M.; Hafner-Marx,A.; Rabl,S.; Bogner,K.H.; Neubauer-Juric,A.; Buettner,M.	NA	2007-07-01
EPI_ISL_68255	EPI237622|A/swan/Bavaria/5/2007	A/swan/Bavaria/5/2007	A / H5N1	Europe / Germany / Bavaria	Swan	NA	Lang,V.; Rinder,M.; Hafner-Marx,A.; Rabl,S.; Bogner,K.H.; Neubauer-Juric,A.; Buettner,M.	NA	2007-06-01
EPI_ISL_68252	EPI237614|A/swan/Bavaria/2/2007	A/swan/Bavaria/2/2007	A / H5N1	Europe / Germany / Bavaria	Swan	NA	Lang,V.; Rinder,M.; Hafner-Marx,A.; Rabl,S.; Bogner,K.H.; Neubauer-Juric,A.; Buettner,M.	NA	2007-06-01
EPI_ISL_68235	EPI237589|A/swan/Bavaria/33/2006	A/swan/Bavaria/33/2006	A / H5N1	Europe / Germany / Bavaria	Swan	NA	Lang,V.; Rinder,M.; Hafner-Marx,A.; Bogner,K.H.; Neubauer-Juric,A.; Buettner,M.	NA	2006-04-01
EPI_ISL_68234	EPI237587|A/swan/Bavaria/32/2006	A/swan/Bavaria/32/2006	A / H5N1	Europe / Germany / Bavaria	Swan	NA	Lang,V.; Rinder,M.; Hafner-Marx,A.; Bogner,K.H.; Neubauer-Juric,A.; Buettner,M.	NA	2006-04-01
EPI_ISL_68231	EPI237581|A/swan/Bavaria/29/2006	A/swan/Bavaria/29/2006	A / H5N1	Europe / Germany / Bavaria	Swan	NA	Lang,V.; Rinder,M.; Hafner-Marx,A.; Bogner,K.H.; Neubauer-Juric,A.; Buettner,M.	NA	2006-04-01
EPI_ISL_68230	EPI237579|A/swan/Bavaria/28/2006	A/swan/Bavaria/28/2006	A / H5N1	Europe / Germany / Bavaria	Swan	NA	Lang,V.; Rinder,M.; Hafner-Marx,A.; Bogner,K.H.; Neubauer-Juric,A.; Buettner,M.	NA	2006-04-01
EPI_ISL_68227	EPI237571|A/swan/Bavaria/25/2006	A/swan/Bavaria/25/2006	A / H5N1	Europe / Germany / Bavaria	Swan	NA	Lang,V.; Rinder,M.; Hafner-Marx,A.; Bogner,K.H.; Neubauer-Juric,A.; Buettner,M.	NA	2006-03-01
EPI_ISL_68226	EPI237569|A/swan/Bavaria/24/2006	A/swan/Bavaria/24/2006	A / H5N1	Europe / Germany / Bavaria	Swan	NA	Lang,V.; Rinder,M.; Hafner-Marx,A.; Bogner,K.H.; Neubauer-Juric,A.; Buettner,M.	NA	2006-03-01
EPI_ISL_68225	EPI237567|A/swan/Bavaria/23/2006	A/swan/Bavaria/23/2006	A / H5N1	Europe / Germany / Bavaria	Swan	NA	Lang,V.; Rinder,M.; Hafner-Marx,A.; Bogner,K.H.; Neubauer-Juric,A.; Buettner,M.	NA	2006-03-01
EPI_ISL_67917	EPI236439|A/whistling swan/Shimane/580/02	A/whistling swan/Shimane/580/02	A / H5N3	Asia / Japan	Cygnus columbianus	NA	Fujimoto,Y.; Ito,H.; Shivakoti,S.; Nakamori,J.; Tsunekuni,R.; Otsuki,K.; Ito,T.	NA	2002-12-07
EPI_ISL_2963	EPI14232|A/whooper_swan/Germany/R88/06	A/whooper swan/Germany/R88/06	A / H5N1	Europe / Germany	Cygnus cygnus	NA	NA	NA	2006
EPI_ISL_625672	EPI1811652|A/mute swan/Inner Mongolia/w2-1/2020	A/mute swan/Inner Mongolia/w2-1/2020	A / H5N8	Asia / China / Inner Mongolia Autonomous Region	Cygnus olor	Northeast Forestry University	NA	College of Wildlife and Protected Areas, Northeast Forestry University	2020-10-17
EPI_ISL_68253	EPI237618|A/mute swan/Bavaria/3/2007	A/mute swan/Bavaria/3/2007	A / H5N1	Europe / Germany / Bavaria	Cygnus olor	NA	Lang,V.; Rinder,M.; Hafner-Marx,A.; Rabl,S.; Bogner,K.H.; Neubauer-Juric,A.; Buettner,M.	NA	2007-06-01
EPI_ISL_3011	EPI14525|A/mute_swan/Germany/R1359/07	A/mute swan/Germany/R1359/07	A / H5N1	Europe / Germany	Cygnus olor	NA	NA	NA	2007
EPI_ISL_3010	EPI14523|A/mute_swan/Germany/R1349/07	A/mute swan/Germany/R1349/07	A / H5N1	Europe / Germany	Cygnus olor	NA	NA	NA	2007
EPI_ISL_2994	EPI14336|A/mute_swan/France/06631a/2006	A/mute swan/France/06631a/2006	A / H5N1	Europe / France	Cygnus olor	NA	NA	NA	2006
EPI_ISL_2988	EPI115013|A/mute_swan/France/06299/2006	A/mute swan/France/06299/2006	A / H5N1	Europe / France	Cygnus olor	NA	NA	NA	2006
EPI_ISL_2974	EPI14250|A/mute_swan/Germany/R854/06	A/mute swan/Germany/R854/06	A / H5N1	Europe / Germany	Cygnus olor	NA	NA	NA	2006
EPI_ISL_2961	EPI14228|A/mute_swan/Germany/R65/06	A/mute swan/Germany/R65/06	A / H5N1	Europe / Germany	Cygnus olor	NA	NA	NA	2006
EPI_ISL_199551	EPI662723|A/turkey/South Dakota/15-010371/2015	A/turkey/South Dakota/15-010371/2015	A / H5N2	North America / United States / South Dakota / Beadle County	Turkey	NA	Killian,M.	NA	2015-03-30
EPI_ISL_199549	EPI662709|A/turkey/North Dakota/15-013049-1/2015	A/turkey/North Dakota/15-013049-1/2015	A / H5N2	North America / United States / North Dakota / LaMoure County / commercial; 12 week old	Turkey	NA	Killian,M.	NA	2015-04-21
EPI_ISL_199548	EPI662701|A/turkey/Wisconsin/15-012012-2/2015	A/turkey/Wisconsin/15-012012-2/2015	A / H5N2	North America / United States / Wisconsin / Barron County	Turkey	NA	Killian,M.	NA	2015-04-14
EPI_ISL_199546	EPI662688|A/turkey/North Dakota/15-011420-13/2015	A/turkey/North Dakota/15-011420-13/2015	A / H5N2	North America / United States / North Dakota / Dickey County	Turkey	NA	Killian,M.	NA	2015-04-10
EPI_ISL_2987	EPI14330|A/turkey/France/06222-1.1/2006	A/turkey/France/06222-1.1/2006	A / H5N1	Europe / France	Turkey	NA	NA	NA	2006
EPI_ISL_2978	EPI14252|A/turkey/Germany/R1077/06	A/turkey/Germany/R1077/06	A / H5N1	Europe / Germany	Turkey	NA	NA	NA	2006
EPI_ISL_2787	EPI290477|A/turkey/Minnesota/3689-1551/1981, EPI131136|A/turkey/Minnesota/3689-1551/1981	A/turkey/Minnesota/3689-1551/1981	A / H5N2	North America / United States / Minnesota	Turkey	NA	Tsukamoto,K.; Shishido,M.	NA	1981
EPI_ISL_2785	EPI164146|A/turkey/England/N28/73, EPI164389|A/turkey/England/N28/73, EPI20076|A/turkey/England/N28/73	A/turkey/England/N28/73	A / H5N2	Europe / United Kingdom	Turkey	NA	NA	NA	1973
EPI_ISL_68233	EPI237585|A/great crested grebe/Bavaria/31/2006	A/great crested grebe/Bavaria/31/2006	A / H5N1	Europe / Germany / Bavaria	Other avian	NA	Lang,V.; Rinder,M.; Hafner-Marx,A.; Bogner,K.H.; Neubauer-Juric,A.; Buettner,M.	NA	2006-04-01
EPI_ISL_68083	EPI236928|A/waterfowl/Hong Kong/378.5/2001	A/waterfowl/Hong Kong/378.5/2001	A / H5N1	Asia / Hong Kong (SAR)	Other avian	NA	Kim,L.M.; Scott,M.A.; Suarez,D.L.; Spackman,E.; Swayne,D.E.; Afonso,C.L.	NA	2001
EPI_ISL_67754	EPI235909|A/egret/Hong Kong/757.2/2002	A/egret/Hong Kong/757.2/2002	A / H5N1	Asia / Hong Kong (SAR)	Other avian	NA	Kim,L.M.; Scott,M.A.; Suarez,D.L.; Spackman,E.; Swayne,D.E.; Afonso,C.L.	NA	2002
EPI_ISL_3012	EPI14531|A/black-necked_grebe/Germany/R1393/07	A/black-necked grebe/Germany/R1393/07	A / H5N1	Europe / Germany	Other avian	NA	NA	NA	2007
EPI_ISL_2986	EPI14328|A/common_pochard/France/06167-2.1/2006	A/common pochard/France/06167-2.1/2006	A / H5N1	Europe / France	Other avian	NA	NA	NA	2006
EPI_ISL_2983	EPI14274|A/tufted_duck/Germany/R1240/06	A/tufted duck/Germany/R1240/06	A / H5N1	Europe / Germany	Other avian	NA	NA	NA	2006
EPI_ISL_2982	EPI14258|A/stork/Germany/R1239/06	A/stork/Germany/R1239/06	A / H5N1	Europe / Germany	Other avian	NA	NA	NA	2006
EPI_ISL_2981	EPI14266|A/great_crested_grebe/Germany/R1226/06	A/great crested grebe/Germany/R1226/06	A / H5N1	Europe / Germany	Other avian	NA	NA	NA	2006
EPI_ISL_2979	EPI14254|A/eagle_owl/Germany/R1166/06	A/eagle owl/Germany/R1166/06	A / H5N1	Europe / Germany	Other avian	NA	NA	NA	2006
EPI_ISL_2971	EPI14246|A/coot/Germany/R655/06	A/coot/Germany/R655/06	A / H5N1	Europe / Germany	Other avian	NA	NA	NA	2006
EPI_ISL_2967	EPI14238|A/pochard/Germany/R348/06	A/pochard/Germany/R348/06	A / H5N1	Europe / Germany	Other avian	NA	NA	NA	2006
EPI_ISL_2964	EPI14260|A/cormorant/Germany/R292/06	A/cormorant/Germany/R292/06	A / H5N1	Europe / Germany	Other avian	NA	NA	NA	2006
EPI_ISL_2252	EPI10281|A/Pigeon/Hong_Kong/SF215/01	A/Pigeon/Hong Kong/SF215/01	A / H5N1	Asia / Hong Kong (SAR)	Other avian	NA	NA	NA	2001
EPI_ISL_2251	EPI10279|A/Quail/Hong_Kong/SF203/01	A/Quail/Hong Kong/SF203/01	A / H5N1	Asia / Hong Kong (SAR)	Other avian	NA	NA	NA	2001
EPI_ISL_166659	EPI542900|A/civet cat/Cambodia/X0313307/2013	A/civet cat/Cambodia/X0313307/2013	A / H5N1	Asia / Cambodia	Feline	NA	Buchy,P.	NA	2013-03-13
EPI_ISL_166658	EPI542896|A/civet cat/Cambodia/X0313306/2013	A/civet cat/Cambodia/X0313306/2013	A / H5N1	Asia / Cambodia	Feline	NA	Buchy,P.	NA	2013-03-13
EPI_ISL_2970	EPI14244|A/cat/Germany/R606/06	A/cat/Germany/R606/06	A / H5N1	Europe / Germany	Feline	NA	NA	NA	2006
EPI_ISL_68082	EPI236920|A/swine/Fujian/2001	A/swine/Fujian/2001	A / H5N1	Asia / China	Swine	NA	Sun,L.; Liu,B.H.; Zhang,G.H.; Huang,Y.; Gao,G.F.; Liu,W.J.	NA	2001
EPI_ISL_2985	EPI14278|A/stone_marten/Germany/R747/2006	A/stone marten/Germany/R747/2006	A / H5N1	Europe / Germany	Other mammals	NA	NA	NA	2006
EPI_ISL_199468	EPI662095|A/enviroment/Guangdong/04.16 SZLGWLShui5/2015(H5N6)_HA_|H5N6	A/environment/Guangdong/04.16 SZLGWLShui5/2015(H5N6)	A / H5N6	Asia / China	Environment	Institute of Microbiology, Chinese Academy of Sciences	NA	NA	2015-04-16
EPI_ISL_199467	EPI662087|A/enviroment/Guangdong/04.16 SZLGWLShui3/2015(Mixed)_HA_|H5N6	A/environment/Guangdong/04.16 SZLGWLShui3/2015(Mixed)	A / H5N6	Asia / China	Environment	Institute of Microbiology, Chinese Academy of Sciences	NA	NA	2015-04-16
EPI_ISL_199466	EPI662079|A/enviroment/Guangdong/04.16 SZLGWLShui1/2015(H5N6)_HA_|H5N6	A/environment/Guangdong/04.16 SZLGWLShui1/2015(H5N6)	A / H5N6	Asia / China	Environment	Institute of Microbiology, Chinese Academy of Sciences	NA	NA	2015-04-16
EPI_ISL_199464	EPI662063|A/enviroment/Guangdong/04.16 SZLGWL006/2015(Mixed)_HA_|H5N6	A/environment/Guangdong/04.16 SZLGWL006/2015(Mixed)	A / H5N6	Asia / China	Environment	Institute of Microbiology, Chinese Academy of Sciences	NA	NA	2015-04-16
EPI_ISL_199445	EPI661911|A/enviroment/Guangdong/04.15 SZBAXQshui2/2015(H5N6)_HA_|H5N6	A/environment/Guangdong/04.15 SZBAXQshui2/2015(H5N6)	A / H5N6	Asia / China	Environment	Institute of Microbiology, Chinese Academy of Sciences	NA	NA	2015-04-15
EPI_ISL_199432	EPI661807|A/enviroment/Guangdong/02.11 DGCPSJ050/2015(Mixed)_HA_|H5N6	A/environment/Guangdong/02.11 DGCPSJ050/2015(Mixed)	A / H5N6	Asia / China	Environment	Institute of Microbiology, Chinese Academy of Sciences	NA	NA	2015-02-11
EPI_ISL_199431	EPI661799|A/enviroment/Guangdong/02.11 DGQTSJ046E/2015(Mixed)_HA_|H5N6	A/environment/Guangdong/02.11 DGQTSJ046E/2015(Mixed)	A / H5N6	Asia / China	Environment	Institute of Microbiology, Chinese Academy of Sciences	NA	NA	2015-02-11
EPI_ISL_199430	EPI661791|A/enviroment/Guangdong/02.11 DGCP029/2015(Mixed)_HA_|H5N6	A/environment/Guangdong/02.11 DGCP029/2015(Mixed)	A / H5N6	Asia / China	Environment	Institute of Microbiology, Chinese Academy of Sciences	NA	NA	2015-02-11
EPI_ISL_199395	EPI661511|A/enviroemnt/Guangdong/04.23 DGQTXC055/2015(Mixed)_HA_|H5N6	A/environment/Guangdong/04.23 DGQTXC055/2015(Mixed)	A / H5N6	Asia / China	Environment	Institute of Microbiology, Chinese Academy of Sciences	NA	NA	2015-04-23
EPI_ISL_199392	EPI661487|A/enviroment/Guangdong/03.27 DGQTXC056/2015(H5N6)_HA_|H5N6	A/environment/Guangdong/03.27 DGQTXC056/2015(H5N6)	A / H5N6	Asia / China	Environment	Institute of Microbiology, Chinese Academy of Sciences	NA	NA	2015-03-27
EPI_ISL_199389	EPI661463|A/enviroment/Guangdong/03.27 DGQTSJ046/2015(H5N6)_HA_|H5N6	A/environment/Guangdong/03.27 DGQTSJ046/2015(H5N6)	A / H5N6	Asia / China	Environment	Institute of Microbiology, Chinese Academy of Sciences	NA	NA	2015-03-27
EPI_ISL_199384	EPI661423|A/enviroment/Guangdong/04.16 LGWL008/2015(Mixed)_HA_|H5N6	A/environment/Guangdong/04.16 LGWL008/2015(Mixed)	A / H5N6	Asia / China	Environment	Institute of Microbiology, Chinese Academy of Sciences	NA	NA	2015-04-16
EPI_ISL_199341	EPI661079|A/enviroment/Jiangxi/01.14 NCJD027/2015(H5N6)_HA_|H5N6	A/environment/Jiangxi/01.14 NCJD027/2015(H5N6)	A / H5N6	Asia / China	Environment	Institute of Microbiology, Chinese Academy of Sciences	NA	NA	2015-01-14
EPI_ISL_199336	EPI661039|A/enviroment/Jiangxi/01.08 YGCB007/2015(Mixed)_HA_|H5N6	A/environment/Jiangxi/01.08 YGCB007/2015(Mixed)	A / H5N6	Asia / China	Environment	Institute of Microbiology, Chinese Academy of Sciences	NA	NA	2015-01-08
EPI_ISL_199314	EPI660863|A/enviroment/Jiangxi/01.14 NCJD005/2015(H5N6)_HA_|H5N6	A/environment/Jiangxi/01.14 NCJD005/2015(H5N6)	A / H5N6	Asia / China	Environment	Institute of Microbiology, Chinese Academy of Sciences	NA	NA	2015-01-14
EPI_ISL_199286	EPI660639|A/enviroment/Jiangsu/01.20 TCCX012/2015(H9N2)_HA_|H5N1	A/environment/Jiangsu/01.20 TCCX012/2015(H5N1)	A / H5N1	Asia / China	Environment	Institute of Microbiology, Chinese Academy of Sciences	NA	NA	2015-01-20
EPI_ISL_199243	EPI660295|A/enviroment/Guangdong/04.22 DGCP027/2015(H5N6)_HA_|H5N6	A/environment/Guangdong/04.22 DGCP027/2015(H5N6)	A / H5N6	Asia / China	Environment	Institute of Microbiology, Chinese Academy of Sciences	NA	NA	2015-04-22
EPI_ISL_199157	EPI659607|A/enviroment/Sichuan/12.11 CDLQ010/2014(H5N1)_HA_|H5N1	A/environment/Sichuan/12.11 CDLQ010/2014(H5N1)	A / H5N1	Asia / China	Environment	Institute of Microbiology, Chinese Academy of Sciences	NA	NA	2014-12-11
EPI_ISL_199113	EPI659319|A/enviroment/Hunan/04.14 YYGK0393-1/2015(H5N6)_HA_|H5N6	A/environment/Hunan/04.14 YYGK0393-1/2015(H5N6)	A / H5N6	Asia / China	Environment	Institute of Microbiology, Chinese Academy of Sciences	NA	NA	2015-04-14
EPI_ISL_199112	EPI659311|A/enviroment/Hunan/04.14 YYGK391/2015(H5N6)_HA_|H5N6	A/environment/Hunan/04.14 YYGK391/2015(H5N6)	A / H5N6	Asia / China	Environment	Institute of Microbiology, Chinese Academy of Sciences	NA	NA	2015-04-14
EPI_ISL_199103	EPI659239|A/enviroment/Yunnan/03.17 DQJT0051-P/2015(H5N6)_HA_|H5N6	A/environment/Yunnan/03.17 DQJT0051-P/2015(H5N6)	A / H5N6	Asia / China	Environment	Institute of Microbiology, Chinese Academy of Sciences	NA	NA	2015-03-17
EPI_ISL_199099	EPI659207|A/enviroment/Yunnan/03.16 DQXYL0032/2015(H5N6)_HA_|H5N6	A/environment/Yunnan/03.16 DQXYL0032/2015(H5N6)	A / H5N6	Asia / China	Environment	Institute of Microbiology, Chinese Academy of Sciences	NA	NA	2015-03-16
EPI_ISL_199095	EPI659175|A/enviroment/Yunnan/03.16 DQXYL0027/2015(H5N6)_HA_|H5N6	A/environment/Yunnan/03.16 DQXYL0027/2015(H5N6)	A / H5N6	Asia / China	Environment	Institute of Microbiology, Chinese Academy of Sciences	NA	NA	2015-03-16
EPI_ISL_199094	EPI659167|A/enviroment/Yunnan/03.15 DQWGH008-Z/2015(H5N6)_HA_|H5N6	A/environment/Yunnan/03.15 DQWGH008-Z/2015(H5N6)	A / H5N6	Asia / China	Environment	Institute of Microbiology, Chinese Academy of Sciences	NA	NA	2015-03-15
EPI_ISL_199087	EPI659111|A/enviroment/Yunnan/03.17 DQJT0015/2015(H5N6)_HA_|H5N6	A/environment/Yunnan/03.17 DQJT0015/2015(H5N6)	A / H5N6	Asia / China	Environment	Institute of Microbiology, Chinese Academy of Sciences	NA	NA	2015-03-17
EPI_ISL_199084	EPI659087|A/enviroment/Yunnan/03.16 DQXYL0053-Z-O/2015(H5N6)_HA_|H5N6	A/environment/Yunnan/03.16 DQXYL0053-Z-O/2015(H5N6)	A / H5N6	Asia / China	Environment	Institute of Microbiology, Chinese Academy of Sciences	NA	NA	2015-03-16
EPI_ISL_199009	EPI658487|A/enviroment/Jiangxi/05.07 NCJD0093C/2015(H5N6)_HA_|H5N6	A/environment/Jiangxi/05.07 NCJD0093C/2015(H5N6)	A / H5N6	Asia / China	Environment	Institute of Microbiology, Chinese Academy of Sciences	NA	NA	2015-05-07
EPI_ISL_199007	EPI658471|A/enviroment/Jiangxi/05.07 NCJD0098C/2015(H5N6)_HA_|H5N6	A/environment/Jiangxi/05.07 NCJD0098C/2015(H5N6)	A / H5N6	Asia / China	Environment	Institute of Microbiology, Chinese Academy of Sciences	NA	NA	2015-05-07
EPI_ISL_199006	EPI658463|A/enviroment/Jiangxi/05.07 NCJD0095C/2015(H5N6)_HA_|H5N6	A/environment/Jiangxi/05.07 NCJD0095C/2015(H5N6)	A / H5N6	Asia / China	Environment	Institute of Microbiology, Chinese Academy of Sciences	NA	NA	2015-05-07
EPI_ISL_198996	EPI658383|A/enviroment/Jiangxi/05.07 NCJD0078C/2015(H5N6)_HA_|H5N6	A/environment/Jiangxi/05.07 NCJD0078C/2015(H5N6)	A / H5N6	Asia / China	Environment	Institute of Microbiology, Chinese Academy of Sciences	NA	NA	2015-05-07
EPI_ISL_198992	EPI658351|A/enviroment/Jiangxi/05.07 NCJD0070C/2015(H5N6)_HA_|H5N6	A/environment/Jiangxi/05.07 NCJD0070C/2015(H5N6)	A / H5N6	Asia / China	Environment	Institute of Microbiology, Chinese Academy of Sciences	NA	NA	2015-05-07
EPI_ISL_198981	EPI658263|A/enviroment/Jiangxi/05.07 NCJD0052C/2015(H5N6)_HA_|H5N6	A/environment/Jiangxi/05.07 NCJD0052C/2015(H5N6)	A / H5N6	Asia / China	Environment	Institute of Microbiology, Chinese Academy of Sciences	NA	NA	2015-05-07
EPI_ISL_198960	EPI658095|A/enviroment/Jiangxi/05.07 NCJD0027D/2015(H5N6)_HA_|H5N6	A/environment/Jiangxi/05.07 NCJD0027D/2015(H5N6)	A / H5N6	Asia / China	Environment	Institute of Microbiology, Chinese Academy of Sciences	NA	NA	2015-05-07
EPI_ISL_198959	EPI658087|A/enviroment/Jiangxi/05.07 NCJD0023D/2015(H5N6)_HA_|H5N6	A/environment/Jiangxi/05.07 NCJD0023D/2015(H5N6)	A / H5N6	Asia / China	Environment	Institute of Microbiology, Chinese Academy of Sciences	NA	NA	2015-05-07
EPI_ISL_198958	EPI658079|A/enviroment/Jiangxi/05.07 NCJD0022D/2015(H5N6)_HA_|H5N6	A/environment/Jiangxi/05.07 NCJD0022D/2015(H5N6)	A / H5N6	Asia / China	Environment	Institute of Microbiology, Chinese Academy of Sciences	NA	NA	2015-05-07
EPI_ISL_198956	EPI658063|A/enviroment/Jiangxi/05.07 NCJD0017D/2015(H5N6)_HA_|H5N6	A/environment/Jiangxi/05.07 NCJD0017D/2015(H5N6)	A / H5N6	Asia / China	Environment	Institute of Microbiology, Chinese Academy of Sciences	NA	NA	2015-05-07
EPI_ISL_198954	EPI658047|A/enviroment/Jiangxi/05.07 NCJD0012D/2015(H5N6)_HA_|H5N6	A/environment/Jiangxi/05.07 NCJD0012D/2015(H5N6)	A / H5N6	Asia / China	Environment	Institute of Microbiology, Chinese Academy of Sciences	NA	NA	2015-05-07
EPI_ISL_198953	EPI658039|A/enviroment/Jiangxi/05.07 NCJD0010D/2015(H5N6)_HA_|H5N6	A/environment/Jiangxi/05.07 NCJD0010D/2015(H5N6)	A / H5N6	Asia / China	Environment	Institute of Microbiology, Chinese Academy of Sciences	NA	NA	2015-05-07
EPI_ISL_198952	EPI658031|A/enviroment/Yunnan/03.17 DQJT040/2015(H5N6)_HA_|H5N6	A/environment/Yunnan/03.17 DQJT040/2015(H5N6)	A / H5N6	Asia / China	Environment	Institute of Microbiology, Chinese Academy of Sciences	NA	NA	2015-03-17
EPI_ISL_198949	EPI658007|A/enviroment/Yunnan/03.15 DQWGH001/2015(H5N6)_HA_|H5N6	A/environment/Yunnan/03.15 DQWGH001/2015(H5N6)	A / H5N6	Asia / China	Environment	Institute of Microbiology, Chinese Academy of Sciences	NA	NA	2015-03-15
EPI_ISL_198904	EPI657706|A/enviroment/Yunnan/03.15 DQWGH008-1/2015(H5N6)_HA_|H5N6	A/environment/Yunnan/03.15 DQWGH008-1/2015(H5N6)	A / H5N6	Asia / China	Environment	Institute of Microbiology, Chinese Academy of Sciences	NA	NA	2015-03-15
EPI_ISL_198903	EPI657698|A/enviroment/Yunnan/03.15 DQWGH004/2015(H5N6)_HA_|H5N6	A/environment/Yunnan/03.15 DQWGH004/2015(H5N6)	A / H5N6	Asia / China	Environment	Institute of Microbiology, Chinese Academy of Sciences	NA	NA	2015-03-15
EPI_ISL_198902	EPI657690|A/enviroment/Yunnan/03.15 DQWGH017/2015(H5N6)_HA_|H5N6	A/environment/Yunnan/03.15 DQWGH017/2015(H5N6)	A / H5N6	Asia / China	Environment	Institute of Microbiology, Chinese Academy of Sciences	NA	NA	2015-03-15
EPI_ISL_198901	EPI657682|A/enviroment/Yunnan/03.15 DQWGH020/2015(H5N6)_HA_|H5N6	A/environment/Yunnan/03.15 DQWGH020/2015(H5N6)	A / H5N6	Asia / China	Environment	Institute of Microbiology, Chinese Academy of Sciences	NA	NA	2015-03-15
EPI_ISL_198900	EPI657674|A/enviroment/Yunnan/03.15 DQWGH009/2015(H5N6)_HA_|H5N6	A/environment/Yunnan/03.15 DQWGH009/2015(H5N6)	A / H5N6	Asia / China	Environment	Institute of Microbiology, Chinese Academy of Sciences	NA	NA	2015-03-15
EPI_ISL_198899	EPI657666|A/enviroment/Yunnan/03.17 DQJT039/2015(H5N6)_HA_|H5N6	A/environment/Yunnan/03.17 DQJT039/2015(H5N6)	A / H5N6	Asia / China	Environment	Institute of Microbiology, Chinese Academy of Sciences	NA	NA	2015-03-17
EPI_ISL_198898	EPI657658|A/enviroment/Yunnan/03.15 DQWGH014/2015(H5N6)_HA_|H5N6	A/environment/Yunnan/03.15 DQWGH014/2015(H5N6)	A / H5N6	Asia / China	Environment	Institute of Microbiology, Chinese Academy of Sciences	NA	NA	2015-03-15
EPI_ISL_198897	EPI657650|A/enviroment/Yunnan/03.15 DQWGH011-2/2015(H5N6)_HA_|H5N6	A/environment/Yunnan/03.15 DQWGH011-2/2015(H5N6)	A / H5N6	Asia / China	Environment	Institute of Microbiology, Chinese Academy of Sciences	NA	NA	2015-03-15
EPI_ISL_198896	EPI657642|A/enviroment/Yunnan/03.15 DQWGH010/2015(H5N6)_HA_|H5N6	A/environment/Yunnan/03.15 DQWGH010/2015(H5N6)	A / H5N6	Asia / China	Environment	Institute of Microbiology, Chinese Academy of Sciences	NA	NA	2015-03-15
[truncated: 12,206 more rows]

## Sheet: Figure 2-NA phylogeny
Isolate_Id	NA Segment_Id	Isolate_Name	Subtype	Location	Submitting_Lab	Authors	Originating_Lab	Collection_Date
[truncated: 5,786 more rows]

[truncated: 8 more sheets: Figure S5 HA, Figure S6 NA, Figure S7 MP, Figure S8 PB2, Figure S9 PB1, Figure S10 PA, Figure S11 NP, Figure S12 NS]
